# Supplementary material for: Synthesis and crystal structure of a new tetra­nuclear copper(II) complex based on the Schiff base (E)-2-[(2-hy­droxy-5-meth­oxy­benzyl­idene)amino]­benzoic acid
Source: Acta Crystallogr E Crystallogr Commun. 2026 Jun 5;82(Pt 7):794–8. doi: 10.1107/S2056989026005554 (PMC13330840; doi:10.1107/S2056989026005554)
Supplement: Supplementary file 1 [file e-82-00794-sup1.cif]

##############################################################################
#                                                                            #
# This CIF contains the data in a paper accepted for publication in          #
# Acta Crystallographica Section E. It conforms to the requirements of       #
# Notes for Authors for Acta Crystallographica Section E, and has been       #
# peer reviewed under the auspices of the IUCr Commission on Journals.       #
#                                                                            #
# Full details of the Crystallographic Information File format               #
# are given in the paper "The Crystallographic Information File (CIF):       #
# a New Standard Archive File for Crystallography" by S. R. Hall, F. H.      #
# Allen and I. D. Brown [Acta Cryst. (1991), A47, 655-685].                  #
#                                                                            #
# The current version of the core CIF dictionary is obtainable from          #
# ftp://ftp.iucr.org/pub/cif_core.dic.                                       #
#                                                                            #
# Software is freely available for graphical display of the structure(s)     #
# in this CIF. For information consult the CIF software page                 #
# http://www.iucr.org/resources/cif/software.                                #
#                                                                            #
# This file may be used for bona fide research purposes within the           #
# scientific community so long as proper attribution is given to the journal # 
# article from which it was obtained.                                        #
#                                                                            #
##############################################################################
data_I
_audit_creation_method
;
Olex2 1.2
(compiled 2016.02.19 svn.r3266 for OlexSys, GUI svn.r5155)
;
_journal_date_recd_electronic     2026-05-19
_journal_date_accepted     2026-05-26
_journal_name_full     'Acta Crystallographica, Section E'
_journal_year     2026
_journal_volume     82
_journal_issue      1
_journal_page_first     0
_journal_page_last     0
_journal_paper_category     GM
_journal_paper_doi     10.1107/S2056989026005554
_journal_coeditor_code     NX2036
_publ_contact_author_name     'Dawei Li,Jingjing Wang'
_publ_contact_author_address
;
School of Chemistry and Chemical Engineering,
Henan Engineering Technology
Research Center for Green Catalytic and Atom Economic Conversion of Coal-based
Benzene, Zhengzhou Normal University, Zhengzhou 450044, Henan Province,
People's Republic of China.
;
_publ_contact_author_email     lidawei106@126.com,wjjing0808@163.com
_publ_contact_author_fax     ?
_publ_contact_author_phone     ?
_publ_section_title
;
Synthesis and crystal structure of a new tetranuclear copper (II) complex based
on the dihydroxy Schiff base
(<i>E</i>)-2-[(2-hydroxy-5-methoxybenzylidene)amino]benzoic acid
;
_publ_section_title_footnote     .
loop_
    _publ_author_name
    _publ_author_footnote
    _publ_author_address
    'Li, Dawei' .
;
School of Chemistry and Chemical Engineering,
Henan Engineering Technology Research Center for Green Catalytic and Atom \
Economic Conversion of Coal-based Benzene, Zhengzhou Normal University,
Zhengzhou 450044, Henan Province,
People's Republic of China
;
    'Qi, Wanying' .
;
School of Chemistry and Chemical Engineering,
Henan Engineering Technology Research Center for Green Catalytic and Atom \
Economic Conversion of Coal-based Benzene, Zhengzhou Normal University,
Zhengzhou 450044, Henan Province,
People's Republic of China
;
    'Wang, Jingjing' .
;
School of Chemistry and Chemical Engineering,
Henan Engineering Technology Research Center for Green Catalytic and Atom \
Economic Conversion of Coal-based Benzene, Zhengzhou Normal University,
Zhengzhou 450044, Henan Province,
People's Republic of China
;
    'Dong, Haiyang' .
;
School of Chemistry and Chemical Engineering,
Henan Engineering Technology Research Center for Green Catalytic and Atom \
Economic Conversion of Coal-based Benzene, Zhengzhou Normal University,
Zhengzhou 450044, Henan Province,
People's Republic of China
;
    'Lv, Kuilin' .
;
School of Chemistry and Chemical Engineering,
Henan Engineering Technology Research Center for Green Catalytic and Atom \
Economic Conversion of Coal-based Benzene, Zhengzhou Normal University,
Zhengzhou 450044, Henan Province,
People's Republic of China
;
    'Shi, Kaige' .
;
School of Chemistry and Chemical Engineering,
Henan Engineering Technology Research Center for Green Catalytic and Atom \
Economic Conversion of Coal-based Benzene, Zhengzhou Normal University,
Zhengzhou 450044, Henan Province,
People's Republic of China
;
_publ_section_synopsis
;
A novel tetranuclear Cu^2+^ complex was solvothermally constructed from a
salicylaldehyde-based Schiff base ligand, which possesses a centrosymmetric
framework with two dinuclear Cu^2^ units; all Cu^2^ centers adopt a distorted
trigonal--bipyramidal coordination geometry. C---H...O hydrogen bonds and
C---H...\p interactions further consolidate the packing.
;
_chemical_name_systematic
;\
Bis{\m~4~-(<i>E</i>)-2-[(5-methoxy-2-oxidobenzylidene)amino]benzoato}bis{\m~2~-\
(<i>E</i>)-2-[(5-methoxy-2-oxidobenzylidene)amino]benzoato}tetracopper(II)
;
_chemical_name_common     ?
_chemical_formula_moiety     'C60 H44 Cu4 N4 O16'
_chemical_formula_sum     'C60 H44 Cu4 N4 O16'
_chemical_formula_iupac     '[Cu4 (C15 H11 N O4)4]'
_chemical_formula_weight     1331.15
_chemical_melting_point     ?
_space_group_crystal_system     triclinic
_space_group_name_H-M_alt     'P -1'
_space_group_name_Hall     '-P 1'
loop_
    _space_group_symop_operation_xyz
    'x, y, z'
    '-x, -y, -z'
_cell_length_a     10.7949(6)
_cell_length_b     11.0214(6)
_cell_length_c     11.9680(6)
_cell_angle_alpha     103.651(2)
_cell_angle_beta     95.318(2)
_cell_angle_gamma     109.881(2)
_cell_volume     1277.69(12)
_cell_formula_units_Z     1
_cell_measurement_reflns_used     9991
_cell_measurement_theta_min     2.445
_cell_measurement_theta_max     27.535
_cell_measurement_temperature     296(2)
_exptl_crystal_description     block
_exptl_crystal_colour     'dull greenish blue'
_exptl_crystal_size_max     0.44
_exptl_crystal_size_mid     0.42
_exptl_crystal_size_min     0.26
_exptl_crystal_density_diffrn     1.730
_exptl_crystal_density_meas     .
_exptl_crystal_density_method     ?
_exptl_crystal_F_000     676
_exptl_absorpt_coefficient_mu     1.725
_exptl_absorpt_correction_type     multi-scan
_exptl_absorpt_process_details
;
(SADABS; Krause <i>et al.</i>,  2015)
;
_exptl_absorpt_correction_T_min     0.5457
_exptl_absorpt_correction_T_max     0.7456
_diffrn_ambient_temperature     296.15
_diffrn_source     ?
_diffrn_radiation_type     MoK\a
_diffrn_radiation_wavelength     0.71073
_diffrn_radiation_monochromator     'graphite'
_diffrn_measurement_device_type     'Bruker CCD area detector'
_diffrn_measurement_method     'phi and omega scans'
_diffrn_detector_area_resol_mean     ?
_diffrn_reflns_number     48410
_diffrn_reflns_av_R_equivalents     0.0492
_diffrn_reflns_av_unetI/netI     0.0278
_diffrn_reflns_theta_min     2.445
_diffrn_reflns_theta_max     27.562
_diffrn_reflns_theta_full     25.242
_diffrn_measured_fraction_theta_max     0.998
_diffrn_measured_fraction_theta_full     0.998
_diffrn_reflns_limit_h_min     -14
_diffrn_reflns_limit_h_max     14
_diffrn_reflns_limit_k_min     -14
_diffrn_reflns_limit_k_max     14
_diffrn_reflns_limit_l_min     -15
_diffrn_reflns_limit_l_max     15
_refine_special_details     ?
_reflns_number_total     5891
_reflns_number_gt     5107
_reflns_threshold_expression     'I > 2\s(I)'
_refine_ls_structure_factor_coef     Fsqd
_refine_ls_matrix_type     full
_refine_ls_R_factor_all     0.0344
_refine_ls_R_factor_gt     0.0264
_refine_ls_wR_factor_gt     0.0655
_refine_ls_wR_factor_ref     0.0687
_refine_ls_goodness_of_fit_ref     1.033
_refine_ls_restrained_S_all     1.033
_refine_ls_number_reflns     5891
_refine_ls_number_parameters     381
_refine_ls_number_restraints     0
_refine_ls_hydrogen_treatment     constr
_refine_ls_weighting_scheme     calc
_refine_ls_weighting_details
              'w=1/[\s^2^(Fo^2^)+(0.0282P)^2^+0.9769P] where P=(Fo^2^+2Fc^2^)/3'
_atom_sites_solution_hydrogens     geom
_atom_sites_solution_primary     dual
_atom_sites_solution_secondary     ?
_refine_ls_shift/su_max     0.002
_refine_ls_shift/su_mean     0.000
_refine_diff_density_max     0.330
_refine_diff_density_min     -0.439
_refine_ls_extinction_method     none
_refine_ls_extinction_coef     .
loop_
    _atom_type_symbol
    _atom_type_description
    _atom_type_scat_dispersion_real
    _atom_type_scat_dispersion_imag
    _atom_type_scat_source
    'C' 'C' 0.0033 0.0016
                         'International Tables Vol C Tables 4.2.6.8 and 6.1.1.4'
    'H' 'H' 0.0000 0.0000
                         'International Tables Vol C Tables 4.2.6.8 and 6.1.1.4'
    'Cu' 'Cu' 0.3201 1.2651
                         'International Tables Vol C Tables 4.2.6.8 and 6.1.1.4'
    'N' 'N' 0.0061 0.0033
                         'International Tables Vol C Tables 4.2.6.8 and 6.1.1.4'
    'O' 'O' 0.0106 0.0060
                         'International Tables Vol C Tables 4.2.6.8 and 6.1.1.4'
_computing_data_collection
;
APEX2 (Bruker, 2014)
;
_computing_cell_refinement
;
SAINT (Bruker, 2014)
;
_computing_data_reduction
;
SAINT (Bruker, 2014)
;
_computing_structure_solution
;
<i>SHELXT</i> (Sheldrick, 2015a)
;
_computing_structure_refinement
;
SHELXL (Sheldrick, 2015b)
;
_computing_molecular_graphics
;
Olex2 (Dolomanov <i>et al.</i>,  2009)
;
_computing_publication_material
;
Olex2 (Dolomanov <i>et al.</i>,  2009)
;
loop_
    _atom_site_type_symbol
    _atom_site_label
    _atom_site_fract_x
    _atom_site_fract_y
    _atom_site_fract_z
    _atom_site_U_iso_or_equiv
    _atom_site_adp_type
    _atom_site_calc_flag
    _atom_site_occupancy
    _atom_site_disorder_assembly
    _atom_site_disorder_group
    Cu Cu1 0.64016(2) 0.44708(2) 0.52175(2) 0.01786(6) Uani d 1 . .
    Cu Cu2 0.63788(2) 0.31527(2) 0.27047(2) 0.01985(7) Uani d 1 . .
    O O7 0.52279(12) 0.28733(12) 0.38781(10) 0.0202(3) Uani d 1 . .
    O O3 0.75631(12) 0.45024(13) 0.41168(10) 0.0196(3) Uani d 1 . .
    O O2 0.50759(12) 0.46228(13) 0.60953(11) 0.0227(3) Uani d 1 . .
    O O1 0.41991(13) 0.51054(14) 0.76564(11) 0.0254(3) Uani d 1 . .
    O O6 0.77644(13) 0.26899(15) 0.20522(11) 0.0290(3) Uani d 1 . .
    O O4 1.24853(15) 0.84619(15) 0.44292(13) 0.0358(4) Uani d 1 . .
    O O5 0.84082(15) 0.13655(16) 0.07352(13) 0.0369(4) Uani d 1 . .
    N N2 0.49854(15) 0.19756(15) 0.13786(13) 0.0197(3) Uani d 1 . .
    N N1 0.78775(14) 0.55439(15) 0.65415(12) 0.0170(3) Uani d 1 . .
    O O8 -0.01846(14) -0.02347(15) 0.31525(14) 0.0353(3) Uani d 1 . .
    C C1 0.51603(18) 0.49910(17) 0.72134(16) 0.0197(4) Uani d 1 . .
    C C15 0.87163(17) 0.55335(17) 0.42150(15) 0.0174(3) Uani d 1 . .
    C C7 0.77072(18) 0.55219(17) 0.77071(15) 0.0184(3) Uani d 1 . .
    C C30 0.39099(17) 0.21157(17) 0.36530(16) 0.0192(3) Uani d 1 . .
    C C10 1.07282(18) 0.73894(18) 0.54070(16) 0.0210(4) Uani d 1 . .
    H H10 1.1224 0.7938 0.6141 0.025 Uiso calc 1 . .
    C C23 0.37476(18) 0.13821(18) 0.14529(16) 0.0211(4) Uani d 1 . .
    H H23 0.3153 0.0877 0.0750 0.025 Uiso calc 1 . .
    C C2 0.64427(18) 0.52756(17) 0.80196(15) 0.0191(3) Uani d 1 . .
    C C29 0.32105(19) 0.19819(19) 0.45757(16) 0.0236(4) Uani d 1 . .
    H H29 0.3668 0.2427 0.5342 0.028 Uiso calc 1 . .
    C C8 0.90317(18) 0.63124(18) 0.64082(15) 0.0191(3) Uani d 1 . .
    H H8 0.9647 0.6868 0.7087 0.023 Uiso calc 1 . .
    C C16 0.76517(18) 0.19539(19) 0.10052(17) 0.0240(4) Uani d 1 . .
    C C22 0.53234(18) 0.19068(17) 0.02414(15) 0.0208(4) Uani d 1 . .
    C C6 0.88014(19) 0.5737(2) 0.85524(16) 0.0243(4) Uani d 1 . .
    H H6 0.9639 0.5880 0.8347 0.029 Uiso calc 1 . .
    C C9 0.94566(17) 0.63919(18) 0.53175(15) 0.0174(3) Uani d 1 . .
    C C24 0.31906(18) 0.14162(18) 0.24996(16) 0.0202(4) Uani d 1 . .
    C C11 1.12378(19) 0.75570(19) 0.44233(17) 0.0232(4) Uani d 1 . .
    C C26 0.11468(18) 0.05233(19) 0.32383(18) 0.0246(4) Uani d 1 . .
    C C14 0.92307(19) 0.5770(2) 0.32232(16) 0.0236(4) Uani d 1 . .
    H H14 0.8734 0.5249 0.2483 0.028 Uiso calc 1 . .
    C C13 1.0464(2) 0.6763(2) 0.33279(17) 0.0271(4) Uani d 1 . .
    H H13 1.0785 0.6905 0.2656 0.033 Uiso calc 1 . .
    C C28 0.18627(19) 0.12073(19) 0.43753(17) 0.0259(4) Uani d 1 . .
    H H28 0.1426 0.1140 0.5005 0.031 Uiso calc 1 . .
    C C17 0.65857(18) 0.18987(18) 0.00625(16) 0.0216(4) Uani d 1 . .
    C C3 0.6339(2) 0.5301(2) 0.91729(17) 0.0281(4) Uani d 1 . .
    H H3 0.5506 0.5163 0.9388 0.034 Uiso calc 1 . .
    C C18 0.6888(2) 0.1836(2) -0.10535(17) 0.0283(4) Uani d 1 . .
    H H18 0.7713 0.1803 -0.1186 0.034 Uiso calc 1 . .
    C C21 0.4427(2) 0.1897(2) -0.06769(17) 0.0271(4) Uani d 1 . .
    H H21 0.3595 0.1919 -0.0555 0.032 Uiso calc 1 . .
    C C19 0.5997(2) 0.1820(2) -0.19642(18) 0.0338(5) Uani d 1 . .
    H H19 0.6223 0.1786 -0.2699 0.041 Uiso calc 1 . .
    C C5 0.8660(2) 0.5741(2) 0.96909(17) 0.0297(4) Uani d 1 . .
    H H5 0.9400 0.5890 1.0243 0.036 Uiso calc 1 . .
    C C25 0.17955(18) 0.06293(19) 0.23137(17) 0.0241(4) Uani d 1 . .
    H H25 0.1318 0.0181 0.1554 0.029 Uiso calc 1 . .
    C C20 0.4764(2) 0.1855(2) -0.17737(18) 0.0325(5) Uani d 1 . .
    H H20 0.4159 0.1851 -0.2382 0.039 Uiso calc 1 . .
    C C4 0.7419(2) 0.5523(2) 1.00098(17) 0.0324(5) Uani d 1 . .
    H H4 0.7317 0.5527 1.0774 0.039 Uiso calc 1 . .
    C C12 1.3242(2) 0.9314(2) 0.55455(19) 0.0342(5) Uani d 1 . .
    H H12A 1.4053 0.9963 0.5449 0.051 Uiso calc 1 . .
    H H12B 1.3463 0.8783 0.6003 0.051 Uiso calc 1 . .
    H H12C 1.2723 0.9773 0.5939 0.051 Uiso calc 1 . .
    C C27 -0.0917(2) -0.1014(3) 0.2011(2) 0.0463(6) Uani d 1 . .
    H H27A -0.1006 -0.0426 0.1558 0.069 Uiso calc 1 . .
    H H27B -0.1792 -0.1592 0.2063 0.069 Uiso calc 1 . .
    H H27C -0.0450 -0.1551 0.1640 0.069 Uiso calc 1 . .
loop_
    _atom_site_aniso_label
    _atom_site_aniso_U_11
    _atom_site_aniso_U_22
    _atom_site_aniso_U_33
    _atom_site_aniso_U_12
    _atom_site_aniso_U_13
    _atom_site_aniso_U_23
    Cu1 0.01381(11) 0.02307(12) 0.01270(11) 0.00514(9) 0.00312(8) 0.00024(8)
    Cu2 0.01423(11) 0.02633(12) 0.01317(11) 0.00607(9) 0.00153(8) -0.00229(9)
    O7 0.0166(6) 0.0229(6) 0.0155(6) 0.0037(5) 0.0029(5) 0.0009(5)
    O3 0.0139(6) 0.0260(6) 0.0134(6) 0.0045(5) 0.0025(5) 0.0001(5)
    O2 0.0180(6) 0.0296(7) 0.0161(6) 0.0071(5) 0.0052(5) 0.0003(5)
    O1 0.0226(7) 0.0365(8) 0.0217(7) 0.0141(6) 0.0114(5) 0.0092(6)
    O6 0.0197(7) 0.0425(8) 0.0194(7) 0.0144(6) 0.0016(5) -0.0042(6)
    O4 0.0296(8) 0.0351(8) 0.0319(8) -0.0017(6) 0.0149(6) 0.0067(6)
    O5 0.0294(8) 0.0448(9) 0.0349(8) 0.0219(7) 0.0051(6) -0.0033(7)
    N2 0.0190(7) 0.0212(7) 0.0149(7) 0.0063(6) 0.0028(6) -0.0002(6)
    N1 0.0149(7) 0.0222(7) 0.0131(7) 0.0066(6) 0.0038(5) 0.0034(6)
    O8 0.0180(7) 0.0395(8) 0.0386(9) 0.0010(6) 0.0072(6) 0.0067(7)
    C1 0.0202(9) 0.0187(8) 0.0200(9) 0.0060(7) 0.0072(7) 0.0059(7)
    C15 0.0157(8) 0.0216(8) 0.0175(8) 0.0106(7) 0.0032(6) 0.0047(7)
    C7 0.0219(9) 0.0200(8) 0.0126(8) 0.0074(7) 0.0049(7) 0.0036(7)
    C30 0.0178(8) 0.0172(8) 0.0216(9) 0.0062(7) 0.0035(7) 0.0042(7)
    C10 0.0187(9) 0.0214(9) 0.0201(9) 0.0058(7) 0.0043(7) 0.0031(7)
    C23 0.0189(9) 0.0208(9) 0.0179(8) 0.0056(7) 0.0000(7) -0.0007(7)
    C2 0.0218(9) 0.0190(8) 0.0165(8) 0.0077(7) 0.0065(7) 0.0040(7)
    C29 0.0255(10) 0.0226(9) 0.0192(9) 0.0052(8) 0.0051(7) 0.0048(7)
    C8 0.0176(8) 0.0226(9) 0.0140(8) 0.0061(7) 0.0013(7) 0.0025(7)
    C16 0.0183(9) 0.0251(9) 0.0230(9) 0.0055(7) 0.0058(7) -0.0001(7)
    C22 0.0206(9) 0.0181(8) 0.0157(9) 0.0029(7) 0.0024(7) -0.0031(7)
    C6 0.0212(9) 0.0324(10) 0.0181(9) 0.0099(8) 0.0044(7) 0.0052(8)
    C9 0.0161(8) 0.0218(8) 0.0162(8) 0.0093(7) 0.0043(6) 0.0053(7)
    C24 0.0176(9) 0.0197(8) 0.0210(9) 0.0059(7) 0.0037(7) 0.0035(7)
    C11 0.0216(9) 0.0228(9) 0.0261(10) 0.0073(7) 0.0098(8) 0.0083(8)
    C26 0.0178(9) 0.0227(9) 0.0314(10) 0.0057(7) 0.0056(8) 0.0069(8)
    C14 0.0253(10) 0.0307(10) 0.0143(9) 0.0107(8) 0.0048(7) 0.0045(7)
    C13 0.0328(11) 0.0316(10) 0.0207(10) 0.0122(9) 0.0127(8) 0.0110(8)
    C28 0.0248(10) 0.0251(9) 0.0274(10) 0.0068(8) 0.0105(8) 0.0085(8)
    C17 0.0224(9) 0.0174(8) 0.0195(9) 0.0053(7) 0.0044(7) -0.0016(7)
    C3 0.0291(10) 0.0374(11) 0.0221(10) 0.0130(9) 0.0128(8) 0.0123(8)
    C18 0.0281(10) 0.0267(10) 0.0251(10) 0.0077(8) 0.0103(8) -0.0001(8)
    C21 0.0230(10) 0.0304(10) 0.0217(10) 0.0070(8) 0.0018(8) 0.0017(8)
    C19 0.0416(12) 0.0362(11) 0.0183(10) 0.0096(10) 0.0117(9) 0.0030(8)
    C5 0.0322(11) 0.0394(12) 0.0171(9) 0.0145(9) 0.0007(8) 0.0072(8)
    C25 0.0185(9) 0.0235(9) 0.0248(10) 0.0052(7) 0.0010(7) 0.0019(7)
    C20 0.0346(11) 0.0380(12) 0.0184(10) 0.0088(9) 0.0008(8) 0.0044(8)
    C4 0.0405(12) 0.0456(12) 0.0158(9) 0.0183(10) 0.0097(8) 0.0121(9)
    C12 0.0241(10) 0.0318(11) 0.0386(12) 0.0005(9) 0.0065(9) 0.0102(9)
    C27 0.0199(11) 0.0551(15) 0.0461(14) -0.0022(10) 0.0002(10) 0.0085(12)
_geom_special_details
;
 All esds (except the esd in the dihedral angle between two l.s. planes)
 are estimated using the full covariance matrix.  The cell esds are taken
 into account individually in the estimation of esds in distances, angles
 and torsion angles; correlations between esds in cell parameters are only
 used when they are defined by crystal symmetry.  An approximate (isotropic)
 treatment of cell esds is used for estimating esds involving l.s. planes.
;
loop_
    _geom_bond_atom_site_label_1
    _geom_bond_atom_site_label_2
    _geom_bond_site_symmetry_2
    _geom_bond_distance
    _geom_bond_publ_flag
    Cu1 Cu2 . 3.0091(3) ?
    Cu1 O7 . 2.0122(12) ?
    Cu1 O3 . 1.8991(12) ?
    Cu1 O2 . 1.8810(12) ?
    Cu1 N1 . 1.9530(14) ?
    Cu2 O7 . 1.9692(12) ?
    Cu2 O3 . 1.9552(12) ?
    Cu2 O1 2_666 2.3276(14) ?
    Cu2 O6 . 1.9117(13) ?
    Cu2 N2 . 1.9295(15) ?
    O7 C30 . 1.345(2) ?
    O3 C15 . 1.343(2) ?
    O2 C1 . 1.288(2) ?
    O1 Cu2 2_666 2.3276(14) ?
    O1 C1 . 1.238(2) ?
    O6 C16 . 1.291(2) ?
    O4 C11 . 1.375(2) ?
    O4 C12 . 1.421(3) ?
    O5 C16 . 1.226(2) ?
    N2 C23 . 1.295(2) ?
    N2 C22 . 1.433(2) ?
    N1 C7 . 1.429(2) ?
    N1 C8 . 1.295(2) ?
    O8 C26 . 1.375(2) ?
    O8 C27 . 1.419(3) ?
    C1 C2 . 1.503(3) ?
    C15 C9 . 1.406(2) ?
    C15 C14 . 1.398(2) ?
    C7 C2 . 1.403(2) ?
    C7 C6 . 1.396(3) ?
    C30 C29 . 1.403(3) ?
    C30 C24 . 1.412(3) ?
    C10 H10 . 0.9300 ?
    C10 C9 . 1.412(2) ?
    C10 C11 . 1.370(3) ?
    C23 H23 . 0.9300 ?
    C23 C24 . 1.437(3) ?
    C2 C3 . 1.390(3) ?
    C29 H29 . 0.9300 ?
    C29 C28 . 1.377(3) ?
    C8 H8 . 0.9300 ?
    C8 C9 . 1.435(2) ?
    C16 C17 . 1.510(3) ?
    C22 C17 . 1.401(3) ?
    C22 C21 . 1.391(3) ?
    C6 H6 . 0.9300 ?
    C6 C5 . 1.384(3) ?
    C24 C25 . 1.424(3) ?
    C11 C13 . 1.393(3) ?
    C26 C28 . 1.394(3) ?
    C26 C25 . 1.370(3) ?
    C14 H14 . 0.9300 ?
    C14 C13 . 1.378(3) ?
    C13 H13 . 0.9300 ?
    C28 H28 . 0.9300 ?
    C17 C18 . 1.396(3) ?
    C3 H3 . 0.9300 ?
    C3 C4 . 1.377(3) ?
    C18 H18 . 0.9300 ?
    C18 C19 . 1.378(3) ?
    C21 H21 . 0.9300 ?
    C21 C20 . 1.389(3) ?
    C19 H19 . 0.9300 ?
    C19 C20 . 1.383(3) ?
    C5 H5 . 0.9300 ?
    C5 C4 . 1.385(3) ?
    C25 H25 . 0.9300 ?
    C20 H20 . 0.9300 ?
    C4 H4 . 0.9300 ?
    C12 H12A . 0.9600 ?
    C12 H12B . 0.9600 ?
    C12 H12C . 0.9600 ?
    C27 H27A . 0.9600 ?
    C27 H27B . 0.9600 ?
    C27 H27C . 0.9600 ?
loop_
    _geom_angle_atom_site_label_1
    _geom_angle_atom_site_label_2
    _geom_angle_atom_site_label_3
    _geom_angle_site_symmetry_1
    _geom_angle_site_symmetry_3
    _geom_angle
    _geom_angle_publ_flag
    O7 Cu1 Cu2 . . 40.37(3) ?
    O3 Cu1 Cu2 . . 39.35(4) ?
    O3 Cu1 O7 . . 79.07(5) ?
    O3 Cu1 N1 . . 93.19(6) ?
    O2 Cu1 Cu2 . . 134.83(4) ?
    O2 Cu1 O7 . . 98.20(5) ?
    O2 Cu1 O3 . . 166.96(6) ?
    O2 Cu1 N1 . . 93.64(6) ?
    N1 Cu1 Cu2 . . 131.52(4) ?
    N1 Cu1 O7 . . 158.21(6) ?
    O7 Cu2 Cu1 . . 41.44(4) ?
    O7 Cu2 O1 . 2_666 93.92(5) ?
    O3 Cu2 Cu1 . . 38.01(4) ?
    O3 Cu2 O7 . . 78.81(5) ?
    O3 Cu2 O1 . 2_666 85.67(5) ?
    O1 Cu2 Cu1 2_666 . 84.04(3) ?
    O6 Cu2 Cu1 . . 128.39(4) ?
    O6 Cu2 O7 . . 143.58(6) ?
    O6 Cu2 O3 . . 95.61(5) ?
    O6 Cu2 O1 . 2_666 121.77(6) ?
    O6 Cu2 N2 . . 94.18(6) ?
    N2 Cu2 Cu1 . . 134.27(4) ?
    N2 Cu2 O7 . . 95.11(6) ?
    N2 Cu2 O3 . . 169.71(6) ?
    N2 Cu2 O1 . 2_666 86.48(6) ?
    Cu2 O7 Cu1 . . 98.18(5) ?
    C30 O7 Cu1 . . 132.32(11) ?
    C30 O7 Cu2 . . 125.98(11) ?
    Cu1 O3 Cu2 . . 102.64(6) ?
    C15 O3 Cu1 . . 124.31(11) ?
    C15 O3 Cu2 . . 129.03(11) ?
    C1 O2 Cu1 . . 129.79(12) ?
    C1 O1 Cu2 . 2_666 113.00(12) ?
    C16 O6 Cu2 . . 126.44(12) ?
    C11 O4 C12 . . 116.00(15) ?
    C23 N2 Cu2 . . 123.84(13) ?
    C23 N2 C22 . . 118.75(15) ?
    C22 N2 Cu2 . . 116.89(11) ?
    C7 N1 Cu1 . . 120.52(11) ?
    C8 N1 Cu1 . . 122.04(12) ?
    C8 N1 C7 . . 117.43(15) ?
    C26 O8 C27 . . 116.52(16) ?
    O2 C1 C2 . . 120.14(15) ?
    O1 C1 O2 . . 121.74(17) ?
    O1 C1 C2 . . 118.12(16) ?
    O3 C15 C9 . . 121.09(15) ?
    O3 C15 C14 . . 120.93(16) ?
    C14 C15 C9 . . 117.97(16) ?
    C2 C7 N1 . . 120.78(16) ?
    C6 C7 N1 . . 120.26(16) ?
    C6 C7 C2 . . 118.96(16) ?
    O7 C30 C29 . . 120.21(16) ?
    O7 C30 C24 . . 121.92(16) ?
    C29 C30 C24 . . 117.86(16) ?
    C9 C10 H10 . . 119.7 ?
    C11 C10 H10 . . 119.7 ?
    C11 C10 C9 . . 120.61(17) ?
    N2 C23 H23 . . 116.4 ?
    N2 C23 C24 . . 127.25(16) ?
    C24 C23 H23 . . 116.4 ?
    C7 C2 C1 . . 125.76(16) ?
    C3 C2 C1 . . 115.76(16) ?
    C3 C2 C7 . . 118.47(17) ?
    C30 C29 H29 . . 119.2 ?
    C28 C29 C30 . . 121.65(18) ?
    C28 C29 H29 . . 119.2 ?
    N1 C8 H8 . . 116.7 ?
    N1 C8 C9 . . 126.52(16) ?
    C9 C8 H8 . . 116.7 ?
    O6 C16 C17 . . 117.57(16) ?
    O5 C16 O6 . . 123.24(18) ?
    O5 C16 C17 . . 119.07(17) ?
    C17 C22 N2 . . 119.80(16) ?
    C21 C22 N2 . . 120.50(17) ?
    C21 C22 C17 . . 119.66(17) ?
    C7 C6 H6 . . 119.5 ?
    C5 C6 C7 . . 121.07(18) ?
    C5 C6 H6 . . 119.5 ?
    C15 C9 C10 . . 120.11(16) ?
    C15 C9 C8 . . 124.40(16) ?
    C10 C9 C8 . . 115.47(16) ?
    C30 C24 C23 . . 125.75(16) ?
    C30 C24 C25 . . 119.47(17) ?
    C25 C24 C23 . . 114.76(16) ?
    O4 C11 C13 . . 116.30(16) ?
    C10 C11 O4 . . 124.59(17) ?
    C10 C11 C13 . . 119.10(17) ?
    O8 C26 C28 . . 115.25(17) ?
    C25 C26 O8 . . 125.38(18) ?
    C25 C26 C28 . . 119.37(17) ?
    C15 C14 H14 . . 119.5 ?
    C13 C14 C15 . . 120.90(17) ?
    C13 C14 H14 . . 119.5 ?
    C11 C13 H13 . . 119.5 ?
    C14 C13 C11 . . 121.08(17) ?
    C14 C13 H13 . . 119.5 ?
    C29 C28 C26 . . 120.69(18) ?
    C29 C28 H28 . . 119.7 ?
    C26 C28 H28 . . 119.7 ?
    C22 C17 C16 . . 124.12(16) ?
    C18 C17 C16 . . 117.36(17) ?
    C18 C17 C22 . . 118.52(18) ?
    C2 C3 H3 . . 118.7 ?
    C4 C3 C2 . . 122.61(19) ?
    C4 C3 H3 . . 118.7 ?
    C17 C18 H18 . . 119.1 ?
    C19 C18 C17 . . 121.76(19) ?
    C19 C18 H18 . . 119.1 ?
    C22 C21 H21 . . 119.7 ?
    C20 C21 C22 . . 120.51(19) ?
    C20 C21 H21 . . 119.7 ?
    C18 C19 H19 . . 120.3 ?
    C18 C19 C20 . . 119.31(19) ?
    C20 C19 H19 . . 120.3 ?
    C6 C5 H5 . . 119.9 ?
    C6 C5 C4 . . 120.21(19) ?
    C4 C5 H5 . . 119.9 ?
    C24 C25 H25 . . 119.5 ?
    C26 C25 C24 . . 120.96(18) ?
    C26 C25 H25 . . 119.5 ?
    C21 C20 H20 . . 119.9 ?
    C19 C20 C21 . . 120.2(2) ?
    C19 C20 H20 . . 119.9 ?
    C3 C4 C5 . . 118.65(18) ?
    C3 C4 H4 . . 120.7 ?
    C5 C4 H4 . . 120.7 ?
    O4 C12 H12A . . 109.5 ?
    O4 C12 H12B . . 109.5 ?
    O4 C12 H12C . . 109.5 ?
    H12A C12 H12B . . 109.5 ?
    H12A C12 H12C . . 109.5 ?
    H12B C12 H12C . . 109.5 ?
    O8 C27 H27A . . 109.5 ?
    O8 C27 H27B . . 109.5 ?
    O8 C27 H27C . . 109.5 ?
    H27A C27 H27B . . 109.5 ?
    H27A C27 H27C . . 109.5 ?
    H27B C27 H27C . . 109.5 ?
loop_
    _geom_hbond_atom_site_label_D
    _geom_hbond_atom_site_label_H
    _geom_hbond_atom_site_label_A
    _geom_hbond_site_symmetry_A
    _geom_hbond_distance_DH
    _geom_hbond_distance_HA
    _geom_hbond_distance_DA
    _geom_hbond_angle_DHA
    C14 H14 O6 . 0.93 2.55 3.112(3) 119
    C29 H29 O2 . 0.93 2.28 2.945(2) 128
    C23 H23 O5 2_655 0.93 2.58 3.432(2) 153
    C27 H27A O5 1_455 0.96 2.63 3.567(3) 165
_shelx_space_group_comment
;
The symmetry employed for this shelxl refinement is uniquely defined
by the following loop, which should always be used as a source of
symmetry information in preference to the above space-group names.
They are only intended as comments.
;
_shelx_estimated_absorpt_T_min     ?
_shelx_estimated_absorpt_T_max     ?
_shelx_hkl_file
;
  -2   0   0   85.39    5.40
  -2   0   0   82.29    5.20
  -2   0   0   81.59    5.20
  -2   0   0   84.19    4.90
  -2   0   0   78.99    5.00
  -2   0   0   83.69    5.60
   2   0   0   90.49    5.40
   2   0   0   78.89    5.20
   2   0   0   82.29    5.50
   2   0   0   83.49    5.00
   2   0   0   76.79    5.20
  -3   0   0  659.83   37.50
  -3   0   0  664.23   37.30
  -3   0   0  696.33   37.10
  -3   0   0  696.13   38.10
  -3   0   0  699.73   37.70
  -3   0   0  681.93   37.60
   3   0   0  676.43   38.00
   3   0   0  670.03   37.60
   3   0   0  669.43   37.50
   3   0   0  716.33   37.30
   3   0   0  696.23   37.80
  -4   0   0 2537.45  137.49
  -4   0   0 2593.64  138.59
  -4   0   0 2605.24  137.99
  -4   0   0 2437.46  137.79
  -4   0   0 2511.95  137.09
  -4   0   0 2634.64  137.79
   4   0   0 2585.84  138.49
   4   0   0 2598.14  137.39
   4   0   0 2610.94  137.89
   4   0   0 2618.74  138.09
   4   0   0 2458.75  137.69
  -5   0   0    2.00    2.30
  -5   0   0    2.10    1.80
  -5   0   0    7.80    2.40
  -5   0   0    4.30    3.00
  -5   0   0   -1.40    1.80
  -5   0   0    2.70    1.10
  -5   0   0    2.40    1.60
   5   0   0    1.20    1.90
   5   0   0    2.80    2.90
   5   0   0    0.00    1.90
   5   0   0    1.50    1.90
   5   0   0    2.00    2.20
  -6   0   0  687.93   37.10
  -6   0   0  659.83   36.00
  -6   0   0  692.83   38.80
  -6   0   0  637.94   36.70
  -6   0   0  553.74   36.90
  -6   0   0  557.74   37.20
  -6   0   0  695.93   35.50
   6   0   0  679.43   37.70
   6   0   0  627.64   37.20
   6   0   0  713.53   36.80
   6   0   0  674.73   37.10
  -7   0   0 4205.18  216.28
  -7   0   0 3903.11  214.58
  -7   0   0 3933.11  212.38
  -7   0   0 3862.41  212.78
  -7   0   0 4017.00  214.18
  -7   0   0 3762.92  213.88
  -7   0   0 4077.89  215.08
   7   0   0 3904.31  214.58
   7   0   0 4036.60  215.08
   7   0   0 4290.77  214.08
   7   0   0 3819.32  214.18
  -8   0   0 2011.20  102.69
  -8   0   0 1896.31  105.59
  -8   0   0 2069.09  107.89
  -8   0   0 1922.31  105.99
  -8   0   0 1942.01  105.09
  -8   0   0 1642.44  102.79
  -8   0   0 1863.01  104.89
   8   0   0 1800.42  105.39
   8   0   0 2107.59  105.09
   8   0   0 1993.40  106.29
   8   0   0 1915.31  105.09
  -9   0   0   42.70    7.20
  -9   0   0   45.60    9.50
  -9   0   0   45.50    7.60
  -9   0   0   41.50    6.10
  -9   0   0   41.50    6.80
   9   0   0   34.80    6.40
   9   0   0   41.50    6.40
   9   0   0   47.40    6.60
 -10   0   0  400.26   26.40
 -10   0   0  414.36   25.70
 -10   0   0  365.86   26.60
 -10   0   0  414.76   30.30
 -10   0   0  357.46   28.00
  10   0   0  486.75   26.90
  10   0   0  416.36   25.90
  10   0   0  416.36   26.80
 -11   0   0  196.28   15.70
 -11   0   0  194.28   17.60
 -11   0   0  220.88   21.90
  11   0   0  192.88   17.20
  11   0   0  183.18   16.90
  11   0   0  206.98   16.00
 -12   0   0   53.59   15.30
  12   0   0   43.10   10.00
  12   0   0   40.70    8.80
  12   0   0   44.00    8.10
  13  -1   0  336.67   25.00
  13  -1   0  270.07   22.40
 -13   1   0  313.57   31.60
  12  -1   0   21.80    8.50
  12  -1   0   18.60    8.30
  12  -1   0   26.40    7.30
 -12   1   0   21.60   12.90
  11  -1   0   18.40    6.40
  11  -1   0   15.00    6.70
  11  -1   0   19.90    7.00
 -11   1   0   12.40   10.40
 -11   1   0   -2.30    7.20
 -11   1   0   22.10    6.60
  10  -1   0  836.52   51.89
  10  -1   0  873.31   51.19
  10  -1   0  964.50   51.09
 -10   1   0  828.32   50.89
 -10   1   0  885.91   52.29
 -10   1   0  899.31   51.29
 -10   1   0  924.91   54.29
 -10   1   0  870.21   52.49
   9  -1   0  998.70   50.69
   9  -1   0  822.72   51.39
   9  -1   0  879.81   50.99
  -9   1   0  878.51   51.69
  -9   1   0  844.82   51.49
  -9   1   0  871.91   50.49
  -9   1   0  887.61   53.19
  -9   1   0  905.81   50.99
   8  -1   0  159.98   13.30
   8  -1   0  185.38   12.00
   8  -1   0  156.18   12.70
   8  -1   0  138.09   13.80
   8  -1   0  158.28   12.30
  -8   1   0  145.99   12.80
  -8   1   0  150.28   12.20
  -8   1   0  149.29   14.10
  -8   1   0  148.59   13.10
  -8   1   0  160.18   12.10
   7  -1   0 2250.67  126.69
   7  -1   0 2255.77  127.09
   7  -1   0 2425.16  126.09
   7  -1   0 2422.66  127.19
   7  -1   0 2264.47  127.79
  -7   1   0 2418.66  128.29
  -7   1   0 2284.17  127.19
  -7   1   0 2334.17  126.79
  -7   1   0 2321.07  126.99
   6  -1   0  475.65   27.30
   6  -1   0  459.15   27.30
   6  -1   0  459.15   27.10
   6  -1   0  454.75   27.90
   6  -1   0  481.35   26.50
  -6   1   0  432.46   27.30
  -6   1   0  452.55   27.00
  -6   1   0  462.45   28.10
  -6   1   0  460.05   27.10
  -6   1   0  456.85   26.60
   5  -1   0  136.09   10.20
   5  -1   0  155.98    9.70
   5  -1   0  148.19   10.30
   5  -1   0  142.19   10.20
   5  -1   0  142.79   10.70
  -5   1   0  152.28    8.30
  -5   1   0  143.59   10.10
  -5   1   0  148.19   10.90
  -5   1   0  150.08   10.50
  -5   1   0  152.78   10.20
  -5   1   0  149.88    9.80
   4  -1   0  475.15   27.90
   4  -1   0  474.45   27.50
   4  -1   0  490.05   27.40
   4  -1   0  502.25   27.00
   4  -1   0  499.15   26.20
  -4   1   0  457.75   27.60
  -4   1   0  488.15   28.00
  -4   1   0  495.35   26.10
  -4   1   0  463.85   27.30
  -4   1   0  483.75   27.50
  -4   1   0  486.55   27.10
   3  -1   0  151.88    8.40
   3  -1   0  149.59    8.90
   3  -1   0  141.09    9.10
   3  -1   0  136.99    9.40
   3  -1   0  149.09    9.40
  -3   1   0  152.98    9.60
  -3   1   0  142.99    9.10
  -3   1   0  150.08    9.50
  -3   1   0  155.88    8.20
  -3   1   0  149.39    9.30
  -3   1   0  146.49    8.90
   2  -1   0 1601.34   87.49
   2  -1   0 1657.93   87.79
   2  -1   0 1711.23   87.19
   2  -1   0 1743.33   87.89
   2  -1   0 1579.14   87.89
   2  -1   0 1599.24   87.39
  -2   1   0 1565.24   87.69
  -2   1   0 1632.24   87.09
  -2   1   0 1729.03   87.89
  -2   1   0 1577.14   87.79
  -2   1   0 1582.54   87.49
  -2   1   0 1607.74   87.39
  -2  -1   0 1708.53   91.69
  -2  -1   0 1826.12   91.89
  -2  -1   0 1797.92   92.19
  -2  -1   0 1722.63   91.59
  -2  -1   0 1633.34   91.69
   2   1   0 1781.62   91.89
   2   1   0 1637.34   91.69
   2   1   0 1643.04   91.59
   2   1   0 1672.03   92.09
  -3  -1   0  432.06   22.60
  -3  -1   0  444.06   23.10
  -3  -1   0  407.76   22.60
  -3  -1   0  393.16   23.10
  -3  -1   0  405.86   23.60
  -3  -1   0  389.26   22.50
  -3  -1   0  407.06   22.50
   3   1   0  390.76   22.50
   3   1   0  411.46   22.70
   3   1   0  374.66   22.50
   3   1   0  413.96   23.20
  -4  -1   0  965.50   52.79
  -4  -1   0  958.20   51.39
  -4  -1   0  885.51   51.29
  -4  -1   0  917.11   51.39
  -4  -1   0  975.50   51.29
  -4  -1   0  927.51   52.09
  -4  -1   0  972.40   51.69
   4   1   0  956.50   52.09
   4   1   0  897.81   51.39
   4   1   0  922.71   51.49
   4   1   0  992.60   51.59
  -5  -1   0  448.16   23.40
  -5  -1   0  374.56   23.60
  -5  -1   0  417.26   23.70
  -5  -1   0  419.26   24.70
  -5  -1   0  408.96   25.50
  -5  -1   0  407.56   23.90
  -5  -1   0  418.06   24.00
   5   1   0  400.76   23.70
   5   1   0  403.96   23.90
   5   1   0  436.36   24.00
   5   1   0  432.66   24.80
  -6  -1   0  639.84   37.50
  -6  -1   0  707.23   36.90
  -6  -1   0  643.14   38.50
  -6  -1   0  675.33   37.50
  -6  -1   0  645.44   37.50
  -6  -1   0  673.43   37.70
  -6  -1   0  700.53   39.80
   6   1   0  705.93   37.80
   6   1   0  627.44   37.60
   6   1   0  673.33   38.60
   6   1   0  653.93   37.50
  -7  -1   0 1212.48   62.39
  -7  -1   0 1088.99   62.99
  -7  -1   0 1120.99   64.49
  -7  -1   0 1197.08   63.29
  -7  -1   0 1154.68   65.89
  -7  -1   0 1155.58   63.59
   7   1   0 1072.89   63.39
   7   1   0 1117.89   63.29
   7   1   0 1144.19   64.59
   7   1   0 1202.08   63.59
  -8  -1   0 1973.80  111.59
  -8  -1   0 2122.99  113.49
  -8  -1   0 1959.70  110.29
  -8  -1   0 2051.09  110.59
  -8  -1   0 1943.61  109.59
  -8  -1   0 2164.48  108.99
  -8  -1   0 2108.99  110.09
   8   1   0 1731.73  109.79
   8   1   0 2234.28  110.89
   8   1   0 1955.00  110.49
  -9  -1   0  756.32   39.10
  -9  -1   0  705.43   40.60
  -9  -1   0  682.33   41.40
  -9  -1   0  711.13   41.40
  -9  -1   0  724.83   45.10
  -9  -1   0  681.63   39.70
  -9  -1   0  681.13   43.10
   9   1   0  678.73   41.30
   9   1   0  773.22   41.90
   9   1   0  715.73   40.90
 -10  -1   0   68.99    9.00
 -10  -1   0   72.39    9.70
 -10  -1   0   86.89   14.80
  10   1   0   78.79   11.10
  10   1   0   70.99   10.00
  10   1   0   68.39    8.90
 -11  -1   0  166.38   18.00
 -11  -1   0  213.68   15.20
 -11  -1   0  189.48   22.90
  11   1   0  208.28   18.20
  11   1   0  185.38   16.30
  11   1   0  188.38   15.10
 -12  -1   0  177.18   23.20
  12   1   0  180.48   18.70
  12   1   0  153.58   14.10
  12   1   0  152.08   15.40
  13  -2   0  287.77   24.20
  13  -2   0  339.07   25.30
 -13   2   0  350.56   32.10
  12  -2   0  360.36   27.40
  12  -2   0  352.46   25.80
  12  -2   0  401.06   26.00
 -12   2   0  370.66   26.60
 -12   2   0  346.57   29.50
  11  -2   0   34.30    7.30
  11  -2   0   27.20    8.00
  11  -2   0   38.30    7.40
 -11   2   0   25.80    7.10
 -11   2   0   35.80    8.60
 -11   2   0   39.80   11.60
  10  -2   0  320.17   24.30
  10  -2   0  340.47   25.80
  10  -2   0  383.26   23.10
  10  -2   0  343.27   23.70
 -10   2   0  363.26   23.80
 -10   2   0  337.37   23.20
 -10   2   0  335.07   25.00
 -10   2   0  357.26   24.80
 -10   2   0  360.86   25.80
   9  -2   0  595.34   31.80
   9  -2   0  515.75   33.90
   9  -2   0  566.24   32.90
  -9   2   0  511.15   32.80
  -9   2   0  548.75   33.80
  -9   2   0  459.25   33.90
  -9   2   0  554.84   32.80
  -9   2   0  506.65   31.80
   8  -2   0   39.70    6.10
   8  -2   0   34.10    6.10
   8  -2   0   56.49    7.30
   8  -2   0   54.39    6.20
   8  -2   0   44.70    7.80
  -8   2   0   38.40    6.00
  -8   2   0   38.50    6.40
  -8   2   0   48.10    6.60
  -8   2   0   31.50    6.10
  -8   2   0   52.39    8.00
   7  -2   0  132.09   10.70
   7  -2   0  137.39   10.90
   7  -2   0  123.59    9.60
   7  -2   0  132.49   11.50
  -7   2   0  119.39    9.70
  -7   2   0  132.29   10.70
  -7   2   0  146.19   12.10
  -7   2   0  129.99   11.10
  -7   2   0  131.79   10.40
   6  -2   0 1169.18   65.79
   6  -2   0 1159.68   66.59
   6  -2   0 1164.78   66.09
   6  -2   0 1249.88   65.39
   6  -2   0 1204.78   63.89
  -6   2   0 1190.58   66.59
  -6   2   0 1211.98   66.69
  -6   2   0 1238.28   66.29
  -6   2   0 1155.88   65.39
  -6   2   0 1201.08   65.79
  -6   2   0 1159.78   63.69
   5  -2   0  484.05   30.70
   5  -2   0  622.64   31.80
   5  -2   0  571.24   32.50
   5  -2   0  566.84   31.90
   5  -2   0  566.74   32.70
   5  -2   0  532.85   32.50
  -5   2   0  578.04   30.50
  -5   2   0  557.54   31.90
  -5   2   0  591.74   32.80
  -5   2   0  571.94   32.40
  -5   2   0  595.94   31.80
  -5   2   0  524.25   32.50
   4  -2   0   15.60    2.50
   4  -2   0   20.90    3.50
   4  -2   0   22.30    3.50
   4  -2   0   16.80    2.20
   4  -2   0   20.50    2.80
   4  -2   0   21.00    3.40
  -4   2   0   16.60    3.10
  -4   2   0   19.30    3.20
  -4   2   0   17.10    1.90
  -4   2   0   19.90    3.50
  -4   2   0   21.80    3.00
  -4   2   0   18.60    2.80
   3  -2   0  748.73   42.00
   3  -2   0  754.72   41.40
   3  -2   0  744.33   41.50
   3  -2   0  816.72   41.20
   3  -2   0  777.62   42.10
   3  -2   0  718.83   42.10
  -3   2   0  727.73   41.50
  -3   2   0  826.62   42.20
  -3   2   0  729.33   41.10
  -3   2   0  798.52   42.00
  -3   2   0  747.43   41.40
  -3   2   0  728.33   42.10
   2  -2   0 5620.74  302.07
   2  -2   0 5695.93  301.77
  -2   2   0 5735.83  301.77
  -2   2   0 5577.64  302.07
   1  -2   0 1023.10   55.69
   1  -2   0 1051.69   55.89
   1  -2   0 1040.60   55.89
   1  -2   0 1055.59   55.89
   1  -2   0  988.60   55.49
  -1   2   0 1004.30   55.79
  -1   2   0 1005.30   55.59
  -1   2   0 1033.10   55.69
  -1   2   0 1099.49   55.89
   0  -2   0  229.88   11.90
   0  -2   0  208.18   11.90
   0  -2   0  206.38   11.60
   0  -2   0  216.08   11.90
   0  -2   0  222.78   12.40
   0  -2   0  203.78   12.10
   0   2   0  205.08   11.60
   0   2   0  216.98   12.30
   0   2   0  211.28   12.20
   0   2   0  208.58   11.80
   0   2   0  204.68   11.90
   0   2   0  208.18   11.90
  -1  -2   0  122.09    8.00
  -1  -2   0  121.79    8.00
  -1  -2   0  140.89    7.30
  -1  -2   0  115.39    7.50
  -1  -2   0  116.49    7.30
  -1  -2   0  130.39    7.20
   1   2   0  123.29    8.10
   1   2   0  122.59    8.00
   1   2   0  133.49    7.20
   1   2   0  123.59    7.50
   1   2   0  132.99    7.20
  -2  -2   0 2209.78  117.79
  -2  -2   0 2104.69  117.49
  -2  -2   0 2290.97  117.99
  -2  -2   0 2078.99  117.09
  -2  -2   0 2247.18  118.39
  -2  -2   0 2268.17  116.99
   2   2   0 2327.17  116.99
   2   2   0 2022.20  117.09
   2   2   0 2187.88  117.79
  -3  -2   0  627.44   35.90
  -3  -2   0  618.84   34.10
  -3  -2   0  556.74   34.40
  -3  -2   0  646.04   35.20
  -3  -2   0  680.43   35.10
  -3  -2   0  713.43   34.20
   3   2   0  590.14   34.20
   3   2   0  613.94   35.10
   3   2   0  633.74   34.80
   3   2   0  608.94   34.10
  -4  -2   0  121.99    9.80
  -4  -2   0  118.59    7.30
  -4  -2   0  121.49    7.30
  -4  -2   0  114.59    8.50
  -4  -2   0  115.39    9.80
  -4  -2   0  123.29    9.00
  -4  -2   0  117.69    8.10
  -4  -2   0  100.09    7.60
   4   2   0  115.69    8.70
   4   2   0  109.69    7.30
   4   2   0  114.89    7.40
   4   2   0  122.09    8.20
  -5  -2   0 1186.78   64.89
  -5  -2   0 1182.28   66.29
  -5  -2   0 1246.68   65.09
  -5  -2   0 1296.07   67.89
  -5  -2   0 1213.38   65.49
  -5  -2   0 1214.98   67.49
  -5  -2   0 1244.98   66.39
  -5  -2   0 1088.99   65.19
   5   2   0 1212.28   66.39
   5   2   0 1107.89   64.99
   5   2   0 1132.09   64.99
   5   2   0 1262.77   65.79
  -6  -2   0  581.64   32.10
  -6  -2   0  579.64   35.50
  -6  -2   0  583.74   32.60
  -6  -2   0  545.55   33.50
  -6  -2   0  555.24   32.60
  -6  -2   0  603.74   32.40
  -6  -2   0  589.14   34.10
  -6  -2   0  605.54   35.70
   6   2   0  554.74   32.30
   6   2   0  566.94   34.00
   6   2   0  535.95   32.30
   6   2   0  609.14   33.20
  -7  -2   0    9.80    3.70
  -7  -2   0    1.80    5.90
  -7  -2   0    0.10    4.10
  -7  -2   0    4.30    2.80
  -7  -2   0    6.60    5.00
  -7  -2   0    5.80    6.90
  -7  -2   0    0.40    2.80
  -7  -2   0    2.30    2.50
   7   2   0    0.70    2.20
   7   2   0   -0.60    3.60
   7   2   0    3.50    2.60
  -8  -2   0  486.55   27.40
  -8  -2   0  471.55   30.30
  -8  -2   0  472.45   27.10
  -8  -2   0  442.06   28.60
  -8  -2   0  458.25   32.00
  -8  -2   0  492.05   27.70
  -8  -2   0  453.25   28.30
  -8  -2   0  482.65   32.50
   8   2   0  505.55   28.90
   8   2   0  469.35   27.50
   8   2   0  457.95   27.70
  -9  -2   0  131.19   12.10
  -9  -2   0  130.89   10.20
  -9  -2   0  134.89   11.10
  -9  -2   0  142.69   10.20
  -9  -2   0  145.39   18.20
  -9  -2   0  142.99   17.30
  -9  -2   0  141.59   12.60
  -9  -2   0  148.29   15.20
   9   2   0  118.49   10.80
   9   2   0  139.49   12.80
   9   2   0  131.49   10.60
 -10  -2   0  202.98   15.60
 -10  -2   0  203.58   14.20
 -10  -2   0  244.48   14.20
 -10  -2   0  191.18   17.50
 -10  -2   0  224.48   24.00
  10   2   0  204.08   14.90
  10   2   0  216.18   15.40
  10   2   0  219.98   17.60
 -11  -2   0   19.00   14.50
 -11  -2   0    0.80    4.40
 -11  -2   0   -3.60    8.40
  11   2   0    6.10    4.90
  11   2   0   10.40    8.20
  11   2   0    1.70    4.50
 -12  -2   0   95.09   22.50
  12   2   0  154.28   17.90
  12   2   0  124.09   12.90
  12   2   0  118.09   11.30
  13  -3   0    6.20    8.60
  13  -3   0   -7.70    7.70
 -13   3   0   17.80   12.50
  12  -3   0  234.48   19.60
  12  -3   0  236.38   18.00
  12  -3   0  215.88   21.40
 -12   3   0  203.68   22.20
 -12   3   0  201.88   19.30
  11  -3   0  473.35   27.40
  11  -3   0  433.76   28.40
 -11   3   0  422.56   30.40
 -11   3   0  354.26   28.50
 -11   3   0  426.26   28.30
 -11   3   0  399.26   27.80
  10  -3   0   21.40    6.60
  10  -3   0   18.80    5.60
  10  -3   0    6.90    6.10
  10  -3   0   10.50    8.30
 -10   3   0   21.20    7.40
 -10   3   0   16.10    7.90
 -10   3   0   20.30    6.00
 -10   3   0   29.60    8.20
 -10   3   0   22.90    6.40
   9  -3   0   87.79    8.60
   9  -3   0   82.39   10.30
   9  -3   0   76.39   11.00
  -9   3   0   77.69   10.00
  -9   3   0   83.69   11.70
  -9   3   0   75.49    9.50
  -9   3   0   83.39   11.10
  -9   3   0   72.29    9.00
   8  -3   0  147.59   12.50
   8  -3   0  152.88   11.30
   8  -3   0  140.89   13.40
   8  -3   0  137.99   12.80
  -8   3   0  135.79   13.00
  -8   3   0  147.39   11.60
  -8   3   0  145.09   13.00
  -8   3   0  146.79   12.60
  -8   3   0  139.69   12.00
   7  -3   0   74.39    7.60
   7  -3   0   62.59    5.10
   7  -3   0   72.09    8.10
   7  -3   0   66.99    6.60
   7  -3   0   59.39    8.20
   7  -3   0   74.89    8.10
  -7   3   0   66.39    4.40
  -7   3   0   47.70    7.80
  -7   3   0   65.19    7.90
  -7   3   0   68.59    8.20
  -7   3   0   52.19    6.90
  -7   3   0   67.39    6.80
   6  -3   0  124.09   10.00
   6  -3   0  123.79    8.90
   6  -3   0  102.29    7.90
   6  -3   0  123.39    9.90
   6  -3   0  124.09    9.20
   6  -3   0  101.99    9.80
  -6   3   0  123.99    7.50
  -6   3   0  121.59   10.00
  -6   3   0  123.79    9.10
  -6   3   0  117.29   10.30
  -6   3   0  119.29    9.10
  -6   3   0  133.69   10.20
   5  -3   0  488.45   28.30
   5  -3   0  505.85   29.30
   5  -3   0  471.25   29.30
   5  -3   0  502.55   29.20
   5  -3   0  524.85   27.80
   5  -3   0  500.55   28.30
  -5   3   0  496.95   29.10
  -5   3   0  464.15   28.10
  -5   3   0  498.45   27.50
  -5   3   0  521.55   29.40
  -5   3   0  498.25   28.40
  -5   3   0  489.35   29.50
   4  -3   0   79.89    5.60
   4  -3   0   70.99    6.60
   4  -3   0   72.59    6.30
   4  -3   0   80.09    5.40
   4  -3   0   81.89    5.90
   4  -3   0   70.79    6.50
  -4   3   0   76.59    6.80
  -4   3   0   75.89    6.70
  -4   3   0   75.29    5.70
  -4   3   0   73.79    5.30
  -4   3   0   64.69    5.40
  -4   3   0   77.19    6.30
   3  -3   0 2114.89  110.99
   3  -3   0 2048.30  110.59
   3  -3   0 2077.59  111.39
   3  -3   0 2087.69  111.69
   3  -3   0 2044.50  111.79
   3  -3   0 1996.40  110.99
  -3   3   0 2171.18  111.39
  -3   3   0 2005.90  110.59
  -3   3   0 2043.60  111.79
  -3   3   0 2110.79  111.69
  -3   3   0 2024.70  110.99
  -3   3   0 2048.79  110.99
   2  -3   0 8374.96  447.06
  -2   3   0 8382.86  447.06
   0  -3   0 6767.72  342.37
   0  -3   0 6418.46  341.57
   0  -3   0 6323.47  341.97
   0   3   0 6222.38  341.47
   0   3   0 6167.28  341.57
   0   3   0 6558.94  342.27
   0   3   0 6407.06  341.97
  -1  -3   0  443.76   24.70
  -1  -3   0  458.65   25.60
  -1  -3   0  426.96   25.30
  -1  -3   0  452.15   24.50
  -1  -3   0  438.76   24.50
  -1  -3   0  448.36   24.70
   1   3   0  441.56   25.50
   1   3   0  448.56   24.50
   1   3   0  472.15   24.50
   1   3   0  440.56   24.70
   1   3   0  441.26   25.60
  -2  -3   0 1345.07   75.19
  -2  -3   0 1395.06   75.59
  -2  -3   0 1413.06   76.39
  -2  -3   0 1465.65   76.29
  -2  -3   0 1369.56   75.69
  -2  -3   0 1349.27   74.89
  -2  -3   0 1412.46   74.79
   2   3   0 1407.76   74.99
   2   3   0 1366.26   76.69
   2   3   0 1418.36   75.69
   2   3   0 1433.56   74.89
  -3  -3   0   80.39    5.40
  -3  -3   0   99.09    7.30
  -3  -3   0   88.09    7.90
  -3  -3   0   84.39    6.90
  -3  -3   0   77.09    6.20
   3   3   0   97.69    5.40
   3   3   0   88.89    7.00
   3   3   0   88.59    5.60
  -4  -3   0   57.59    5.50
  -4  -3   0   64.69    4.40
  -4  -3   0   69.39    4.30
  -4  -3   0   66.59    7.40
  -4  -3   0   68.29    7.70
  -4  -3   0   59.09    6.10
  -4  -3   0   67.19    6.60
   4   3   0   60.49    6.50
   4   3   0   65.69    4.70
   4   3   0   72.89    4.60
  -5  -3   0   44.10    6.50
  -5  -3   0   41.80    7.10
  -5  -3   0   42.00    5.70
  -5  -3   0   43.10    3.50
  -5  -3   0   42.60    3.40
  -5  -3   0   32.80    4.80
  -5  -3   0   45.20    5.70
  -5  -3   0   42.30    6.80
   5   3   0   36.50    3.80
   5   3   0   43.40    3.80
   5   3   0   42.20    6.10
  -6  -3   0   46.40    3.80
  -6  -3   0   53.59    9.00
  -6  -3   0   50.79    6.40
  -6  -3   0   42.60    3.90
  -6  -3   0   34.00    6.70
  -6  -3   0   45.60    7.90
  -6  -3   0   40.60    5.10
  -6  -3   0   27.70    5.80
   6   3   0   40.80    4.20
   6   3   0   38.30    4.30
  -7  -3   0   20.50    6.40
  -7  -3   0   23.20    4.80
  -7  -3   0   20.40    2.80
  -7  -3   0   18.80    5.90
  -7  -3   0   19.40    8.50
  -7  -3   0   13.00    7.30
  -7  -3   0    9.50    4.10
  -7  -3   0   19.60    2.80
   7   3   0   17.20    3.10
   7   3   0   24.80    3.60
  -8  -3   0    4.20    2.40
  -8  -3   0    1.50    8.40
  -8  -3   0   13.40    7.00
  -8  -3   0    4.80    2.20
  -8  -3   0    5.60    8.50
  -8  -3   0    5.30    6.40
  -8  -3   0    1.00    4.80
  -8  -3   0   11.90    4.50
   8   3   0    1.50    2.90
   8   3   0    5.30    2.80
  -9  -3   0    4.00    9.10
  -9  -3   0   11.70    5.20
  -9  -3   0   14.00    6.40
  -9  -3   0   15.40    2.70
  -9  -3   0   25.60    7.80
  -9  -3   0   20.70    3.00
   9   3   0   11.70    3.70
   9   3   0   14.50    3.70
 -10  -3   0   17.80   11.70
 -10  -3   0    9.30    7.70
 -10  -3   0   23.70    5.80
 -10  -3   0   29.00   14.20
  10   3   0   25.90    4.70
  10   3   0   28.90    4.50
 -11  -3   0  -32.10   15.00
 -11  -3   0  -19.60    9.10
  11   3   0   -0.20    3.80
  11   3   0    1.40    3.50
  13  -4   0   43.90   10.60
  13  -4   0   53.49   10.10
 -13   4   0   64.79   14.10
  12  -4   0   15.90    8.10
  12  -4   0    4.90    9.10
  12  -4   0    4.70    7.20
 -12   4   0   13.90    8.30
 -12   4   0   26.10   10.60
  11  -4   0  114.49   13.90
  11  -4   0   92.09   12.00
 -11   4   0   99.29   13.00
 -11   4   0   91.49   13.20
 -11   4   0  107.19   14.00
 -11   4   0  114.69   13.60
 -11   4   0  123.29   16.50
  10  -4   0    3.30    5.00
  10  -4   0    7.30    6.30
  10  -4   0    2.60    7.30
  10  -4   0    0.50    5.30
 -10   4   0    7.40    5.50
 -10   4   0    0.40    5.90
 -10   4   0   -2.80    7.20
 -10   4   0    0.30    5.50
 -10   4   0    7.20    7.30
   9  -4   0   15.70    6.00
   9  -4   0   10.30    4.90
   9  -4   0    8.70    6.40
   9  -4   0    9.10    5.70
  -9   4   0   11.40    5.30
  -9   4   0    3.90    5.70
  -9   4   0   16.50    6.60
  -9   4   0    5.50    5.90
  -9   4   0    9.40    5.20
   8  -4   0  496.45   28.30
   8  -4   0  473.05   31.40
   8  -4   0  498.05   31.40
   8  -4   0  536.75   31.30
   8  -4   0  478.55   29.60
  -8   4   0  490.15   30.00
  -8   4   0  525.05   31.30
  -8   4   0  528.05   31.50
  -8   4   0  511.65   30.10
  -8   4   0  478.55   31.70
   7  -4   0   73.19    8.80
   7  -4   0   75.59    9.40
   7  -4   0   92.29    9.80
   7  -4   0   71.09    6.80
   7  -4   0   81.89    7.70
  -7   4   0   97.59    9.50
  -7   4   0   92.79    9.40
  -7   4   0   83.89    8.00
  -7   4   0   70.49    9.20
  -7   4   0   81.79    7.80
  -7   4   0   84.19    6.10
   6  -4   0    2.00    2.70
   6  -4   0   -0.30    3.00
   6  -4   0   -4.30    3.10
   6  -4   0   -4.00    2.20
   6  -4   0    3.10    3.40
   6  -4   0   -1.00    2.40
  -6   4   0    1.00    1.80
  -6   4   0    4.40    3.20
  -6   4   0    2.10    3.20
  -6   4   0    1.00    2.50
  -6   4   0   -1.00    2.50
  -6   4   0    1.70    3.50
   5  -4   0   64.79    5.50
   5  -4   0   56.49    6.70
   5  -4   0   72.99    5.60
   5  -4   0   68.69    6.60
   5  -4   0   55.99    7.10
   5  -4   0   69.09    5.90
  -5   4   0   58.89    5.30
  -5   4   0   64.89    6.40
  -5   4   0   48.50    6.70
  -5   4   0   59.79    5.70
  -5   4   0   61.89    6.90
  -5   4   0   62.49    5.30
   4  -4   0  132.09   10.30
   4  -4   0  135.99    9.30
   4  -4   0  132.99    9.70
   4  -4   0  144.39    9.20
   4  -4   0  141.49   10.30
  -4   4   0  138.19    8.50
  -4   4   0  127.89   10.10
  -4   4   0  131.89    9.10
  -4   4   0  136.19    9.60
  -4   4   0  149.19   10.30
  -4   4   0  129.79    9.10
   3  -4   0  360.16   21.20
   3  -4   0  385.76   20.90
   3  -4   0  332.97   21.20
   3  -4   0  343.27   20.30
   3  -4   0  352.76   20.80
  -3   4   0  362.96   20.70
  -3   4   0  349.87   19.50
  -3   4   0  336.37   20.30
  -3   4   0  371.06   21.20
  -3   4   0  359.06   20.70
  -3   4   0  347.07   21.40
   2  -4   0  505.25   27.50
   2  -4   0  459.75   27.40
   2  -4   0  499.15   26.80
   2  -4   0  481.35   27.20
   2  -4   0  494.05   27.40
  -2   4   0  425.46   27.30
  -2   4   0  511.55   27.20
  -2   4   0  475.35   27.30
  -2   4   0  453.45   26.70
   1  -4   0 1930.21  101.49
   1  -4   0 1879.31  101.59
   1  -4   0 1856.31  101.59
   1  -4   0 1946.51  101.99
   1  -4   0 1937.51  101.19
  -1   4   0 1968.80  102.09
  -1   4   0 1626.54  101.39
  -1   4   0 1960.60  101.59
  -1   4   0 1861.61  101.39
  -1   4   0 1836.02  101.09
   0  -4   0  613.74   33.40
   0  -4   0  579.54   31.60
   0  -4   0  576.34   32.80
   0  -4   0  608.34   32.30
   0  -4   0  600.84   32.30
   0  -4   0  563.64   32.40
   0   4   0  569.64   32.10
   0   4   0  575.54   32.40
   0   4   0  588.04   32.90
   0   4   0  598.44   32.30
   0   4   0  547.95   33.10
  -1  -4   0  349.17   20.00
  -1  -4   0  372.36   21.40
  -1  -4   0  343.57   20.90
  -1  -4   0  347.27   19.90
  -1  -4   0  355.36   20.10
  -1  -4   0  351.16   19.90
   1   4   0  370.56   19.90
   1   4   0  349.67   19.90
   1   4   0  357.46   21.20
  -2  -4   0  120.89    7.40
  -2  -4   0  114.69    7.80
  -2  -4   0  114.89    9.00
  -2  -4   0  118.49    9.30
  -2  -4   0  115.19    8.10
  -2  -4   0  128.19    7.30
   2   4   0  109.29    9.40
   2   4   0  119.59    7.30
   2   4   0  124.49    7.50
   2   4   0  123.59    8.30
  -3  -4   0   96.79    5.90
  -3  -4   0   91.39    8.70
  -3  -4   0  104.59    5.80
  -3  -4   0   98.99    7.70
  -3  -4   0   93.09    6.90
  -3  -4   0  100.89    8.60
  -3  -4   0   84.59    7.20
   3   4   0  107.09    6.00
   3   4   0  100.49    7.70
   3   4   0   89.19    6.20
  -4  -4   0   97.69    8.20
  -4  -4   0   95.39    9.60
  -4  -4   0   99.59    8.60
  -4  -4   0  102.09    7.20
  -4  -4   0   75.09    7.10
   4   4   0   84.49    8.20
   4   4   0  104.39    5.80
   4   4   0   89.99    6.10
  -5  -4   0    5.20    3.70
  -5  -4   0    0.00    4.90
  -5  -4   0    3.90    3.80
  -5  -4   0    1.30    2.80
  -5  -4   0   -6.70    4.40
   5   4   0    1.30    1.40
   5   4   0    0.30    1.20
  -6  -4   0   20.90    5.30
  -6  -4   0   10.00    5.40
  -6  -4   0   13.80    3.90
  -6  -4   0   21.80    7.40
  -6  -4   0   13.90    6.60
  -6  -4   0   11.10    6.70
   6   4   0   18.40    2.80
   6   4   0   17.30    2.50
  -7  -4   0   11.20    7.40
  -7  -4   0    6.70    4.50
  -7  -4   0   15.90    5.40
  -7  -4   0    9.10    8.30
  -7  -4   0   17.70    8.30
  -7  -4   0   13.30    5.90
   7   4   0   21.60    2.80
   7   4   0   15.10    2.20
  -8  -4   0   41.90    9.10
  -8  -4   0   50.59    9.90
  -8  -4   0   55.09    7.80
  -8  -4   0   46.80    7.20
  -8  -4   0   30.90   11.70
  -8  -4   0   28.60   10.50
   8   4   0   49.50    4.00
   8   4   0   47.30    3.90
  -9  -4   0   -1.00   11.40
  -9  -4   0    9.40    6.40
  -9  -4   0   15.00   10.00
  -9  -4   0    0.00    6.50
 -10  -4   0    8.70    8.50
 -10  -4   0   -1.10    6.70
 -10  -4   0   -5.30   13.80
  13  -5   0   38.10    9.40
  13  -5   0   55.39   11.60
 -13   5   0   41.10   13.70
  12  -5   0    7.70   10.20
  12  -5   0    6.00    7.70
  12  -5   0    6.40    6.50
 -12   5   0   -0.40    8.20
 -12   5   0    8.30   10.10
  11  -5   0   96.49   15.30
  11  -5   0  105.39   11.50
  11  -5   0   84.79   13.50
 -11   5   0  104.69   14.50
 -11   5   0  110.69   17.40
 -11   5   0   90.29   13.70
 -11   5   0   78.09   10.80
  10  -5   0  218.38   13.30
  10  -5   0  209.88   19.00
  10  -5   0  236.08   20.50
  10  -5   0  216.78   19.80
  10  -5   0  236.78   13.20
  10  -5   0  250.87   16.90
 -10   5   0  227.18   18.80
 -10   5   0  213.58   20.60
 -10   5   0  216.58   17.70
 -10   5   0  267.07   20.00
 -10   5   0  244.58   17.90
   9  -5   0   31.10    8.30
   9  -5   0   39.10    8.00
   9  -5   0   36.20    5.10
   9  -5   0   30.20    6.00
   9  -5   0   45.50    8.70
  -9   5   0   38.00    8.80
  -9   5   0   50.29    8.50
  -9   5   0   49.50    8.00
  -9   5   0   35.80    6.20
  -9   5   0   39.40    6.80
   8  -5   0   73.19   10.10
   8  -5   0   62.19   10.40
   8  -5   0   66.19    9.60
   8  -5   0   85.79    8.80
   8  -5   0   77.09    7.70
  -8   5   0   76.09   10.50
  -8   5   0   81.69    8.50
  -8   5   0   90.59    9.10
  -8   5   0   94.59   10.90
  -8   5   0  101.69   10.70
   7  -5   0  257.67   16.30
   7  -5   0  245.98   17.50
   7  -5   0  239.18   17.30
   7  -5   0  260.37   15.50
   7  -5   0  229.28   17.90
  -7   5   0  234.78   15.60
  -7   5   0  228.58   15.00
  -7   5   0  240.58   16.20
  -7   5   0  256.77   17.70
  -7   5   0  254.97   17.40
  -7   5   0  225.48   17.90
   6  -5   0  344.17   22.30
   6  -5   0  378.06   21.10
   6  -5   0  337.07   23.00
   6  -5   0  334.27   21.30
   6  -5   0  352.96   22.60
  -6   5   0  339.47   23.00
  -6   5   0  361.86   22.60
  -6   5   0  351.66   20.70
  -6   5   0  369.96   22.20
  -6   5   0  346.17   20.80
  -6   5   0  348.87   21.50
   5  -5   0  239.08   16.10
   5  -5   0  231.98   14.80
   5  -5   0  243.28   14.80
   5  -5   0  221.78   16.10
   5  -5   0  227.28   15.60
  -5   5   0  235.58   15.90
  -5   5   0  224.18   13.80
  -5   5   0  250.87   15.50
  -5   5   0  220.88   14.60
  -5   5   0  211.18   16.00
  -5   5   0  245.28   14.90
   4  -5   0   53.99    5.80
   4  -5   0   53.99    5.80
   4  -5   0   51.39    6.70
   4  -5   0   51.29    6.40
  -4   5   0   45.00    5.00
  -4   5   0   40.20    5.10
  -4   5   0   61.59    6.00
  -4   5   0   52.69    6.30
  -4   5   0   50.39    6.70
  -4   5   0   52.59    4.00
   3  -5   0  302.07   19.40
   3  -5   0  321.67   18.80
   3  -5   0  343.37   19.50
   3  -5   0  317.07   19.40
   3  -5   0  318.67   19.90
  -3   5   0  332.37   19.10
  -3   5   0  319.87   17.30
  -3   5   0  330.77   17.30
  -3   5   0  276.97   19.50
  -3   5   0  308.87   18.80
  -3   5   0  310.87   19.30
  -3   5   0  337.37   19.70
   2  -5   0 1088.49   57.89
   2  -5   0 1028.90   58.29
   2  -5   0 1031.20   58.59
   2  -5   0 1074.09   58.69
   2  -5   0 1019.90   58.29
  -2   5   0 1045.70   58.29
  -2   5   0 1076.49   58.69
  -2   5   0 1109.89   58.29
  -2   5   0 1037.20   57.79
   1  -5   0  373.36   22.80
   1  -5   0  402.56   23.50
   1  -5   0  397.16   22.90
   1  -5   0  391.16   22.50
   1  -5   0  401.66   22.30
  -1   5   0  381.36   23.30
  -1   5   0  397.96   22.50
  -1   5   0  374.96   22.20
  -1   5   0  372.06   22.70
  -1   5   0  396.46   22.90
   0  -5   0   62.19    4.30
   0  -5   0   60.09    6.60
   0  -5   0   64.89    5.40
   0  -5   0   75.09    5.40
   0  -5   0   63.99    5.30
   0  -5   0   59.59    5.80
   0   5   0   59.29    6.60
   0   5   0   62.29    6.10
   0   5   0   65.79    5.40
   0   5   0   61.09    5.20
   0   5   0   60.49    5.10
  -1  -5   0   88.59    8.10
  -1  -5   0   76.19    7.10
  -1  -5   0   81.99    6.00
  -1  -5   0   73.99    5.80
  -1  -5   0   87.39    6.30
  -1  -5   0   82.49    6.10
   1   5   0   78.99    7.60
   1   5   0   90.89    6.00
   1   5   0   78.49    6.10
  -2  -5   0  307.87   19.30
  -2  -5   0  306.07   17.50
  -2  -5   0  300.67   17.40
  -2  -5   0  305.67   18.00
  -2  -5   0  297.47   18.00
  -2  -5   0  304.47   19.60
   2   5   0  299.57   19.90
   2   5   0  319.57   17.60
   2   5   0  307.87   17.50
  -3  -5   0    3.10    2.30
  -3  -5   0   -0.30    1.20
  -3  -5   0   -0.80    2.60
  -3  -5   0    1.90    1.30
  -3  -5   0   -3.00    3.80
  -3  -5   0    1.80    2.60
  -3  -5   0   -2.80    3.30
   3   5   0   -0.50    1.40
   3   5   0    2.70    1.40
  -4  -5   0  576.14   32.60
  -4  -5   0  573.14   30.80
  -4  -5   0  516.05   31.50
  -4  -5   0  542.35   33.00
  -4  -5   0  514.15   30.80
   4   5   0  550.14   29.30
   4   5   0  510.85   29.40
  -5  -5   0  114.79   12.50
  -5  -5   0  134.59   11.40
  -5  -5   0  117.09    9.80
  -5  -5   0  134.89   11.40
  -5  -5   0  130.39    9.70
  -5  -5   0  137.29   14.30
  -6  -5   0    2.20    3.90
  -6  -5   0   -1.70    7.10
  -6  -5   0    8.00    3.80
  -6  -5   0    5.90    7.30
  -6  -5   0   15.40    8.60
  -6  -5   0   -1.00    5.30
  -6  -5   0    8.20    5.40
  -7  -5   0  300.07   22.30
  -7  -5   0  324.47   20.20
  -7  -5   0  360.06   27.00
  -7  -5   0  248.28   24.60
  -7  -5   0  297.17   25.10
  -7  -5   0  286.67   20.10
  -7  -5   0  358.16   22.20
  -8  -5   0  158.88   21.00
  -8  -5   0  171.28   15.90
  -8  -5   0  179.18   14.10
  -8  -5   0  192.58   23.10
  -8  -5   0  177.08   14.80
  -9  -5   0   23.70   15.00
  -9  -5   0   21.70    8.10
  -9  -5   0   46.80    9.20
  -9  -5   0   40.20   16.90
  -9  -5   0   41.60    7.60
 -10  -5   0   -7.40    7.50
 -10  -5   0  -31.20   15.60
  13  -6   0   69.79   11.20
  13  -6   0   47.90   11.60
 -13   6   0   57.39   14.80
  12  -6   0  174.08   18.50
  12  -6   0  156.08   16.40
 -12   6   0  164.28   20.50
 -12   6   0  171.98   18.80
  11  -6   0   -1.40    3.00
  11  -6   0    3.00    7.50
  11  -6   0    1.30    2.90
  11  -6   0    7.20    6.50
  11  -6   0    5.10    8.50
 -11   6   0   19.60   10.70
 -11   6   0   -8.20    6.90
 -11   6   0   11.00    8.10
 -11   6   0    5.30    7.00
  10  -6   0  541.35   33.20
  10  -6   0  517.65   37.80
  10  -6   0  605.24   35.10
  10  -6   0  566.34   37.80
  10  -6   0  569.94   36.80
 -10   6   0  544.95   35.20
 -10   6   0  635.54   37.50
 -10   6   0  582.04   35.00
 -10   6   0  637.14   37.60
 -10   6   0  551.24   38.20
   9  -6   0  267.47   20.10
   9  -6   0  237.08   20.30
   9  -6   0  255.27   17.80
   9  -6   0  253.07   21.20
   9  -6   0  235.58   17.10
  -9   6   0  251.07   18.50
  -9   6   0  243.28   21.30
  -9   6   0  271.57   20.10
  -9   6   0  295.47   19.80
  -9   6   0  268.07   17.90
   8  -6   0   66.49   10.30
   8  -6   0   81.59   10.90
   8  -6   0   68.79    8.80
   8  -6   0   72.99   10.80
   8  -6   0   78.49    7.90
  -8   6   0   73.69    8.10
  -8   6   0   83.89    9.80
  -8   6   0   77.09   10.60
  -8   6   0   58.99    8.90
  -8   6   0   72.09   11.10
   7  -6   0   23.50    4.60
   7  -6   0   22.40    6.10
   7  -6   0   23.30    6.40
   7  -6   0   19.10    5.90
   7  -6   0   25.60    5.20
  -7   6   0   17.60    4.70
  -7   6   0   16.80    5.10
  -7   6   0   29.70    6.00
  -7   6   0   22.70    3.90
  -7   6   0   21.80    4.30
  -7   6   0   17.00    5.80
   6  -6   0 1179.78   68.09
   6  -6   0 1335.47   67.29
   6  -6   0 1250.47   67.19
   6  -6   0 1225.48   68.49
   6  -6   0 1138.29   68.79
  -6   6   0 1152.78   66.89
  -6   6   0 1143.69   68.79
  -6   6   0 1263.57   67.69
  -6   6   0 1182.38   67.09
  -6   6   0 1258.67   68.49
  -6   6   0 1184.08   65.99
   5  -6   0   15.30    4.70
   5  -6   0   12.80    4.60
   5  -6   0   20.30    4.20
   5  -6   0   12.10    3.90
   5  -6   0   19.60    5.30
  -5   6   0   17.80    3.80
  -5   6   0   12.10    4.20
  -5   6   0   17.50    2.60
  -5   6   0   12.90    4.40
  -5   6   0   20.70    5.10
  -5   6   0   20.10    4.40
   4  -6   0  120.89    9.40
   4  -6   0  120.89    8.80
   4  -6   0  112.49    9.70
   4  -6   0  107.19    9.60
   4  -6   0  115.59   10.40
  -4   6   0  117.89    6.80
  -4   6   0  116.99    6.70
  -4   6   0  107.19   10.00
  -4   6   0   98.99    9.10
  -4   6   0  104.49    9.70
  -4   6   0  106.59    8.70
  -4   6   0  121.09    9.10
   3  -6   0 2554.34  141.29
   3  -6   0 2771.82  141.09
   3  -6   0 2482.35  140.69
   3  -6   0 2621.14  140.19
   3  -6   0 2739.33  141.19
  -3   6   0 2441.06  141.09
  -3   6   0 2526.75  140.99
  -3   6   0 2654.43  140.89
  -3   6   0 2518.45  140.09
  -3   6   0 2672.93  140.59
   2  -6   0  113.69    9.00
   2  -6   0  130.19   10.00
   2  -6   0   99.39    9.10
   2  -6   0  117.09    9.60
   2  -6   0  118.69    8.60
  -2   6   0  124.59    9.30
  -2   6   0  118.19    8.30
  -2   6   0  115.89    9.00
  -2   6   0  108.59    9.40
   1  -6   0  197.48   14.10
   1  -6   0  192.38   13.30
   1  -6   0  208.88   12.80
   1  -6   0  186.48   13.10
   1  -6   0  197.08   12.50
  -1   6   0  188.48   13.00
  -1   6   0  196.18   13.10
  -1   6   0  198.38   12.70
  -1   6   0  187.78   12.30
  -1   6   0  196.08   13.80
   0  -6   0  361.26   23.70
   0  -6   0  418.36   24.70
   0  -6   0  421.56   23.60
   0  -6   0  434.86   23.70
   0  -6   0  394.16   22.50
   0  -6   0  412.86   25.20
   0   6   0  386.86   23.30
   0   6   0  424.26   23.60
   0   6   0  376.76   23.70
   0   6   0  450.05   25.00
  -1  -6   0 2388.36  130.29
  -1  -6   0 2370.76  129.79
  -1  -6   0 2356.26  130.29
  -1  -6   0 2339.87  131.39
  -1  -6   0 2577.64  132.29
  -1  -6   0 2420.66  130.09
   1   6   0 2436.26  131.89
   1   6   0 2348.76  130.19
   1   6   0 2523.55  130.09
  -2  -6   0 1125.19   62.39
  -2  -6   0 1121.39   62.49
  -2  -6   0 1087.29   61.89
  -2  -6   0 1170.08   64.49
  -2  -6   0 1147.49   64.09
  -2  -6   0 1123.49   61.99
   2   6   0 1137.59   64.79
   2   6   0 1240.88   62.19
   2   6   0 1113.19   62.09
  -3  -6   0   41.90    6.80
  -3  -6   0   39.80    3.30
  -3  -6   0   34.70    3.40
  -3  -6   0   44.10    5.50
  -3  -6   0   33.90    6.90
  -3  -6   0   38.60    5.10
  -3  -6   0   28.90    5.10
   3   6   0   38.90    4.10
   3   6   0   35.90    3.80
   3   6   0   26.70    7.20
  -4  -6   0    6.40    5.80
  -4  -6   0    3.20    5.10
  -4  -6   0    8.00    4.00
  -4  -6   0    8.40    4.20
  -4  -6   0    8.70    3.40
   4   6   0    8.90    1.70
   4   6   0    8.90    1.60
  -5  -6   0  254.27   17.90
  -5  -6   0  259.77   22.20
  -5  -6   0  291.17   19.30
  -5  -6   0  253.87   20.00
  -5  -6   0  204.58   16.30
  -5  -6   0  267.67   16.50
  -6  -6   0   51.09    6.80
  -6  -6   0   51.29    8.90
  -6  -6   0   49.00   12.40
  -6  -6   0   41.50    8.20
  -6  -6   0   51.59   12.20
  -6  -6   0   34.10    9.50
  -6  -6   0   55.79    6.90
  -7  -6   0    5.50   11.40
  -7  -6   0    4.50    5.50
  -7  -6   0   10.20    7.80
  -7  -6   0   17.50    7.50
  -7  -6   0   15.60   10.90
  -7  -6   0   11.70    5.30
  -8  -6   0  112.19   12.70
  -8  -6   0   80.59   17.10
  -8  -6   0   89.49   11.70
  -8  -6   0   75.79   17.30
  -8  -6   0   95.19   14.80
  -9  -6   0  429.66   29.00
  -9  -6   0  387.76   37.70
  -9  -6   0  364.86   26.30
  13  -7   0   87.89   12.40
  13  -7   0  107.69   15.20
 -13   7   0   80.09   15.20
  12  -7   0  419.96   27.40
  12  -7   0  374.46   30.10
 -12   7   0  432.46   31.30
 -12   7   0  354.66   27.90
 -12   7   0  413.96   30.80
  11  -7   0  282.87   20.40
  11  -7   0  281.37   22.70
  11  -7   0  235.28   24.40
  11  -7   0  258.77   18.10
  11  -7   0  227.78   18.00
 -11   7   0  285.67   23.20
 -11   7   0  297.17   23.30
 -11   7   0  271.57   20.60
 -11   7   0  263.87   26.60
  10  -7   0   13.40    7.70
  10  -7   0    8.70    6.20
  10  -7   0    8.70    5.50
  10  -7   0    4.10    8.50
  10  -7   0   -9.60    7.80
 -10   7   0   -5.40    5.70
 -10   7   0    5.40    8.60
 -10   7   0   15.30    6.20
 -10   7   0   12.20    7.40
 -10   7   0    2.90    7.70
   9  -7   0  286.97   18.80
   9  -7   0  285.17   21.60
   9  -7   0  270.37   21.40
   9  -7   0  248.88   22.20
   9  -7   0  287.67   19.10
  -9   7   0  299.57   20.80
  -9   7   0  270.57   21.10
  -9   7   0  250.77   19.30
  -9   7   0  273.97   18.30
  -9   7   0  244.88   22.00
   8  -7   0 1095.99   68.19
   8  -7   0  992.90   65.29
   8  -7   0 1243.08   65.59
   8  -7   0 1105.69   67.09
   8  -7   0 1226.88   67.69
  -8   7   0 1286.57   67.89
  -8   7   0 1227.48   64.79
  -8   7   0 1264.57   66.89
  -8   7   0 1153.58   65.99
  -8   7   0 1089.29   68.19
   7  -7   0  139.89   11.40
   7  -7   0  153.58   13.80
   7  -7   0  154.18   11.90
   7  -7   0  127.89   13.30
   7  -7   0  126.39   13.80
  -7   7   0  137.29   11.30
  -7   7   0  148.59   12.40
  -7   7   0  128.39   11.40
  -7   7   0  126.29   13.60
  -7   7   0  131.89    9.90
  -7   7   0  130.99   13.30
   6  -7   0  425.36   24.70
   6  -7   0  381.66   26.60
   6  -7   0  406.86   26.10
   6  -7   0  368.36   25.40
   6  -7   0  451.85   25.00
  -6   7   0  389.16   22.40
  -6   7   0  460.35   25.40
  -6   7   0  335.77   25.90
  -6   7   0  398.26   22.70
  -6   7   0  406.96   25.80
  -6   7   0  380.66   24.60
  -6   7   0  380.86   24.50
   5  -7   0 1113.89   65.99
   5  -7   0 1172.38   64.19
   5  -7   0 1103.39   65.09
   5  -7   0 1168.98   65.49
   5  -7   0 1224.48   64.99
  -5   7   0 1217.18   65.49
  -5   7   0 1176.08   62.29
  -5   7   0 1042.50   65.69
  -5   7   0 1170.48   62.19
  -5   7   0 1120.69   64.19
  -5   7   0 1199.58   64.69
   4  -7   0  625.84   37.70
   4  -7   0  682.83   37.90
   4  -7   0  641.44   36.80
   4  -7   0  677.73   38.00
   4  -7   0  630.64   38.40
  -4   7   0  592.04   38.00
  -4   7   0  593.04   36.60
  -4   7   0  625.04   37.70
  -4   7   0  657.73   37.80
  -4   7   0  699.63   37.40
   3  -7   0   45.00    6.50
   3  -7   0   48.00    6.70
   3  -7   0   51.59    7.40
   3  -7   0   49.00    6.10
   3  -7   0   46.90    7.10
  -3   7   0   53.79    7.20
  -3   7   0   46.80    6.20
  -3   7   0   43.00    6.00
  -3   7   0   47.80    6.60
  -3   7   0   43.60    6.70
   2  -7   0  453.05   26.20
   2  -7   0  399.76   26.30
   2  -7   0  459.75   25.70
   2  -7   0  432.86   26.80
   2  -7   0  466.85   27.40
  -2   7   0  400.06   26.80
  -2   7   0  459.15   26.20
  -2   7   0  419.46   25.50
  -2   7   0  451.55   26.40
  -2   7   0  424.96   26.60
   1  -7   0  414.56   27.40
   1  -7   0  451.95   28.30
   1  -7   0  442.06   27.20
   1  -7   0  466.75   26.60
   1  -7   0  490.65   26.90
  -1   7   0  447.16   27.30
  -1   7   0  459.25   26.40
  -1   7   0  460.55   26.70
  -1   7   0  457.15   27.20
   0  -7   0  588.64   34.00
   0  -7   0  533.05   32.80
   0  -7   0  557.04   30.50
   0  -7   0  591.94   31.90
   0  -7   0  555.44   30.40
   0  -7   0  519.15   32.10
   0  -7   0  566.24   31.90
   0   7   0  550.34   32.20
   0   7   0  556.34   31.60
   0   7   0  540.95   33.10
  -1  -7   0  584.34   35.10
  -1  -7   0  593.34   33.60
  -1  -7   0  569.44   33.50
  -1  -7   0  575.64   32.80
  -1  -7   0  586.44   33.40
  -1  -7   0  615.74   35.90
   1   7   0  645.64   33.40
   1   7   0  582.94   35.60
   1   7   0  549.54   33.40
  -2  -7   0 2121.59  119.69
  -2  -7   0 2373.86  122.79
  -2  -7   0 2284.67  122.09
  -2  -7   0 2189.38  119.99
  -2  -7   0 2218.28  120.29
  -2  -7   0 2214.28  119.69
   2   7   0 1969.10  119.69
   2   7   0 2446.16  119.99
   2   7   0 2186.28  122.69
  -3  -7   0  364.06   24.40
  -3  -7   0  400.16   25.00
  -3  -7   0  348.97   20.30
  -3  -7   0  377.06   22.50
  -3  -7   0  349.07   22.90
  -3  -7   0  390.06   22.40
   3   7   0  357.26   25.60
   3   7   0  363.66   21.20
   3   7   0  371.66   21.10
  -4  -7   0   -2.10    4.00
  -4  -7   0    2.30    5.90
  -4  -7   0    2.70    4.70
  -4  -7   0   11.00    4.20
  -4  -7   0    2.30    6.80
  -4  -7   0    8.20    9.20
  -5  -7   0   76.49    8.90
  -5  -7   0   66.39   10.70
  -5  -7   0   71.89    9.30
  -5  -7   0   83.69   14.60
  -5  -7   0   65.89   11.00
  -5  -7   0   80.99   11.10
  -6  -7   0  424.46   27.80
  -6  -7   0  364.86   31.80
  -6  -7   0  387.06   26.30
  -6  -7   0  419.26   31.90
  -6  -7   0  363.86   24.30
  -6  -7   0  373.06   24.20
  -7  -7   0  136.59   17.00
  -7  -7   0  164.28   21.40
  -7  -7   0  151.28   17.60
  -7  -7   0  147.39   13.40
  -7  -7   0  146.29   14.30
  -7  -7   0  106.79   19.60
  -8  -7   0   -6.30    6.40
  -8  -7   0   11.50   11.20
  -8  -7   0   -6.40   15.40
  13  -8   0    8.70   11.20
  13  -8   0   12.20    9.40
 -13   8   0   13.90    9.10
 -13   8   0   -3.60   12.10
  12  -8   0  304.07   23.70
  12  -8   0  357.86   25.60
  12  -8   0  375.46   28.90
 -12   8   0  369.26   24.30
 -12   8   0  343.77   28.00
 -12   8   0  354.66   28.60
 -12   8   0  316.27   26.20
  11  -8   0  213.08   20.90
  11  -8   0  182.38   23.00
  11  -8   0  196.88   18.10
  11  -8   0  197.88   17.00
 -11   8   0  201.68   17.60
 -11   8   0  208.88   20.70
 -11   8   0  237.58   21.60
 -11   8   0  153.38   23.70
  10  -8   0  400.76   31.50
  10  -8   0  452.25   28.10
  10  -8   0  468.15   28.90
  10  -8   0  438.46   30.60
  10  -8   0  379.96   32.20
 -10   8   0  441.76   27.50
 -10   8   0  457.35   30.30
 -10   8   0  367.46   32.00
 -10   8   0  473.75   31.40
   9  -8   0    2.80    7.70
   9  -8   0   10.40    6.00
   9  -8   0    6.40    5.90
   9  -8   0   -6.10    6.70
   9  -8   0    3.10    7.90
  -9   8   0   16.10    7.10
  -9   8   0   -7.20    4.20
  -9   8   0   -3.80    6.10
  -9   8   0   -0.20    3.80
  -9   8   0   10.10    8.70
  -9   8   0   -8.40    6.80
   8  -8   0  788.22   45.60
   8  -8   0  881.01   46.00
   8  -8   0  717.93   46.90
   8  -8   0  768.12   47.30
  -8   8   0  831.72   44.00
  -8   8   0  708.43   48.10
  -8   8   0  827.32   47.70
  -8   8   0  805.82   43.50
  -8   8   0  702.13   46.10
  -8   8   0  760.22   45.80
   7  -8   0 1015.90   61.69
   7  -8   0 1056.29   61.79
   7  -8   0  950.70   62.39
   7  -8   0 1220.68   61.09
   7  -8   0 1101.29   60.39
  -7   8   0 1030.20   60.29
  -7   8   0 1119.69   61.99
  -7   8   0 1005.20   60.29
  -7   8   0 1084.69   57.99
  -7   8   0 1082.49   58.29
  -7   8   0 1123.89   60.99
  -7   8   0  971.80   62.49
   6  -8   0  259.27   16.70
   6  -8   0  211.68   16.90
   6  -8   0  184.18   16.30
   6  -8   0  193.98   17.40
   6  -8   0  236.28   15.80
  -6   8   0  227.28   16.00
  -6   8   0  222.48   12.50
  -6   8   0  201.48   15.20
  -6   8   0  204.48   15.80
  -6   8   0  220.28   16.80
  -6   8   0  192.08   17.40
  -6   8   0  224.08   12.80
   5  -8   0  172.48   15.40
   5  -8   0  183.98   14.60
   5  -8   0  195.88   14.90
   5  -8   0  176.08   14.70
   5  -8   0  187.58   13.50
  -5   8   0  182.08   13.90
  -5   8   0  189.38   14.60
  -5   8   0  158.68   14.30
  -5   8   0  171.78   15.00
  -5   8   0  170.18   13.10
   4  -8   0  920.51   49.10
   4  -8   0  791.12   48.40
   4  -8   0  860.41   47.60
   4  -8   0  821.42   49.30
   4  -8   0  891.41   48.70
  -4   8   0  772.72   48.50
  -4   8   0  847.72   48.40
  -4   8   0  815.22   47.40
  -4   8   0  767.32   48.80
  -4   8   0  885.51   48.10
   3  -8   0  250.87   18.90
   3  -8   0  243.68   18.10
   3  -8   0  277.07   18.00
   3  -8   0  278.27   17.40
   3  -8   0  284.07   19.10
  -3   8   0  257.97   17.00
  -3   8   0  264.27   18.70
  -3   8   0  269.67   18.00
  -3   8   0  262.77   18.00
   2  -8   0   21.10    4.40
   2  -8   0   16.60    5.70
   2  -8   0   16.70    4.80
   2  -8   0   18.70    5.30
   2  -8   0   16.40    4.40
  -2   8   0   17.40    5.40
  -2   8   0   16.00    3.90
  -2   8   0   11.40    4.50
  -2   8   0   21.40    4.70
   1  -8   0  881.21   48.00
   1  -8   0  877.71   49.90
   1  -8   0  790.02   48.80
   1  -8   0  777.62   48.40
   1  -8   0  872.41   47.70
  -1   8   0  835.82   48.50
  -1   8   0  820.62   47.40
  -1   8   0  878.91   49.00
  -1   8   0  899.61   48.00
   0  -8   0 2510.75  130.49
   0  -8   0 2236.28  128.29
   0  -8   0 2188.88  126.19
   0  -8   0 2357.56  129.39
   0  -8   0 2437.86  127.99
   0  -8   0 2298.67  126.19
   0  -8   0 2575.34  128.09
   0   8   0 2242.88  128.29
   0   8   0 2451.65  129.59
   0   8   0 2316.87  127.59
  -1  -8   0  664.73   36.80
  -1  -8   0  669.73   38.00
  -1  -8   0  633.34   36.80
  -1  -8   0  618.54   37.80
  -1  -8   0  723.73   40.90
  -1  -8   0  637.74   39.50
  -1  -8   0  687.43   37.80
   1   8   0  623.14   37.80
   1   8   0  695.73   40.60
   1   8   0  697.13   37.70
  -2  -8   0  244.18   15.60
  -2  -8   0  250.77   15.70
  -2  -8   0  259.77   19.60
  -2  -8   0  237.88   15.70
  -2  -8   0  245.48   18.70
  -2  -8   0  232.98   15.50
  -2  -8   0  245.98   16.40
   2   8   0  234.88   15.70
   2   8   0  281.47   15.90
   2   8   0  257.57   20.10
  -3  -8   0  498.95   31.10
  -3  -8   0  555.94   33.60
  -3  -8   0  575.94   34.20
  -3  -8   0  545.65   30.50
  -3  -8   0  439.26   30.00
   3   8   0  511.95   29.10
   3   8   0  504.85   29.00
  -4  -8   0   83.89   11.10
  -4  -8   0  113.49   15.80
  -4  -8   0  123.99   10.70
  -4  -8   0  134.29   14.90
  -4  -8   0  108.89   11.40
  -4  -8   0   92.59   15.90
  -5  -8   0   32.80   14.40
  -5  -8   0   11.20    6.60
  -5  -8   0   29.30    9.30
  -5  -8   0   16.50    5.50
  -5  -8   0    0.30    6.00
  -6  -8   0  226.28   28.10
  -6  -8   0  213.98   21.00
  -6  -8   0  198.48   16.00
  -6  -8   0  189.88   25.90
  -6  -8   0  170.88   18.80
  -6  -8   0  203.38   16.50
  -7  -8   0  252.97   25.00
  -7  -8   0  283.77   22.70
  -7  -8   0  271.57   20.00
  -7  -8   0  266.57   31.10
  13  -9   0   81.49   16.40
  13  -9   0   48.00   10.80
 -13   9   0   98.09   15.50
 -13   9   0   86.19   11.20
  12  -9   0   -1.60    8.80
  12  -9   0  -14.00    9.20
  12  -9   0   -1.50   11.20
 -12   9   0    9.90    6.70
 -12   9   0    3.60   11.10
 -12   9   0    6.90    9.00
 -12   9   0  -18.00   22.20
 -12   9   0   16.70   10.70
  11  -9   0  225.38   22.70
  11  -9   0  199.28   26.20
  11  -9   0  226.88   19.10
  11  -9   0  226.38   19.50
 -11   9   0  223.08   21.10
 -11   9   0  208.88   16.20
 -11   9   0  180.58   26.20
 -11   9   0  237.68   22.30
 -11   9   0  205.68   18.10
  10  -9   0  485.25   31.90
  10  -9   0  476.25   34.10
  10  -9   0  427.86   35.60
  10  -9   0  505.45   31.70
 -10   9   0  509.75   34.40
 -10   9   0  449.95   36.50
 -10   9   0  510.75   30.00
 -10   9   0  500.25   29.10
 -10   9   0  496.25   33.00
   9  -9   0  124.49   16.50
   9  -9   0  159.68   14.40
   9  -9   0  133.59   14.50
   9  -9   0   94.49   15.10
  -9   9   0  151.58   16.70
  -9   9   0  127.09   18.90
  -9   9   0  142.09   14.50
  -9   9   0  142.19   10.70
  -9   9   0  152.08   11.60
   8  -9   0  104.69   17.00
   8  -9   0  102.19   13.90
   8  -9   0  123.39   15.10
   8  -9   0  123.59   13.10
   8  -9   0  147.69   13.70
  -8   9   0  127.29    9.70
  -8   9   0  129.89    9.10
  -8   9   0  135.09   15.40
  -8   9   0  103.39   16.30
  -8   9   0  124.29   13.70
  -8   9   0  137.59   13.80
   7  -9   0  303.77   25.10
   7  -9   0  263.67   23.30
   7  -9   0  347.27   21.80
   7  -9   0  376.86   23.10
   7  -9   0  330.67   23.70
  -7   9   0  332.87   18.50
  -7   9   0  314.67   22.10
  -7   9   0  332.67   22.40
  -7   9   0  278.77   24.20
  -7   9   0  315.67   18.20
  -7   9   0  327.47   23.20
   6  -9   0  716.93   42.10
   6  -9   0  620.64   42.60
   6  -9   0  703.63   40.50
   6  -9   0  777.42   41.80
   6  -9   0  613.74   41.70
  -6   9   0  662.63   40.40
  -6   9   0  636.34   42.60
  -6   9   0  734.83   41.10
  -6   9   0  707.53   41.80
   5  -9   0   -1.10    5.20
   5  -9   0   -9.40    5.40
   5  -9   0   -1.50    4.90
   5  -9   0    0.50    4.10
   5  -9   0    8.00    6.50
  -5   9   0   -6.30    4.20
  -5   9   0   -1.90    4.50
  -5   9   0   -1.90    5.10
  -5   9   0   -5.80    4.20
   4  -9   0   75.49   10.70
   4  -9   0   82.19   10.90
   4  -9   0   86.69   12.00
   4  -9   0   86.89    9.10
   4  -9   0   83.89   10.00
  -4   9   0   91.19    9.90
  -4   9   0   71.79   10.50
  -4   9   0   82.79    9.90
  -4   9   0   68.69    9.10
   3  -9   0  555.84   36.40
   3  -9   0  657.93   37.30
   3  -9   0  627.74   34.90
   3  -9   0  544.15   35.90
   3  -9   0  594.74   35.50
  -3   9   0  512.35   35.70
  -3   9   0  568.54   34.60
  -3   9   0  630.14   35.80
  -3   9   0  641.84   35.70
   2  -9   0 1080.39   58.99
   2  -9   0  961.00   57.49
   2  -9   0 1044.40   56.39
   2  -9   0  954.80   57.49
   2  -9   0 1004.80   56.59
  -2   9   0 1001.20   56.59
  -2   9   0 1027.20   57.19
  -2   9   0  937.01   57.19
  -2   9   0  995.70   56.09
   1  -9   0   30.00    6.00
   1  -9   0   37.00    7.60
   1  -9   0   28.50    5.20
   1  -9   0   23.60    5.10
   1  -9   0   24.90    7.80
  -1   9   0   16.60    6.40
  -1   9   0   30.40    5.20
  -1   9   0   17.50    5.30
  -1   9   0   24.90    5.20
   0  -9   0  504.95   31.90
   0  -9   0  518.65   28.80
   0  -9   0  440.96   26.20
   0  -9   0  432.46   29.00
   0  -9   0  474.45   30.30
   0  -9   0  505.15   28.80
   0  -9   0  434.06   26.20
   0   9   0  526.35   28.60
   0   9   0  494.15   30.90
   0   9   0  471.55   29.10
   0   9   0  492.05   28.20
  -1  -9   0  218.68   18.50
  -1  -9   0  178.88   13.80
  -1  -9   0  192.68   12.00
  -1  -9   0  180.48   13.50
  -1  -9   0  178.08   13.80
  -1  -9   0  169.58   16.60
  -1  -9   0  186.08   12.00
   1   9   0  147.49   16.40
   1   9   0  187.18   13.80
   1   9   0  224.18   13.50
  -2  -9   0   76.89    9.00
  -2  -9   0   54.69   11.10
  -2  -9   0   64.79    7.50
  -2  -9   0   54.99    7.30
  -2  -9   0   60.29    7.40
  -2  -9   0   61.49    7.40
  -2  -9   0   47.20    9.90
   2   9   0   62.69    7.60
   2   9   0   74.19   11.30
   2   9   0   72.79    7.70
  -3  -9   0  135.39   15.30
  -3  -9   0   93.89   16.90
  -3  -9   0  116.89   10.70
  -3  -9   0  133.49   16.20
  -3  -9   0  117.19   13.00
  -3  -9   0  114.49   11.10
  -3  -9   0  111.99   10.90
   3   9   0  106.29    8.70
   3   9   0  113.39    8.70
  -4  -9   0  482.35   29.40
  -4  -9   0  529.85   34.30
  -4  -9   0  500.95   29.60
  -4  -9   0  438.16   29.60
  -4  -9   0  467.35   30.10
  -5  -9   0  260.27   19.50
  -5  -9   0  240.58   20.10
  -5  -9   0  256.07   20.40
  -5  -9   0  294.87   25.00
  -5  -9   0  255.97   18.70
  -6  -9   0    5.70   12.30
  -6  -9   0   36.10    7.80
  -6  -9   0   34.00    8.90
  -6  -9   0   42.60   16.80
  12 -10   0   47.10   12.20
  12 -10   0   62.99   17.20
  12 -10   0   73.69   14.50
 -12  10   0   28.30   25.10
 -12  10   0   80.49    9.30
 -12  10   0   78.79   15.10
 -12  10   0   74.79   14.90
  11 -10   0   -1.70    7.90
  11 -10   0    8.90   10.20
  11 -10   0    5.40    9.40
  11 -10   0    8.40   15.30
 -11  10   0   19.20    5.50
 -11  10   0  -10.20    9.90
 -11  10   0   15.20   14.90
 -11  10   0   20.50   10.60
  10 -10   0  437.76   27.60
  10 -10   0  369.06   29.00
  10 -10   0  305.77   31.60
  10 -10   0  378.96   26.40
 -10  10   0  356.76   27.70
 -10  10   0  373.36   29.20
 -10  10   0  384.66   33.10
 -10  10   0  370.86   22.80
 -10  10   0  393.66   23.70
   9 -10   0  283.57   20.30
   9 -10   0  258.27   25.50
   9 -10   0  214.78   22.10
   9 -10   0  243.18   20.70
   9 -10   0  272.97   22.60
  -9  10   0  206.68   24.90
  -9  10   0  272.57   22.60
  -9  10   0  253.57   16.40
  -9  10   0  255.67   15.70
  -9  10   0  254.37   21.00
   8 -10   0   16.60    9.40
   8 -10   0   13.60    6.90
   8 -10   0   22.20    9.90
   8 -10   0   24.70    8.20
   8 -10   0   21.20    8.10
  -8  10   0    0.30    7.60
  -8  10   0   16.10   10.00
  -8  10   0   11.90    3.10
  -8  10   0    7.10    7.30
  -8  10   0    7.80    7.00
  -8  10   0   15.80    2.80
   7 -10   0   44.60    8.80
   7 -10   0   41.70   10.50
   7 -10   0   51.79    8.30
   7 -10   0   35.40    8.40
   7 -10   0   34.20    9.30
  -7  10   0   35.70    8.40
  -7  10   0   36.50    8.30
  -7  10   0   44.30    8.90
  -7  10   0   35.20   10.50
   6 -10   0   88.39   11.90
   6 -10   0   90.09   10.30
   6 -10   0   67.69   11.80
   6 -10   0   60.49   10.60
   6 -10   0   93.59   13.00
  -6  10   0   82.89   11.30
  -6  10   0   75.49   11.90
  -6  10   0   75.19   10.50
  -6  10   0   82.89   11.50
   5 -10   0  133.69   13.40
   5 -10   0  121.19   15.40
   5 -10   0  140.99   15.20
   5 -10   0  125.39   12.30
   5 -10   0  123.29   14.70
  -5  10   0  103.79   14.50
  -5  10   0  141.99   13.50
  -5  10   0  126.79   12.30
  -5  10   0  100.69   12.40
   4 -10   0    8.60    7.00
   4 -10   0    6.60    5.00
   4 -10   0    3.20    6.60
   4 -10   0    4.30    6.70
   4 -10   0    6.20    5.10
  -4  10   0   11.30    5.70
  -4  10   0    8.40    5.20
   3 -10   0  110.49   10.90
   3 -10   0   98.29   11.00
   3 -10   0  118.59   13.70
   3 -10   0   83.79   13.00
   3 -10   0  127.29   14.30
  -3  10   0   95.99   12.20
  -3  10   0  101.89   10.50
  -3  10   0  103.79   11.20
  -3  10   0   90.79   12.10
   2 -10   0  547.65   34.80
   2 -10   0  548.35   31.60
   2 -10   0  546.05   32.00
   2 -10   0  494.85   33.20
   2 -10   0  479.85   33.10
  -2  10   0  534.85   31.80
  -2  10   0  561.74   33.20
  -2  10   0  476.35   32.60
  -2  10   0  511.55   31.30
   1 -10   0  160.68   15.80
   1 -10   0  152.78   16.20
   1 -10   0  161.18   13.10
   1 -10   0  166.78   13.40
   1 -10   0  160.28   14.50
  -1  10   0  155.38   14.00
  -1  10   0  147.49   12.70
  -1  10   0  167.38   15.80
   0 -10   0   85.69   10.70
   0 -10   0  110.79   15.70
   0 -10   0  108.19   10.80
   0 -10   0   80.19   12.20
   0 -10   0   90.39   10.60
   0  10   0  130.39   14.80
   0  10   0  110.19   10.30
   0  10   0   90.49   10.90
  -1 -10   0   54.79    6.30
  -1 -10   0   72.19   11.70
  -1 -10   0   77.69    9.60
  -1 -10   0   62.89    6.50
  -1 -10   0   61.79   12.30
  -1 -10   0   55.39    9.10
   1  10   0   80.89   12.20
   1  10   0   77.49    8.60
   1  10   0   67.29    9.30
  -2 -10   0   16.50    4.90
  -2 -10   0   20.10    4.40
  -2 -10   0   14.50    9.80
  -2 -10   0   14.00    9.90
  -2 -10   0   15.00    6.00
  -2 -10   0   15.70    4.50
  -2 -10   0   13.00    7.70
   2  10   0   -4.50   10.30
   2  10   0   16.00    4.90
   2  10   0   14.50    4.90
  -3 -10   0    4.70    5.00
  -3 -10   0   10.10    8.10
  -3 -10   0    5.60   10.80
  -3 -10   0    8.10    5.60
  -3 -10   0    8.40    6.20
   3  10   0    3.90    3.40
   3  10   0    0.80    3.20
  -4 -10   0   73.59   14.60
  -4 -10   0   84.59   11.70
  -4 -10   0   91.39   12.00
  -5 -10   0   85.49   12.30
  -5 -10   0  102.59   14.40
  -5 -10   0   86.89   16.90
  12 -11   0   47.90   15.60
 -12  11   0   54.59   14.30
 -12  11   0   60.79   14.90
  11 -11   0   33.20   11.00
  11 -11   0   44.50   12.30
  11 -11   0   39.10   12.70
 -11  11   0   32.90   12.40
 -11  11   0   30.30   12.40
  10 -11   0   16.40    9.10
  10 -11   0   24.10   11.80
  10 -11   0   35.70   14.50
  10 -11   0   40.60   11.30
 -10  11   0   15.70   10.50
 -10  11   0   18.80    4.20
 -10  11   0   -1.50    9.60
   9 -11   0   82.69   12.10
   9 -11   0  105.99   15.60
   9 -11   0   83.79   13.40
  -9  11   0   49.80   14.30
  -9  11   0   90.19   13.30
  -9  11   0   74.79   12.90
  -9  11   0   78.89    6.40
   8 -11   0  -15.00   10.40
   8 -11   0  -17.10    7.40
   8 -11   0    5.90   11.60
   8 -11   0    0.50    8.70
   8 -11   0    4.50    7.30
  -8  11   0  -11.10    7.10
  -8  11   0    5.50    8.00
  -8  11   0   -5.20   10.50
   7 -11   0   65.99   11.80
   7 -11   0   84.99   12.40
   7 -11   0  103.19   12.00
   7 -11   0   56.39   12.60
   7 -11   0   69.59   13.10
  -7  11   0   94.59   14.30
  -7  11   0   82.29   14.50
  -7  11   0  107.69   13.50
   6 -11   0   19.70    9.20
   6 -11   0   19.30    6.90
   6 -11   0   14.50    8.50
   6 -11   0   12.60    7.80
   6 -11   0   20.90   10.20
  -6  11   0   23.00    8.10
  -6  11   0   20.70    9.40
  -6  11   0   18.90    7.80
  -6  11   0   13.10    7.10
   5 -11   0   93.09   13.70
   5 -11   0   66.39   12.00
   5 -11   0   97.39   13.20
   5 -11   0   67.89   12.60
   5 -11   0  105.49   12.10
  -5  11   0   80.19   12.20
  -5  11   0  105.09   15.20
  -5  11   0   94.39   12.70
  -5  11   0   76.49   10.30
   4 -11   0  288.67   23.20
   4 -11   0  238.88   22.00
   4 -11   0  281.47   20.20
   4 -11   0  209.28   21.60
   4 -11   0  298.87   19.90
  -4  11   0  291.57   20.60
  -4  11   0  281.37   20.90
  -4  11   0  236.58   19.00
   3 -11   0    1.60    5.30
   3 -11   0   -7.50    5.60
   3 -11   0  -14.00    7.50
   3 -11   0   -8.80    8.00
  -3  11   0   -4.60    6.50
  -3  11   0   -1.00    5.50
  -3  11   0  -10.40    4.70
  -3  11   0    2.80    6.80
   2 -11   0   73.39   11.80
   2 -11   0   84.69   11.10
   2 -11   0   91.29   11.30
   2 -11   0   73.29   12.40
  -2  11   0   65.59   10.10
  -2  11   0   67.79    9.00
  -2  11   0   76.19   11.20
   1 -11   0   -1.00    5.70
   1 -11   0    5.50    9.10
   1 -11   0   -4.50    9.00
   1 -11   0    3.60    5.80
  -1  11   0    9.90    6.60
  -1  11   0    1.90    5.70
  -1  11   0    0.50    8.10
  -1  11   0    4.10    5.10
   0 -11   0   75.79   12.80
   0 -11   0   81.89   11.10
   0 -11   0   82.39   13.80
   0 -11   0   95.09   11.40
   0  11   0   69.99   12.40
   0  11   0   75.29   10.10
  -1 -11   0   29.80    6.90
  -1 -11   0   37.20    6.90
  -1 -11   0   25.00    3.50
  -1 -11   0   28.80   11.40
   1  11   0   36.20   11.90
   1  11   0   40.30    6.60
   1  11   0   33.40    6.90
  -2 -11   0   17.60    7.00
  -2 -11   0   28.70   11.90
  -2 -11   0   14.20    5.00
  -2 -11   0   32.00    9.70
   2  11   0   14.30    5.30
   2  11   0   24.10    5.40
   2  11   0   32.90   13.20
  -3 -11   0    8.60    6.90
  -3 -11   0   11.10   13.40
  11 -12   0    8.50   13.20
  11 -12   0    9.50   11.00
 -11  12   0   19.70   12.70
 -11  12   0   11.40   14.00
  10 -12   0   52.99   12.10
  10 -12   0   27.80   12.60
 -10  12   0   40.40   13.70
 -10  12   0   49.00   13.60
   9 -12   0   -1.50    9.90
   9 -12   0   -6.00    8.40
   9 -12   0    4.30   11.40
  -9  12   0   -3.80    9.80
  -9  12   0    0.00   10.20
   8 -12   0   32.60   11.30
   8 -12   0   12.70    9.00
   8 -12   0   29.80   10.10
  -8  12   0   15.30   10.00
  -8  12   0   14.60    9.80
   7 -12   0   47.10   10.90
   7 -12   0   89.99   14.30
   7 -12   0   62.29   10.20
  -7  12   0   57.79   11.20
  -7  12   0   62.09   11.70
   6 -12   0   50.79    9.70
   6 -12   0   54.69    9.90
   6 -12   0   19.70   17.10
   6 -12   0   40.60   11.80
  -6  12   0   49.40   10.10
  -6  12   0   57.29   10.20
   5 -12   0   12.60    7.50
   5 -12   0   -7.50   11.10
   5 -12   0   -2.40    7.00
   5 -12   0   -8.40    9.50
  -5  12   0    6.00    6.70
  -5  12   0   -2.20   10.60
  -5  12   0   11.40    8.20
  -5  12   0   12.70    7.80
   4 -12   0   -1.00   10.60
   4 -12   0    4.00    9.70
   4 -12   0    0.80    6.90
   4 -12   0   10.10    7.60
  -4  12   0    4.50    7.60
  -4  12   0   -6.80    6.60
  -4  12   0   24.00    8.60
  -4  12   0   -9.90    8.50
   3 -12   0   -2.00    7.40
   3 -12   0    5.70   10.00
   3 -12   0  -21.00    9.40
   3 -12   0    4.80    7.10
  -3  12   0    0.90    6.10
  -3  12   0    6.10    9.10
  -3  12   0    6.50    7.90
  -3  12   0    7.80    8.40
   2 -12   0  106.79   13.80
   2 -12   0   96.69   13.30
   2 -12   0   87.99   15.10
  -2  12   0   88.09   13.30
  -2  12   0   84.99   10.70
  -2  12   0  112.09   14.90
   1 -12   0   33.40    7.90
   1 -12   0   48.00   12.80
  -1  12   0   28.60    8.60
  -1  12   0   32.20    8.00
  -1  12   0   40.10   11.70
  -1  12   0   43.50    7.90
   0 -12   0  110.99   17.70
   0 -12   0  120.49   14.70
   0  12   0  138.39   15.00
   0  12   0  132.39   17.80
   0  12   0  147.79   13.80
  -1 -12   0   29.30   14.80
  -1 -12   0   47.70    8.80
   1  12   0   39.20   15.00
   1  12   0   28.30    7.20
   1  12   0   28.80    7.60
  -2 -12   0   23.40   14.30
  -2 -12   0    8.60    7.90
   2  12   0    8.30    5.40
   2  12   0   12.10    5.70
   9 -13   0   38.40   11.10
   9 -13   0   23.70   14.80
  -9  13   0   52.89   13.00
  -9  13   0   58.59   13.40
   8 -13   0   47.70   11.10
   8 -13   0   64.49   15.00
  -8  13   0   24.50   11.00
  -8  13   0   34.00   12.30
   7 -13   0   30.90   14.10
   7 -13   0   11.70    9.80
  -7  13   0   32.50   10.90
  -7  13   0   28.70   11.00
   6 -13   0   37.80    9.80
   6 -13   0    4.40   12.10
  -6  13   0   25.10   10.70
  -6  13   0   29.30    9.80
   5 -13   0    0.80    8.80
   5 -13   0   18.40   12.10
  -5  13   0   -1.50    8.30
  -5  13   0   15.80   10.20
   4 -13   0   77.19   15.50
   4 -13   0   62.99   11.10
  -4  13   0   79.39   11.70
  -4  13   0   89.09   14.00
   3 -13   0   59.19   15.00
   3 -13   0   68.09   10.80
  -3  13   0   58.49   13.70
   2 -13   0  140.29   16.80
   2 -13   0  127.09   20.30
  -2  13   0  140.09   15.70
  -2  13   0  173.68   21.40
   1 -13   0   94.69   17.60
   1 -13   0   68.19   11.20
  -1  13   0   77.79   15.30
  -4  14  -1    2.70    8.40
  -4  14  -1   10.30   13.00
   4 -14   1   -7.60    8.70
  -5  14  -1    3.00   11.50
   5 -14   1  -11.20   14.20
   5 -14   1   10.80    9.50
  -6  14  -1    9.90    9.90
  -6  14  -1    1.00   11.80
   6 -14   1   -6.60   13.70
   6 -14   1   10.00    9.90
   0  13  -1   94.39   15.80
   0  13  -1  175.28   24.40
   0 -13   1  146.59   15.00
   0 -13   1  127.99   20.30
  -1  13  -1    4.60    6.80
  -1  13  -1    3.60   12.40
   1 -13   1   -0.50   13.80
   1 -13   1   -4.00    7.30
  -2  13  -1   51.79   13.30
  -2  13  -1   56.09   10.30
   2 -13   1   48.00    9.20
   2 -13   1   56.49   14.70
  -3  13  -1   86.79   14.70
  -3  13  -1  103.89   14.60
  -3  13  -1   87.99   11.90
   3 -13   1   97.39   17.40
   3 -13   1  122.49   14.50
  -4  13  -1   34.90   11.10
  -4  13  -1   17.90    9.20
   4 -13   1   54.09   13.80
   4 -13   1   16.90    7.90
  -5  13  -1    6.30   10.30
  -5  13  -1    6.90    7.80
   5 -13   1    0.90   11.90
   5 -13   1   12.40    8.10
  -6  13  -1    4.30    8.30
  -6  13  -1   14.40   10.80
   6 -13   1    7.30   12.20
   6 -13   1   16.80    8.60
  -7  13  -1    8.70   11.00
  -7  13  -1    4.00    9.60
   7 -13   1    0.40    8.80
   7 -13   1    2.70   13.20
  -8  13  -1  -18.70   10.60
  -8  13  -1  -16.10    9.30
   8 -13   1   -5.60    8.90
   8 -13   1    0.00   13.20
  -9  13  -1   45.00   13.50
  -9  13  -1   34.80   12.90
   9 -13   1   47.70   11.40
   9 -13   1   51.99   15.30
   2  12  -1   20.70    6.70
   2  12  -1   18.60   15.40
   2  12  -1   24.10    7.00
  -2 -12   1   -4.10   12.90
  -2 -12   1   25.50   10.00
   1  12  -1   -5.20    5.80
   1  12  -1   13.10    7.10
   1  12  -1    1.30   12.20
  -1 -12   1   -5.10    6.00
  -1 -12   1   -3.20   12.20
   0  12  -1   13.30   10.90
   0  12  -1   18.10    6.70
   0  12  -1    6.20    7.30
   0 -12   1   18.10    6.70
   0 -12   1   -5.80   11.40
  -1  12  -1   60.79    9.60
  -1  12  -1   48.50   11.80
  -1  12  -1   54.99    8.10
  -1  12  -1   62.89    8.80
   1 -12   1   44.00    8.60
   1 -12   1   50.69    8.30
   1 -12   1   62.69   13.40
  -2  12  -1   72.69   12.40
  -2  12  -1   56.69   10.10
  -2  12  -1   74.09   11.50
  -2  12  -1   62.49    8.80
   2 -12   1   64.09   10.10
   2 -12   1   64.29   13.20
   2 -12   1   90.09   11.30
  -3  12  -1   10.50    8.40
  -3  12  -1   10.60    7.80
  -3  12  -1   11.00    7.10
   3 -12   1   10.50   10.00
   3 -12   1   21.30    7.80
   3 -12   1   15.30    6.80
  -4  12  -1  118.69   14.30
  -4  12  -1  155.18   15.30
  -4  12  -1  112.69   16.10
   4 -12   1  165.28   18.20
   4 -12   1  135.19   15.40
   4 -12   1  143.69   14.30
  -5  12  -1   93.29   11.80
  -5  12  -1   88.99   12.70
  -5  12  -1  132.59   14.80
  -5  12  -1   84.79   13.60
   5 -12   1  106.49   13.00
   5 -12   1   93.19   14.70
  -6  12  -1   20.40    8.20
  -6  12  -1   14.80    9.00
  -6  12  -1   19.60    8.30
  -6  12  -1    0.00    9.70
   6 -12   1   19.30    8.00
   6 -12   1   30.10   10.60
   6 -12   1   17.60    8.80
  -7  12  -1   76.59   12.20
  -7  12  -1   39.30   10.20
   7 -12   1   55.49   10.10
   7 -12   1   47.50   10.60
   7 -12   1   53.29   12.30
  -8  12  -1   28.10   10.20
  -8  12  -1   20.50    9.60
   8 -12   1    3.30    9.70
   8 -12   1   28.90    9.30
   8 -12   1   29.10   11.70
  -9  12  -1   22.40   10.70
  -9  12  -1    6.70   10.20
   9 -12   1   21.20   12.10
   9 -12   1   11.50   10.60
   9 -12   1   21.40   16.60
   9 -12   1   23.50    9.20
 -10  12  -1    2.10   11.80
 -10  12  -1   11.20   11.40
  10 -12   1   18.20    9.90
  10 -12   1   11.70   12.60
  10 -12   1   -2.40   10.90
  10 -12   1   10.50   17.50
 -11  12  -1  168.08   25.50
 -11  12  -1  201.38   23.80
  11 -12   1  179.98   24.10
  11 -12   1  208.68   23.90
  11 -12   1  127.09   17.20
  -4 -11   1  103.59   17.20
   3  11  -1    7.80    5.10
  -3 -11   1    6.00    5.90
  -3 -11   1   -0.60   12.20
  -3 -11   1    7.60    5.50
   2  11  -1   87.19   16.30
   2  11  -1  107.49   11.80
   2  11  -1  123.39   11.90
  -2 -11   1  106.69   14.60
  -2 -11   1  125.09   17.20
  -2 -11   1  107.79   11.90
  -2 -11   1  118.99   10.00
   1  11  -1   90.99   11.50
   1  11  -1   97.19   15.00
  -1 -11   1   79.69    7.00
  -1 -11   1   94.09   12.00
  -1 -11   1   91.79   14.70
  -1 -11   1   89.39    7.10
  -1 -11   1   75.89   10.40
   0  11  -1   18.90    9.60
   0  11  -1   13.30    5.40
   0  11  -1   12.00    6.60
   0 -11   1    9.30    9.70
   0 -11   1   10.00    6.20
   0 -11   1   14.80    5.60
   0 -11   1   14.30    9.70
  -1  11  -1  508.25   31.20
  -1  11  -1  464.55   32.90
  -1  11  -1  553.34   32.30
  -1  11  -1  551.64   34.90
   1 -11   1  475.95   34.70
   1 -11   1  513.65   32.50
   1 -11   1  544.65   31.60
   1 -11   1  558.84   36.00
  -2  11  -1  322.57   23.30
  -2  11  -1  302.27   23.70
  -2  11  -1  267.87   20.70
   2 -11   1  329.27   21.10
   2 -11   1  277.87   24.10
   2 -11   1  347.57   25.70
   2 -11   1  348.77   22.30
  -3  11  -1   48.10    7.30
  -3  11  -1   39.40    8.40
  -3  11  -1   54.99    8.90
  -3  11  -1   36.50    8.50
   3 -11   1   50.19   10.60
   3 -11   1   51.59    8.70
   3 -11   1   47.10   10.20
   3 -11   1   50.89    9.70
   3 -11   1   52.29    7.50
  -4  11  -1    5.70    5.60
  -4  11  -1   10.80    6.20
  -4  11  -1   12.30    6.70
   4 -11   1    9.30    6.10
   4 -11   1    7.60    8.40
   4 -11   1    6.00    5.50
   4 -11   1    9.80    8.30
   4 -11   1    0.50    7.80
  -5  11  -1  235.28   18.40
  -5  11  -1  266.27   20.00
  -5  11  -1  249.48   19.50
  -5  11  -1  246.88   22.00
  -5  11  -1  252.67   21.20
   5 -11   1  233.78   23.10
   5 -11   1  240.28   19.60
   5 -11   1  279.07   18.90
   5 -11   1  270.87   21.30
   5 -11   1  205.18   21.60
  -6  11  -1  396.76   30.20
  -6  11  -1  443.26   28.90
  -6  11  -1  356.06   28.80
  -6  11  -1  404.16   27.00
  -6  11  -1  444.16   28.20
   6 -11   1  404.76   28.40
   6 -11   1  359.26   30.00
   6 -11   1  442.86   26.90
   6 -11   1  465.85   29.60
   6 -11   1  402.86   31.50
  -7  11  -1   61.19   12.00
  -7  11  -1   90.99   12.70
  -7  11  -1   80.59   12.10
  -7  11  -1   85.69   12.10
  -7  11  -1   71.69   13.30
   7 -11   1   89.59   14.20
   7 -11   1   83.49   12.40
   7 -11   1   61.89   12.50
   7 -11   1   70.69   13.70
   7 -11   1   91.79   12.50
  -8  11  -1   22.30    9.00
  -8  11  -1   18.00    9.30
  -8  11  -1   27.80   11.70
   8 -11   1    9.00   11.40
   8 -11   1   11.10    7.20
   8 -11   1   22.70    9.60
   8 -11   1   12.80    8.60
  -9  11  -1   96.19   13.90
  -9  11  -1   88.89   15.90
  -9  11  -1   87.09    7.40
  -9  11  -1   68.69    9.30
  -9  11  -1   80.59   13.10
   9 -11   1  126.19   17.10
   9 -11   1   88.59   13.60
   9 -11   1   99.49   14.50
   9 -11   1   70.59   15.00
 -10  11  -1   39.60   16.60
 -10  11  -1   50.79   12.20
 -10  11  -1   57.19    7.50
 -10  11  -1   50.69   11.70
  10 -11   1   28.80    9.20
  10 -11   1   45.60   11.90
  10 -11   1   60.49   12.90
  10 -11   1   24.10   14.20
 -11  11  -1    3.40   11.20
 -11  11  -1   47.20   12.70
 -11  11  -1   23.80    5.80
  11 -11   1   28.40   12.30
  11 -11   1   32.20   10.20
  11 -11   1   12.30   12.60
 -12  11  -1   29.50   13.60
 -12  11  -1   57.39   21.60
  12 -11   1   15.70   13.00
  -5 -10   1   29.60   13.10
  -5 -10   1   43.60    8.40
   4  10  -1  232.88   15.30
   4  10  -1  231.38   15.00
  -4 -10   1  284.87   18.90
  -4 -10   1  295.27   24.00
  -4 -10   1  248.68   17.70
  -4 -10   1  248.48   21.60
   3  10  -1    8.00   11.60
   3  10  -1   12.00    4.30
   3  10  -1   14.70    4.90
  -3 -10   1    8.40    4.40
  -3 -10   1    8.20    5.20
  -3 -10   1    1.90    4.80
  -3 -10   1   13.90    6.80
  -3 -10   1    8.70   10.10
  -3 -10   1    4.50    5.10
   2  10  -1  -22.80    9.20
   2  10  -1   12.10    4.80
   2  10  -1    4.20    4.60
  -2 -10   1    2.60    3.90
  -2 -10   1    1.20    5.10
  -2 -10   1   10.40    4.70
  -2 -10   1    1.60    6.40
  -2 -10   1    6.30    4.00
  -2 -10   1   14.40    9.20
  -2 -10   1    2.50    9.20
   1  10  -1  740.93   44.40
   1  10  -1  830.02   44.30
   1  10  -1  820.42   48.10
  -1 -10   1  743.73   42.10
  -1 -10   1  850.21   48.20
  -1 -10   1  736.53   42.10
  -1 -10   1  653.13   43.90
  -1 -10   1  734.93   47.10
  -1 -10   1  801.52   43.70
   0  10  -1  756.92   43.60
   0  10  -1  763.72   40.80
   0  10  -1  679.93   41.10
   0  10  -1  720.53   39.70
   0 -10   1  696.13   42.90
   0 -10   1  730.03   43.90
   0 -10   1  618.04   37.40
   0 -10   1  746.33   40.20
   0 -10   1  694.73   40.80
   0 -10   1  650.53   41.10
   0 -10   1  628.14   37.40
  -1  10  -1    9.00    4.60
  -1  10  -1   -2.40    7.00
  -1  10  -1    8.30    4.50
  -1  10  -1    4.80    5.20
   1 -10   1    9.80    4.80
   1 -10   1   -3.20    6.80
   1 -10   1   14.40    6.00
   1 -10   1    2.70    7.00
   1 -10   1    1.90    4.80
  -2  10  -1  196.28   17.40
  -2  10  -1  194.68   16.30
  -2  10  -1  176.38   15.80
  -2  10  -1  181.48   14.00
   2 -10   1  194.48   14.00
   2 -10   1  157.58   15.70
   2 -10   1  183.38   14.70
   2 -10   1  195.08   17.20
   2 -10   1  184.08   16.40
  -3  10  -1  414.06   25.60
  -3  10  -1  384.06   24.40
  -3  10  -1  346.57   25.80
  -3  10  -1  358.96   26.90
   3 -10   1  436.76   28.00
   3 -10   1  409.66   24.60
   3 -10   1  400.66   27.10
   3 -10   1  410.16   25.60
   3 -10   1  367.26   26.80
  -4  10  -1  152.78   13.20
  -4  10  -1  121.09   12.70
  -4  10  -1  121.59   14.00
  -4  10  -1  142.39   14.40
  -4  10  -1  126.29   12.20
   4 -10   1  139.49   12.10
   4 -10   1  142.79   15.00
   4 -10   1  158.38   15.40
   4 -10   1  143.89   13.30
   4 -10   1  118.19   14.70
  -5  10  -1   64.09   10.40
  -5  10  -1   73.29   10.70
  -5  10  -1   85.69   13.10
  -5  10  -1   80.19   10.10
  -5  10  -1   70.99   10.00
   5 -10   1   90.89   13.80
   5 -10   1   93.39   10.20
   5 -10   1   94.09   12.10
   5 -10   1   76.79   11.50
   5 -10   1   52.49   10.40
  -6  10  -1  282.17   24.30
  -6  10  -1  278.17   22.20
  -6  10  -1  312.57   22.80
  -6  10  -1  336.27   22.10
  -6  10  -1  319.37   21.50
   6 -10   1  327.97   21.50
   6 -10   1  283.87   22.90
   6 -10   1  341.17   23.10
   6 -10   1  315.37   22.90
   6 -10   1  297.87   24.40
  -7  10  -1  637.94   40.10
  -7  10  -1  664.53   43.20
  -7  10  -1  676.53   41.40
  -7  10  -1  593.14   40.80
  -7  10  -1  664.13   36.10
  -7  10  -1  695.03   41.00
  -7  10  -1  657.93   36.00
   7 -10   1  706.83   40.00
   7 -10   1  760.12   42.00
   7 -10   1  631.84   42.30
   7 -10   1  674.83   41.50
   7 -10   1  602.44   43.00
  -8  10  -1   54.79    9.30
  -8  10  -1   44.70    5.20
  -8  10  -1   35.60   10.90
  -8  10  -1   57.79    6.40
  -8  10  -1   31.70    8.60
  -8  10  -1   42.90    9.10
  -8  10  -1   36.50    9.80
   8 -10   1   47.70   11.50
   8 -10   1   54.89    9.70
   8 -10   1   37.90    7.90
   8 -10   1   53.99   10.90
   8 -10   1   47.00   11.40
  -9  10  -1  167.38   18.50
  -9  10  -1  164.78   11.50
  -9  10  -1  158.88   17.50
  -9  10  -1  169.88   12.60
  -9  10  -1  135.29   18.50
   9 -10   1  172.58   16.10
   9 -10   1  180.28   21.90
   9 -10   1  160.38   17.70
   9 -10   1  166.38   17.50
 -10  10  -1  133.69   12.60
 -10  10  -1  154.68   17.90
 -10  10  -1  121.39   10.50
 -10  10  -1   89.29   17.10
 -10  10  -1  130.89   18.10
  10 -10   1   90.09   16.80
  10 -10   1  114.99   14.90
  10 -10   1  117.29   15.90
  10 -10   1  105.59   17.00
 -11  10  -1   69.89   12.50
 -11  10  -1   52.59   16.20
 -11  10  -1   87.59   14.30
 -11  10  -1   73.19   13.80
 -11  10  -1   73.29   10.30
  11 -10   1   75.09   12.70
  11 -10   1   66.59   11.40
  11 -10   1   73.99   13.60
 -12  10  -1   17.60   12.50
 -12  10  -1    4.40    6.50
 -12  10  -1    0.90   12.20
  12 -10   1    6.60    8.80
  12 -10   1   -9.10    9.80
  12 -10   1    3.70   11.30
  -6  -9   1  192.98   21.90
  -6  -9   1  193.18   14.90
  -6  -9   1  160.88   19.30
  -5  -9   1   -4.40    7.20
  -5  -9   1    9.50    5.40
  -5  -9   1    7.00    9.70
  -5  -9   1   15.40    6.10
   4   9  -1   36.50    5.50
   4   9  -1   33.00    4.80
  -4  -9   1   41.30   10.60
  -4  -9   1   32.70    6.30
  -4  -9   1   36.70    5.90
  -4  -9   1   20.20    6.50
   3   9  -1  186.58   13.60
   3   9  -1  204.28   13.40
   3   9  -1  185.18   19.60
  -3  -9   1  195.38   13.30
  -3  -9   1  205.68   18.90
  -3  -9   1  189.88   14.20
  -3  -9   1  186.18   12.70
  -3  -9   1  192.68   13.90
  -3  -9   1  187.28   18.80
  -3  -9   1  180.98   14.70
   2   9  -1  171.28   12.50
   2   9  -1  173.68   12.50
   2   9  -1  169.98   16.70
  -2  -9   1  166.88   15.90
  -2  -9   1  164.88   11.70
  -2  -9   1  154.48   16.20
  -2  -9   1  169.98   12.20
  -2  -9   1  146.49   12.30
  -2  -9   1  140.69   12.50
   1   9  -1   60.59    8.10
   1   9  -1   70.39    7.80
   1   9  -1   57.79    9.80
  -1  -9   1   75.99   11.00
  -1  -9   1   45.60    6.90
  -1  -9   1   53.79    5.90
  -1  -9   1   67.09    9.70
  -1  -9   1   43.00    6.50
  -1  -9   1   59.69    7.40
   0   9  -1  556.84   35.10
   0   9  -1  557.54   33.80
   0   9  -1  545.95   32.40
   0   9  -1  605.84   33.40
   0  -9   1  589.44   32.80
   0  -9   1  574.14   35.10
   0  -9   1  509.65   30.80
   0  -9   1  609.44   36.40
   0  -9   1  567.64   33.90
   0  -9   1  541.45   30.90
   0  -9   1  575.14   33.50
  -1   9  -1  608.64   39.90
  -1   9  -1  648.44   38.90
  -1   9  -1  653.73   39.60
   1  -9   1  681.53   38.40
   1  -9   1  637.44   39.00
   1  -9   1  681.53   37.60
   1  -9   1  628.14   39.40
   1  -9   1  698.23   40.50
  -2   9  -1   81.29    8.30
  -2   9  -1   90.79   10.80
  -2   9  -1   93.99    9.30
  -2   9  -1   81.89   10.70
  -2   9  -1   61.59    9.60
   2  -9   1   90.99    8.60
   2  -9   1   78.99    9.10
   2  -9   1   71.49    9.90
   2  -9   1   94.19   11.30
   2  -9   1  112.29   11.00
  -3   9  -1  231.38   19.10
  -3   9  -1  282.07   18.60
  -3   9  -1  289.97   19.30
  -3   9  -1  253.97   17.30
   3  -9   1  269.37   17.50
   3  -9   1  242.28   19.40
   3  -9   1  272.17   18.40
   3  -9   1  288.37   20.10
   3  -9   1  268.87   19.70
  -4   9  -1  993.20   54.79
  -4   9  -1  879.51   55.09
  -4   9  -1  990.40   54.79
  -4   9  -1  922.41   53.59
  -4   9  -1  941.91   55.69
   4  -9   1 1002.30   53.79
   4  -9   1  860.81   54.89
   4  -9   1  930.51   55.89
   4  -9   1 1021.40   55.69
   4  -9   1  962.40   54.79
  -5   9  -1  575.84   38.90
  -5   9  -1  614.04   36.90
  -5   9  -1  645.64   38.10
  -5   9  -1  696.23   38.20
  -5   9  -1  567.24   38.00
   5  -9   1  673.83   37.00
   5  -9   1  618.04   39.50
   5  -9   1  646.34   38.30
   5  -9   1  691.83   38.70
   5  -9   1  554.34   38.40
  -6   9  -1  353.56   23.80
  -6   9  -1  395.16   21.00
  -6   9  -1  376.66   20.80
  -6   9  -1  337.17   26.40
  -6   9  -1  394.46   25.00
  -6   9  -1  336.77   24.80
  -6   9  -1  388.96   25.70
   6  -9   1  400.06   24.30
   6  -9   1  433.36   26.00
   6  -9   1  347.17   25.60
   6  -9   1  405.06   25.90
   6  -9   1  358.06   27.00
  -7   9  -1  252.87   14.90
  -7   9  -1  268.37   19.20
  -7   9  -1  258.77   18.20
  -7   9  -1  254.77   19.70
  -7   9  -1  223.78   18.40
  -7   9  -1  246.78   14.40
  -7   9  -1  202.78   20.10
   7  -9   1  234.38   17.80
   7  -9   1  206.98   19.20
   7  -9   1  261.27   21.50
   7  -9   1  220.28   18.90
   7  -9   1  284.37   19.10
  -8   9  -1 1051.09   59.39
  -8   9  -1 1055.79   58.69
  -8   9  -1 1019.50   57.89
  -8   9  -1 1022.90   55.49
  -8   9  -1  927.31   60.49
  -8   9  -1  865.71   57.39
  -8   9  -1 1032.10   54.99
   8  -9   1 1074.89   57.79
   8  -9   1  928.01   58.79
   8  -9   1  936.61   59.59
   8  -9   1 1134.69   58.69
   8  -9   1  953.40   60.59
  -9   9  -1   54.49   10.70
  -9   9  -1   42.40    8.70
  -9   9  -1   59.69    7.30
  -9   9  -1   46.90    6.70
  -9   9  -1   55.49   10.00
  -9   9  -1   42.20   12.50
  -9   9  -1   51.89    8.80
   9  -9   1   61.59   12.80
   9  -9   1   61.29   10.40
   9  -9   1   40.40   11.50
   9  -9   1   76.59   11.60
   9  -9   1   61.79    8.90
 -10   9  -1    9.00    6.20
 -10   9  -1    4.90   11.90
 -10   9  -1   23.10    9.50
 -10   9  -1   15.00    5.00
 -10   9  -1   31.30    9.70
  10  -9   1    5.90    7.00
  10  -9   1    1.50   10.10
  10  -9   1    5.50    7.50
  10  -9   1    7.40    7.60
 -11   9  -1  243.28   27.70
 -11   9  -1  195.98   16.20
 -11   9  -1  238.68   21.00
 -11   9  -1  206.78   18.40
 -11   9  -1  206.68   21.70
  11  -9   1  231.58   21.90
  11  -9   1  210.98   19.70
  11  -9   1  196.78   18.70
  11  -9   1  171.78   24.50
 -12   9  -1  280.67   24.60
 -12   9  -1  223.68   24.50
 -12   9  -1  219.98   18.70
 -12   9  -1  238.38   22.20
  12  -9   1  241.88   20.10
  12  -9   1  246.68   23.70
  12  -9   1  208.68   20.60
 -13   9  -1  152.58   20.10
 -13   9  -1  114.79   16.00
  13  -9   1   83.59   15.10
  -7  -8   1   60.89   13.00
  -7  -8   1   22.00   17.60
  -7  -8   1   65.09    8.20
  -7  -8   1   86.79   19.10
  -6  -8   1  277.47   22.80
  -6  -8   1  217.58   27.70
  -6  -8   1  243.48   17.00
  -6  -8   1  211.78   20.00
  -6  -8   1  253.77   17.00
  -5  -8   1  219.38   15.50
  -5  -8   1  187.58   17.20
  -5  -8   1  244.88   15.50
  -5  -8   1  189.38   25.40
  -5  -8   1  249.08   20.20
   4   8  -1   16.10    3.30
   4   8  -1   17.20    3.80
  -4  -8   1   19.70    8.00
  -4  -8   1    4.70    8.50
  -4  -8   1    5.60    5.30
  -4  -8   1   15.10    4.40
  -4  -8   1   13.90    4.70
   3   8  -1  287.77   17.60
   3   8  -1  258.17   22.40
   3   8  -1  290.27   17.20
  -3  -8   1  293.57   17.60
  -3  -8   1  251.17   18.00
  -3  -8   1  288.27   18.10
  -3  -8   1  263.07   20.50
  -3  -8   1  265.67   16.90
  -3  -8   1  272.77   17.30
  -3  -8   1  301.47   21.10
   2   8  -1  831.52   45.60
   2   8  -1  864.01   45.80
   2   8  -1  820.82   49.00
  -2  -8   1  797.72   45.20
  -2  -8   1  805.82   45.30
  -2  -8   1  833.42   48.40
  -2  -8   1  792.72   47.60
  -2  -8   1  784.72   45.50
  -2  -8   1  764.42   45.60
   1   8  -1    2.60    5.60
   1   8  -1    5.50    3.30
   1   8  -1    0.70    3.20
  -1  -8   1   11.40    5.60
  -1  -8   1   -2.10    3.20
  -1  -8   1    1.10    3.20
  -1  -8   1    4.50    3.30
  -1  -8   1    2.20    5.40
  -1  -8   1    6.30    2.40
   0   8  -1   15.20    5.80
   0   8  -1   14.60    3.80
   0   8  -1   16.30    4.30
   0   8  -1   13.30    5.70
   0   8  -1   11.80    3.60
   0  -8   1   13.20    5.90
   0  -8   1   12.10    2.30
   0  -8   1   26.40    6.30
   0  -8   1   14.20    3.70
   0  -8   1   22.40    4.50
   0  -8   1   16.20    4.10
  -1   8  -1  339.97   22.00
  -1   8  -1  369.26   22.80
  -1   8  -1  327.97   20.70
  -1   8  -1  326.07   23.00
   1  -8   1  334.17   22.70
   1  -8   1  372.66   23.50
   1  -8   1  379.06   21.80
   1  -8   1  338.67   20.90
   1  -8   1  335.97   22.20
  -2   8  -1  478.35   27.00
  -2   8  -1  399.56   27.10
  -2   8  -1  463.75   27.40
  -2   8  -1  418.66   25.80
  -2   8  -1  423.16   27.80
   2  -8   1  440.76   26.00
   2  -8   1  424.56   27.50
   2  -8   1  432.66   27.50
   2  -8   1  476.25   28.30
   2  -8   1  466.05   27.00
  -3   8  -1    1.20    3.90
  -3   8  -1    0.80    3.80
  -3   8  -1   10.30    5.10
  -3   8  -1   -2.20    2.80
  -3   8  -1   -0.90    3.60
   3  -8   1    2.70    3.70
   3  -8   1   -3.30    4.40
   3  -8   1   -3.90    4.30
   3  -8   1    1.50    3.20
   3  -8   1   -0.80    4.40
  -4   8  -1 1035.90   57.99
  -4   8  -1  972.00   58.29
  -4   8  -1 1006.10   56.99
  -4   8  -1  972.70   58.59
  -4   8  -1 1069.59   57.89
   4  -8   1 1003.80   58.89
   4  -8   1  988.00   58.29
   4  -8   1 1113.69   58.69
   4  -8   1 1029.00   58.09
   4  -8   1 1010.50   56.89
  -5   8  -1  580.14   34.30
  -5   8  -1  549.95   35.00
  -5   8  -1  582.24   35.30
  -5   8  -1  606.24   35.00
  -5   8  -1  586.84   31.80
  -5   8  -1  589.74   31.70
  -5   8  -1  562.64   36.20
   5  -8   1  561.44   36.30
   5  -8   1  556.84   35.40
   5  -8   1  589.34   35.40
   5  -8   1  592.34   34.10
   5  -8   1  658.13   35.80
  -6   8  -1    1.80    2.20
  -6   8  -1   18.90    5.10
  -6   8  -1   -2.50    4.50
  -6   8  -1    6.40    5.00
  -6   8  -1    5.30    5.90
  -6   8  -1   15.40    4.90
  -6   8  -1    9.20    2.10
   6  -8   1    1.00    4.00
   6  -8   1   10.10    5.00
   6  -8   1   26.20    6.90
   6  -8   1    8.20    5.80
   6  -8   1   -0.10    4.70
  -7   8  -1  105.49   13.80
  -7   8  -1  107.99   10.90
  -7   8  -1  137.99   12.10
  -7   8  -1  127.19    8.60
  -7   8  -1  117.09    9.10
  -7   8  -1  131.39   12.90
  -7   8  -1   97.89   11.20
   7  -8   1  126.29   11.10
   7  -8   1  103.59   12.70
   7  -8   1  138.79   12.10
   7  -8   1  121.09   12.80
   7  -8   1  127.29   14.20
  -8   8  -1  826.12   44.30
  -8   8  -1  761.02   46.40
  -8   8  -1  844.22   48.10
  -8   8  -1  762.32   46.00
  -8   8  -1  812.62   44.80
  -8   8  -1  839.62   47.30
  -8   8  -1  665.13   48.30
   8  -8   1  854.21   46.80
   8  -8   1  735.83   48.80
   8  -8   1  831.82   46.30
   8  -8   1  853.71   48.30
   8  -8   1  704.73   47.80
  -9   8  -1  568.64   35.90
  -9   8  -1  552.24   32.70
  -9   8  -1  503.35   33.10
  -9   8  -1  538.75   34.50
  -9   8  -1  515.95   37.20
  -9   8  -1  589.94   35.60
  -9   8  -1  563.74   32.10
   9  -8   1  507.05   37.30
   9  -8   1  530.25   36.60
   9  -8   1  591.64   34.40
   9  -8   1  563.74   34.00
   9  -8   1  578.24   36.00
 -10   8  -1   82.79    9.90
 -10   8  -1  102.99   13.40
 -10   8  -1   85.89    9.70
 -10   8  -1   87.19   13.80
 -10   8  -1   59.89   13.30
  10  -8   1   84.99   12.40
  10  -8   1   65.69   12.70
  10  -8   1   69.19   12.80
  10  -8   1   87.89   14.10
  10  -8   1   85.69   11.20
 -11   8  -1   69.99   10.50
 -11   8  -1   98.79   15.90
 -11   8  -1  107.09   14.50
 -11   8  -1   86.79   16.20
 -11   8  -1   97.39   11.70
  11  -8   1  102.39   16.10
  11  -8   1  104.29   15.60
  11  -8   1  111.89   13.60
  11  -8   1  105.29   12.50
 -12   8  -1  402.16   25.70
 -12   8  -1  310.37   27.10
 -12   8  -1  385.66   29.00
 -12   8  -1  399.96   30.60
  12  -8   1  367.86   28.80
  12  -8   1  393.96   27.00
  12  -8   1  332.17   24.70
 -13   8  -1   35.20   14.40
 -13   8  -1   63.79   11.00
  13  -8   1   49.99   10.30
  13  -8   1   48.40   12.00
  -8  -7   1   57.69   11.90
  -8  -7   1   32.50    7.20
  -8  -7   1   72.69   17.70
  -8  -7   1   58.59   25.10
  -7  -7   1    1.70   11.60
  -7  -7   1   -4.80    8.40
  -7  -7   1    0.50    5.00
  -7  -7   1  -10.40    8.00
  -7  -7   1  -16.00   12.80
  -7  -7   1   -7.20    5.10
  -6  -7   1  229.68   15.30
  -6  -7   1  222.28   15.30
  -6  -7   1  190.48   18.60
  -6  -7   1  238.48   23.90
  -6  -7   1  221.78   18.30
   5   7  -1   54.19    4.80
   5   7  -1   50.69    5.30
  -5  -7   1   51.19    6.20
  -5  -7   1   49.20    7.10
  -5  -7   1   49.90    7.70
  -5  -7   1   46.20   10.30
  -5  -7   1   60.19    9.60
   4   7  -1  271.77   16.90
   4   7  -1  296.77   16.60
  -4  -7   1  278.57   18.60
  -4  -7   1  324.17   21.10
  -4  -7   1  254.77   17.40
  -4  -7   1  268.57   15.90
  -4  -7   1  271.87   16.20
  -4  -7   1  284.07   17.30
  -4  -7   1  258.57   20.30
   3   7  -1    7.30    2.80
   3   7  -1    6.80    3.00
   3   7  -1   -0.80    6.30
  -3  -7   1    7.30    6.00
  -3  -7   1    8.70    3.10
  -3  -7   1    8.70    3.30
  -3  -7   1    8.90    3.80
  -3  -7   1   13.80    3.00
  -3  -7   1    7.30    3.60
  -3  -7   1    1.40    5.00
   2   7  -1   17.60    3.50
   2   7  -1   10.40    3.00
   2   7  -1    2.80    5.70
  -2  -7   1   12.50    3.20
  -2  -7   1   16.50    5.50
  -2  -7   1    7.90    3.00
  -2  -7   1   13.70    3.50
  -2  -7   1   11.80    5.80
  -2  -7   1   11.00    3.20
   1   7  -1   93.99   10.40
   1   7  -1   91.49    7.50
   1   7  -1   84.59    7.40
   1   7  -1   75.49    9.30
  -1  -7   1   84.79    6.50
  -1  -7   1   80.99    7.60
  -1  -7   1   90.29    7.70
  -1  -7   1   87.49    9.80
  -1  -7   1   83.89    7.10
  -1  -7   1   87.29    9.10
   0   7  -1    6.10    3.00
   0   7  -1    3.30    2.70
   0   7  -1    4.20    3.90
   0   7  -1    3.40    4.10
   0   7  -1    3.80    2.40
   0  -7   1    3.40    2.60
   0  -7   1    2.20    2.90
   0  -7   1    1.80    4.40
   0  -7   1    2.00    3.90
   0  -7   1    1.00    1.50
   0  -7   1    2.90    2.80
  -1   7  -1  498.65   28.40
  -1   7  -1  520.35   29.20
  -1   7  -1  477.05   30.20
  -1   7  -1  500.25   29.80
   1  -7   1  465.25   26.80
   1  -7   1  521.55   30.60
   1  -7   1  502.75   28.50
   1  -7   1  509.65   29.70
   1  -7   1  458.55   29.80
   1  -7   1  541.75   29.30
  -2   7  -1  627.14   38.20
  -2   7  -1  713.53   39.20
  -2   7  -1  692.83   39.40
  -2   7  -1  647.74   39.80
   2  -7   1  737.13   40.30
   2  -7   1  670.73   39.70
   2  -7   1  694.43   39.20
   2  -7   1  668.93   39.50
   2  -7   1  697.83   38.40
  -3   7  -1  255.47   16.50
  -3   7  -1  236.58   16.80
  -3   7  -1  234.18   15.40
  -3   7  -1  234.98   16.60
  -3   7  -1  250.07   16.30
   3  -7   1  244.38   15.40
   3  -7   1  241.18   16.90
   3  -7   1  266.37   16.60
   3  -7   1  261.57   17.00
   3  -7   1  217.88   16.50
  -4   7  -1  638.04   36.00
  -4   7  -1  638.34   36.30
  -4   7  -1  557.94   35.90
  -4   7  -1  594.74   35.10
  -4   7  -1  606.34   33.30
  -4   7  -1  639.04   33.20
  -4   7  -1  575.94   36.70
   4  -7   1  584.04   36.20
   4  -7   1  647.44   36.40
   4  -7   1  667.43   36.50
   4  -7   1  624.64   37.00
   4  -7   1  613.94   35.20
  -5   7  -1   69.79    9.60
  -5   7  -1   80.89    7.70
  -5   7  -1   80.39    9.10
  -5   7  -1   79.49    8.20
  -5   7  -1   76.89    5.40
  -5   7  -1   78.69    5.70
  -5   7  -1   68.49    8.50
   5  -7   1   62.49    9.00
   5  -7   1   98.59   10.30
   5  -7   1   74.69    7.50
   5  -7   1   68.89    8.60
   5  -7   1   82.49    8.30
  -6   7  -1  341.87   23.10
  -6   7  -1  342.57   21.90
  -6   7  -1  350.56   20.50
  -6   7  -1  314.17   23.70
  -6   7  -1  364.86   20.20
  -6   7  -1  340.27   22.20
  -6   7  -1  381.36   22.80
   6  -7   1  360.46   23.60
   6  -7   1  365.06   21.90
   6  -7   1  383.76   22.70
   6  -7   1  313.57   23.70
   6  -7   1  353.36   23.20
  -7   7  -1   -5.60    3.80
  -7   7  -1   -2.70    2.40
  -7   7  -1   -4.50    2.70
  -7   7  -1   -5.00    4.50
  -7   7  -1    8.60    4.90
  -7   7  -1    0.60    3.90
  -7   7  -1    4.10    5.80
   7  -7   1    5.30    5.60
   7  -7   1    2.50    4.40
   7  -7   1   -3.30    4.40
   7  -7   1    1.70    4.10
   7  -7   1   -5.10    5.10
  -8   7  -1   36.20    8.10
  -8   7  -1   37.10    5.10
  -8   7  -1   30.40    5.90
  -8   7  -1   42.80    7.80
  -8   7  -1   39.60    5.70
  -8   7  -1   53.79    8.40
  -8   7  -1   29.20    6.40
   8  -7   1   35.40    7.80
   8  -7   1   41.10    8.20
   8  -7   1   24.30    5.70
   8  -7   1   31.50    8.30
   8  -7   1   30.60    6.40
  -9   7  -1  491.25   27.60
  -9   7  -1  441.66   32.00
  -9   7  -1  476.15   30.40
  -9   7  -1  435.56   28.80
  -9   7  -1  490.65   30.60
  -9   7  -1  409.16   27.40
  -9   7  -1  459.85   28.10
   9  -7   1  450.65   28.60
   9  -7   1  478.05   30.50
   9  -7   1  431.86   31.10
   9  -7   1  445.96   31.60
   9  -7   1  469.55   28.50
 -10   7  -1  688.73   36.30
 -10   7  -1  660.03   39.20
 -10   7  -1  627.54   39.00
 -10   7  -1  633.84   36.90
 -10   7  -1  552.64   40.30
 -10   7  -1  567.14   37.10
  10  -7   1  577.14   36.40
  10  -7   1  625.44   36.80
  10  -7   1  640.34   39.20
  10  -7   1  545.15   39.20
  10  -7   1  559.84   39.80
 -11   7  -1   10.70    6.20
 -11   7  -1   21.50    7.90
 -11   7  -1   12.50   10.60
 -11   7  -1   17.60    8.20
 -11   7  -1    7.40    9.20
  11  -7   1   12.80    7.00
  11  -7   1   19.90    8.40
  11  -7   1   17.70   10.40
  11  -7   1    5.80    6.20
 -12   7  -1   84.29   14.20
 -12   7  -1   74.79   12.40
 -12   7  -1   59.29    9.80
  12  -7   1   86.69   12.90
  12  -7   1   61.79   10.40
  12  -7   1   79.39   11.00
 -13   7  -1   27.30   12.80
 -13   7  -1   13.20    8.80
  13  -7   1    7.10    9.40
  13  -7   1   18.30    8.60
  -9  -6   1   50.99   10.40
  -9  -6   1   36.20    7.60
  -9  -6   1   52.79   16.80
  -8  -6   1  163.48   14.00
  -8  -6   1  175.88   23.00
  -8  -6   1  225.58   24.10
  -8  -6   1  180.98   17.30
  -8  -6   1  170.58   14.50
  -7  -6   1   20.00   11.80
  -7  -6   1   12.40    7.30
  -7  -6   1   21.70    5.40
  -7  -6   1   16.20    7.90
  -7  -6   1   19.50   10.90
   6   6  -1   37.80    4.40
   6   6  -1   41.50    3.80
  -6  -6   1   44.90    8.50
  -6  -6   1   35.20    9.70
  -6  -6   1   39.50    5.40
  -6  -6   1   55.19   11.10
  -6  -6   1   30.10    6.90
  -6  -6   1   34.60    5.40
   5   6  -1   79.29    5.60
  -5  -6   1   76.59   10.70
  -5  -6   1   63.39    7.10
  -5  -6   1   66.29    9.60
  -5  -6   1   69.29    8.40
  -5  -6   1   62.79    7.00
   4   6  -1  187.38   13.70
   4   6  -1  180.58   11.90
   4   6  -1  187.88   11.40
  -4  -6   1  194.68   11.20
  -4  -6   1  190.08   15.00
  -4  -6   1  203.58   14.50
  -4  -6   1  178.88   12.00
  -4  -6   1  168.68   11.40
  -4  -6   1  186.58   13.40
  -4  -6   1  174.08   12.10
   3   6  -1   31.30    4.60
   3   6  -1   30.00    4.10
   3   6  -1   23.10    4.40
   3   6  -1   23.90    7.10
  -3  -6   1   30.70    4.50
  -3  -6   1   31.10    4.50
  -3  -6   1   24.30    4.10
  -3  -6   1   34.40    6.40
  -3  -6   1   29.60    4.10
  -3  -6   1   29.50    6.20
  -3  -6   1   36.50    4.10
   2   6  -1   81.29    8.40
   2   6  -1   78.79    6.70
   2   6  -1   72.39    8.90
   2   6  -1   81.69    6.50
   2   6  -1   90.89    7.00
  -2  -6   1   64.29    8.00
  -2  -6   1   75.69    6.30
  -2  -6   1   77.99    8.70
  -2  -6   1   83.69    6.60
  -2  -6   1   67.69    6.60
  -2  -6   1   78.19    6.40
   1   6  -1  497.85   27.20
   1   6  -1  479.75   26.60
   1   6  -1  454.65   28.60
   1   6  -1  472.95   26.50
   1   6  -1  467.15   27.10
  -1  -6   1  465.75   26.50
  -1  -6   1  463.65   28.20
  -1  -6   1  475.35   27.20
  -1  -6   1  467.05   27.20
  -1  -6   1  485.75   26.80
  -1  -6   1  474.75   28.80
   0   6  -1   12.20    2.60
   0   6  -1   17.40    2.20
   0   6  -1   16.20    4.40
   0   6  -1   18.70    3.40
   0   6  -1   10.30    4.00
   0  -6   1   18.70    4.20
   0  -6   1   21.50    3.10
   0  -6   1   19.00    3.50
   0  -6   1   18.60    2.50
   0  -6   1   14.70    3.20
   0  -6   1   14.70    4.40
  -1   6  -1  557.74   31.40
  -1   6  -1  516.95   30.00
  -1   6  -1  545.65   31.10
  -1   6  -1  564.64   30.80
  -1   6  -1  497.85   31.50
   1  -6   1  568.04   31.90
   1  -6   1  516.95   28.90
   1  -6   1  506.25   31.20
   1  -6   1  537.05   30.10
   1  -6   1  569.34   30.90
   1  -6   1  519.95   31.00
  -2   6  -1 1439.26   82.09
  -2   6  -1 1445.06   83.39
  -2   6  -1 1518.15   83.09
  -2   6  -1 1451.15   83.69
  -2   6  -1 1571.04   82.99
   2  -6   1 1546.55   82.19
   2  -6   1 1466.65   83.19
   2  -6   1 1627.74   83.09
   2  -6   1 1496.25   83.39
   2  -6   1 1585.34   83.59
  -3   6  -1  342.77   20.30
  -3   6  -1  333.67   20.50
  -3   6  -1  328.47   17.90
  -3   6  -1  309.77   19.50
  -3   6  -1  307.97   20.40
  -3   6  -1  333.97   20.90
  -3   6  -1  336.57   17.90
   3  -6   1  335.97   20.50
   3  -6   1  329.97   19.50
   3  -6   1  302.67   20.40
   3  -6   1  363.56   20.80
  -4   6  -1 2036.00  110.89
  -4   6  -1 2055.99  111.39
  -4   6  -1 1984.30  109.59
  -4   6  -1 2034.60  111.79
  -4   6  -1 2025.40  109.49
  -4   6  -1 1957.00  111.49
  -4   6  -1 1987.00  112.29
   4  -6   1 2132.59  111.99
   4  -6   1 1999.60  112.29
   4  -6   1 1996.00  111.79
   4  -6   1 2083.39  110.89
   4  -6   1 2269.07  111.89
  -5   6  -1 1139.99   65.99
  -5   6  -1 1230.18   64.49
  -5   6  -1 1199.38   64.79
  -5   6  -1 1234.58   66.49
  -5   6  -1 1215.38   66.89
  -5   6  -1 1153.98   67.39
  -5   6  -1 1064.29   65.59
   5  -6   1 1211.58   66.89
   5  -6   1 1217.58   65.79
   5  -6   1 1337.07   66.49
   5  -6   1 1193.68   67.39
   5  -6   1 1108.69   66.59
  -6   6  -1   91.89    8.20
  -6   6  -1   77.59    7.20
  -6   6  -1   95.49    9.40
  -6   6  -1   96.69    9.90
  -6   6  -1   91.19   10.20
  -6   6  -1   84.09    6.80
  -6   6  -1   94.89    8.30
   6  -6   1   83.29    9.50
   6  -6   1   87.99    9.80
   6  -6   1   84.99    8.30
   6  -6   1  110.89    8.90
   6  -6   1   83.29   10.00
  -7   6  -1   36.40    6.00
  -7   6  -1   39.30    5.30
  -7   6  -1   49.70    7.40
  -7   6  -1   30.90    6.30
  -7   6  -1   32.80    5.20
  -7   6  -1   43.90    7.70
   7  -6   1   50.29    7.00
   7  -6   1   51.79    6.70
   7  -6   1   36.20    6.80
   7  -6   1   39.40    7.30
   7  -6   1   35.40    7.10
  -8   6  -1  162.18   16.10
  -8   6  -1  172.48   13.70
  -8   6  -1  185.28   15.20
  -8   6  -1  191.88   13.50
  -8   6  -1  176.78   12.60
  -8   6  -1  217.38   16.00
   8  -6   1  190.68   13.90
   8  -6   1  178.78   15.10
   8  -6   1  177.18   16.00
   8  -6   1  176.58   13.60
   8  -6   1  169.48   15.70
  -9   6  -1  200.08   18.20
  -9   6  -1  223.98   17.50
  -9   6  -1  189.88   15.40
  -9   6  -1  181.68   15.50
  -9   6  -1  202.98   13.80
  -9   6  -1  216.48   17.20
   9  -6   1  189.08   18.20
   9  -6   1  184.58   15.00
   9  -6   1  221.38   17.40
   9  -6   1  227.08   15.70
   9  -6   1  216.48   17.80
 -10   6  -1  217.58   16.90
 -10   6  -1  207.18   17.10
 -10   6  -1  200.38   18.10
 -10   6  -1  233.58   18.80
 -10   6  -1  188.58   19.80
  10  -6   1  249.97   16.60
  10  -6   1  209.58   19.40
  10  -6   1  197.78   15.40
  10  -6   1  229.28   20.20
  10  -6   1  199.88   18.10
 -11   6  -1   17.50    8.80
 -11   6  -1    9.50   10.00
 -11   6  -1   16.30    7.00
 -11   6  -1   10.20    7.50
  11  -6   1    4.50    8.10
  11  -6   1    5.70    4.10
  11  -6   1    6.90    7.10
  11  -6   1    1.10    5.90
 -12   6  -1  197.58   20.90
 -12   6  -1  141.79   17.30
  12  -6   1  144.19   16.00
  12  -6   1  152.08   17.90
 -13   6  -1   39.90   14.10
 -13   6  -1   53.49   11.00
  13  -6   1   58.69   12.50
  13  -6   1   60.29   10.20
 -10  -5   1   25.20    7.50
 -10  -5   1   -2.40   15.90
  -9  -5   1    0.70   11.20
  -9  -5   1    8.60    5.60
  -9  -5   1    8.90    7.50
  -9  -5   1   15.40   13.60
  -9  -5   1   20.60    6.70
   8   5  -1   -3.40    2.40
   8   5  -1    1.20    2.10
  -8  -5   1  -10.40    7.40
  -8  -5   1   -0.20    6.00
  -8  -5   1  -13.90    9.30
  -8  -5   1    0.90    5.00
  -8  -5   1    1.00    4.50
  -8  -5   1   -1.70   10.50
   7   5  -1   91.29    7.40
   7   5  -1  105.59    7.10
  -7  -5   1  106.49   11.50
  -7  -5   1  100.49   14.00
  -7  -5   1   77.69   10.50
  -7  -5   1  109.19    9.40
  -7  -5   1   95.59   14.70
  -7  -5   1  115.99   17.20
  -7  -5   1   98.89    9.00
   6   5  -1   27.40    3.80
   6   5  -1   27.20    3.80
   6   5  -1   27.00    6.70
  -6  -5   1   26.00    8.90
  -6  -5   1   32.30    6.40
  -6  -5   1   26.70    4.30
  -6  -5   1   27.80    2.90
  -6  -5   1   22.40    7.70
  -6  -5   1   29.60    3.10
  -6  -5   1   21.30    6.10
  -6  -5   1   31.80    8.10
  -6  -5   1   23.40    4.60
   5   5  -1    0.50    1.80
   5   5  -1   -1.30    3.80
   5   5  -1    0.10    2.30
  -5  -5   1   -1.20    4.00
  -5  -5   1    4.00    5.30
  -5  -5   1   -2.00    2.60
  -5  -5   1    4.40    2.70
  -5  -5   1    0.30    4.10
  -5  -5   1    1.70    1.70
  -5  -5   1    2.50    2.00
   4   5  -1  206.38   13.60
   4   5  -1  231.38   13.20
   4   5  -1  215.48   14.90
  -4  -5   1  203.28   13.50
  -4  -5   1  244.38   15.80
  -4  -5   1  219.28   13.40
  -4  -5   1  233.08   13.00
  -4  -5   1  219.88   16.10
  -4  -5   1  222.48   13.50
  -4  -5   1  211.98   14.70
   3   5  -1  997.30   49.90
   3   5  -1  865.21   50.09
   3   5  -1  923.81   52.89
   3   5  -1  957.50   50.89
  -3  -5   1  903.91   50.59
  -3  -5   1  932.21   49.80
  -3  -5   1  885.51   51.79
  -3  -5   1  996.80   51.89
  -3  -5   1  883.21   50.09
  -3  -5   1  802.92   49.99
  -3  -5   1  896.91   49.90
   2   5  -1  147.69    9.70
   2   5  -1  143.19    9.40
   2   5  -1  144.49   11.50
   2   5  -1  147.19    9.20
   2   5  -1  135.89   10.50
  -2  -5   1  136.09    9.40
  -2  -5   1  136.99    9.00
  -2  -5   1  134.09   10.70
  -2  -5   1  150.48    9.20
  -2  -5   1  143.49   11.00
  -2  -5   1  142.59    9.50
   1   5  -1  413.96   26.20
   1   5  -1  441.76   24.70
   1   5  -1  428.86   24.50
   1   5  -1  467.75   25.10
   1   5  -1  414.56   26.10
   1   5  -1  457.15   25.10
  -1  -5   1  452.65   26.30
  -1  -5   1  448.16   24.60
  -1  -5   1  443.16   25.20
  -1  -5   1  433.06   26.00
  -1  -5   1  422.26   24.60
  -1  -5   1  455.55   25.10
   0   5  -1  551.74   31.10
   0   5  -1  540.65   32.60
   0   5  -1  556.54   32.40
   0   5  -1  580.74   31.90
   0   5  -1  557.04   30.80
   0  -5   1  582.24   31.90
   0  -5   1  576.34   31.20
   0  -5   1  588.74   31.80
   0  -5   1  581.54   32.80
   0  -5   1  547.65   30.70
   0  -5   1  541.15   32.30
  -1   5  -1   13.50    3.10
  -1   5  -1   12.70    1.50
  -1   5  -1   14.30    3.40
  -1   5  -1   11.80    2.30
  -1   5  -1   14.40    2.60
   1  -5   1   15.30    2.40
   1  -5   1   14.20    1.50
   1  -5   1   13.70    2.60
   1  -5   1   16.50    3.40
   1  -5   1   15.10    2.90
   1  -5   1   13.30    3.40
  -2   5  -1    7.80    2.10
  -2   5  -1    7.20    2.60
  -2   5  -1    9.80    1.20
  -2   5  -1    9.60    3.00
  -2   5  -1   15.60    3.00
  -2   5  -1    7.80    2.80
   2  -5   1   14.70    3.30
   2  -5   1   14.30    2.40
   2  -5   1    9.80    3.10
   2  -5   1   10.90    2.90
  -3   5  -1 1413.26   77.79
  -3   5  -1 1417.96   78.89
  -3   5  -1 1366.96   79.49
  -3   5  -1 1440.26   80.09
  -3   5  -1 1493.85   79.79
  -3   5  -1 1491.45   79.49
  -3   5  -1 1430.76   77.99
   3  -5   1 1378.66   79.89
   3  -5   1 1517.75   79.89
   3  -5   1 1460.85   78.89
   3  -5   1 1456.55   79.79
   3  -5   1 1588.14   79.79
  -4   5  -1 2323.27  134.09
  -4   5  -1 2465.15  132.99
  -4   5  -1 2392.26  133.29
  -4   5  -1 2363.66  132.19
  -4   5  -1 2527.95  133.89
  -4   5  -1 2440.76  131.89
  -4   5  -1 2502.85  133.49
   4  -5   1 2468.45  132.89
   4  -5   1 2510.95  133.89
   4  -5   1 2670.53  133.49
   4  -5   1 2406.56  134.09
   4  -5   1 2520.25  133.89
  -5   5  -1   10.30    3.10
  -5   5  -1   14.60    4.20
  -5   5  -1   13.10    2.50
  -5   5  -1   16.10    3.90
  -5   5  -1   14.30    2.80
  -5   5  -1   12.70    3.20
  -5   5  -1   12.80    4.10
   5  -5   1   13.70    3.60
   5  -5   1   15.40    3.60
   5  -5   1   18.40    4.20
   5  -5   1   17.40    4.60
   5  -5   1   13.80    4.00
  -6   5  -1  125.89   10.70
  -6   5  -1  124.69   11.00
  -6   5  -1  123.59   10.20
  -6   5  -1  111.29    9.20
  -6   5  -1  107.59    8.70
  -6   5  -1  111.09    8.80
   6  -5   1  114.09   10.30
   6  -5   1  121.29   10.40
   6  -5   1  123.09    9.40
   6  -5   1  121.69   11.10
   6  -5   1  124.89    9.40
  -7   5  -1  312.47   20.00
  -7   5  -1  303.77   19.30
  -7   5  -1  336.67   21.60
  -7   5  -1  315.97   20.40
  -7   5  -1  316.57   22.30
  -7   5  -1  345.87   21.70
   7  -5   1  334.57   22.10
   7  -5   1  323.87   20.20
   7  -5   1  310.87   22.00
   7  -5   1  332.37   21.50
   7  -5   1  331.77   20.20
  -8   5  -1  132.59   12.70
  -8   5  -1  110.39   12.80
  -8   5  -1  130.19    9.30
  -8   5  -1  119.39   10.70
  -8   5  -1  114.19   10.80
  -8   5  -1  142.59   12.30
   8  -5   1  140.89   13.20
   8  -5   1  122.89   12.90
   8  -5   1  118.89   12.00
   8  -5   1  135.29   10.70
   8  -5   1  137.69   11.00
  -9   5  -1  368.16   24.80
  -9   5  -1  430.26   26.90
  -9   5  -1  372.36   24.80
  -9   5  -1  389.06   27.10
  -9   5  -1  404.66   26.10
  -9   5  -1  365.26   22.30
   9  -5   1  367.06   26.20
   9  -5   1  395.06   25.70
   9  -5   1  387.56   23.40
   9  -5   1  408.66   24.60
   9  -5   1  363.26   26.50
 -10   5  -1   38.10    9.50
 -10   5  -1   33.70    8.60
 -10   5  -1   27.60    7.30
 -10   5  -1   35.90    7.60
 -10   5  -1   23.40    6.60
  10  -5   1   16.40    7.50
  10  -5   1   27.40    7.30
  10  -5   1   40.10    6.70
  10  -5   1   31.90    4.50
  10  -5   1   34.20    9.20
 -11   5  -1  403.76   29.30
 -11   5  -1  367.16   27.70
 -11   5  -1  408.76   28.30
 -11   5  -1  374.26   30.30
  11  -5   1  422.96   28.50
  11  -5   1  414.46   29.70
  11  -5   1  450.95   27.00
 -12   5  -1   -8.30    9.10
 -12   5  -1    1.00    7.30
  12  -5   1   15.40    8.70
  12  -5   1   11.80    7.10
  12  -5   1   -7.70    6.80
 -13   5  -1   -3.00   11.20
  13  -5   1    1.10    7.80
  13  -5   1   13.80    8.90
  11   4  -1   62.49    7.10
  11   4  -1   76.49    7.10
 -11  -4   1   54.39   17.80
  10   4  -1  330.07   19.80
  10   4  -1  319.67   19.80
 -10  -4   1  290.87   23.00
 -10  -4   1  369.56   32.80
 -10  -4   1  363.56   22.60
   9   4  -1  270.57   15.40
   9   4  -1  226.68   15.30
  -9  -4   1  250.17   17.60
  -9  -4   1  224.88   13.70
  -9  -4   1  231.98   20.40
  -9  -4   1  257.37   25.90
  -9  -4   1  227.18   17.50
   8   4  -1   39.60    6.00
   8   4  -1   43.80    5.80
  -8  -4   1   48.80    9.40
  -8  -4   1   53.89   11.40
  -8  -4   1   44.50    5.20
  -8  -4   1   37.50    9.30
  -8  -4   1   45.40    7.10
  -8  -4   1   43.80    6.20
  -8  -4   1   63.39   12.20
  -8  -4   1   34.10    4.90
   7   4  -1  573.04   37.50
   7   4  -1  663.53   35.00
   7   4  -1  610.64   35.20
  -7  -4   1  678.53   41.30
  -7  -4   1  617.14   34.50
  -7  -4   1  607.14   37.60
  -7  -4   1  610.24   39.40
  -7  -4   1  612.64   34.60
  -7  -4   1  666.63   36.70
  -7  -4   1  610.84   35.60
  -7  -4   1  621.54   38.40
   6   4  -1  268.67   18.80
   6   4  -1  251.77   16.40
   6   4  -1  278.67   16.10
  -6  -4   1  274.97   18.70
  -6  -4   1  256.27   16.60
  -6  -4   1  279.17   17.90
  -6  -4   1  285.27   21.20
  -6  -4   1  301.57   19.90
  -6  -4   1  261.87   15.80
  -6  -4   1  263.67   20.10
   5   4  -1  214.68   15.30
   5   4  -1  209.48   13.80
   5   4  -1  237.18   13.40
  -5  -4   1  211.28   13.50
  -5  -4   1  211.48   15.10
  -5  -4   1  213.88   13.60
  -5  -4   1  224.28   13.20
  -5  -4   1  243.28   15.20
  -5  -4   1  243.68   17.10
   4   4  -1  183.48   12.00
   4   4  -1  216.08   11.60
   4   4  -1  182.08   13.00
  -4  -4   1  201.28   14.10
  -4  -4   1  188.08   12.90
  -4  -4   1  177.98   11.70
  -4  -4   1  180.98   11.80
  -4  -4   1  211.48   13.30
  -4  -4   1  183.48   11.40
  -4  -4   1  190.28   11.70
   3   4  -1  498.95   25.00
   3   4  -1  416.06   25.20
   3   4  -1  437.96   25.80
   3   4  -1  449.76   27.50
  -3  -4   1  438.06   25.30
  -3  -4   1  447.36   25.70
  -3  -4   1  401.66   24.90
  -3  -4   1  484.75   26.50
  -3  -4   1  442.06   24.80
  -3  -4   1  450.05   26.80
   2   4  -1  310.27   17.40
   2   4  -1  286.87   18.30
   2   4  -1  326.77   17.20
   2   4  -1  282.57   18.90
   2   4  -1  290.57   17.60
  -2  -4   1  303.07   17.20
  -2  -4   1  296.37   17.50
  -2  -4   1  296.37   18.50
  -2  -4   1  286.57   17.20
  -2  -4   1  301.37   18.40
  -2  -4   1  311.67   17.50
  -2  -4   1  300.77   16.90
   1   4  -1  308.57   17.60
   1   4  -1  302.37   18.80
   1   4  -1  319.67   17.70
   1   4  -1  302.37   17.20
   1   4  -1  304.27   18.60
   1   4  -1  322.97   17.80
  -1  -4   1  301.27   18.50
  -1  -4   1  309.17   17.70
  -1  -4   1  321.77   18.70
  -1  -4   1  311.67   17.30
  -1  -4   1  293.97   17.80
  -1  -4   1  304.77   17.50
   0   4  -1  167.38    9.90
   0   4  -1  166.18    9.70
   0   4  -1  157.78   11.00
   0   4  -1  173.68   10.60
   0   4  -1  172.08   11.10
   0  -4   1  171.38   11.00
   0  -4   1  181.48   11.30
   0  -4   1  175.68   10.00
   0  -4   1  164.58   10.50
   0  -4   1  161.18    9.70
   0  -4   1  173.68   10.50
  -1   4  -1  986.90   54.49
  -1   4  -1 1007.40   54.89
  -1   4  -1  983.30   53.29
  -1   4  -1 1007.80   54.69
  -1   4  -1  915.61   53.89
   1  -4   1  967.40   53.29
   1  -4   1 1041.30   54.59
   1  -4   1  986.90   54.69
   1  -4   1 1006.40   53.89
   1  -4   1 1049.40   54.99
   1  -4   1 1008.20   54.69
  -2   4  -1   12.60    1.60
  -2   4  -1   13.70    2.80
  -2   4  -1   20.70    3.20
  -2   4  -1   21.00    2.70
  -2   4  -1   19.50    3.10
  -2   4  -1   17.40    3.10
   2  -4   1   20.20    3.30
   2  -4   1   17.60    3.00
   2  -4   1   25.00    3.50
   2  -4   1   19.30    2.80
   2  -4   1   27.40    3.70
  -3   4  -1   80.09    6.40
  -3   4  -1   79.99    6.20
  -3   4  -1   77.39    5.10
  -3   4  -1   76.29    4.80
  -3   4  -1   81.29    5.80
  -3   4  -1   79.59    6.50
  -3   4  -1   62.39    6.50
   3  -4   1   65.79    6.30
   3  -4   1   72.19    5.70
   3  -4   1   65.39    6.50
   3  -4   1   76.99    6.60
   3  -4   1   86.29    6.30
  -4   4  -1  448.66   25.80
  -4   4  -1  416.06   26.30
  -4   4  -1  440.56   25.30
  -4   4  -1  424.86   24.80
  -4   4  -1  445.46   26.00
  -4   4  -1  438.06   25.30
   4  -4   1  449.95   26.00
   4  -4   1  411.26   26.10
   4  -4   1  486.55   25.60
   4  -4   1  453.85   25.30
   4  -4   1  443.06   26.00
  -5   4  -1  873.01   46.50
  -5   4  -1  805.02   45.30
  -5   4  -1  830.52   45.60
  -5   4  -1  795.52   45.10
  -5   4  -1  831.32   46.30
  -5   4  -1  760.82   46.60
   5  -4   1  881.71   45.70
   5  -4   1  765.22   46.50
   5  -4   1  827.92   45.50
   5  -4   1  795.02   46.40
   5  -4   1  831.22   46.40
  -6   4  -1   67.19    7.80
  -6   4  -1   55.99    7.10
  -6   4  -1   63.99    5.40
  -6   4  -1   67.99    6.80
  -6   4  -1   57.09    6.20
  -6   4  -1   68.69    7.30
   6  -4   1   79.79    7.80
   6  -4   1   63.69    7.70
   6  -4   1   59.89    6.30
   6  -4   1   60.99    7.50
   6  -4   1   64.79    6.50
  -7   4  -1   18.50    4.60
  -7   4  -1    5.50    4.00
  -7   4  -1   15.10    4.10
  -7   4  -1   16.60    5.10
  -7   4  -1   11.30    2.60
  -7   4  -1   11.30    3.80
   7  -4   1   12.30    4.50
   7  -4   1   10.60    3.60
   7  -4   1    8.10    4.30
   7  -4   1    9.10    4.70
   7  -4   1    5.30    3.30
  -8   4  -1  150.28   12.90
  -8   4  -1  138.99    9.30
  -8   4  -1  149.19   12.20
  -8   4  -1  136.09   12.20
  -8   4  -1  137.59   11.70
  -8   4  -1  135.49   13.60
   8  -4   1  145.39   12.40
   8  -4   1  122.79   12.90
   8  -4   1  149.19   13.60
   8  -4   1  139.29   10.30
   8  -4   1  161.08   11.30
  -9   4  -1  886.61   51.99
  -9   4  -1  876.01   48.90
  -9   4  -1  858.41   53.19
  -9   4  -1  871.51   51.59
  -9   4  -1  850.51   53.29
  -9   4  -1  921.41   52.59
   9  -4   1  964.20   51.39
   9  -4   1  892.01   53.29
   9  -4   1  906.81   53.69
   9  -4   1  931.61   52.49
   9  -4   1  942.11   49.50
 -10   4  -1   56.69    8.90
 -10   4  -1   42.10    8.00
 -10   4  -1   51.29    9.90
 -10   4  -1   69.19   11.20
  10  -4   1   64.79   10.70
  10  -4   1   52.89    7.70
  10  -4   1   52.19    8.60
 -11   4  -1  559.54   35.40
 -11   4  -1  417.76   32.10
 -11   4  -1  477.55   33.20
 -11   4  -1  533.15   33.20
  11  -4   1  569.64   32.20
  11  -4   1  535.55   33.40
 -12   4  -1  443.96   33.40
 -12   4  -1  425.46   30.40
  12  -4   1  430.56   30.30
  12  -4   1  471.85   29.90
 -13   4  -1   35.70   13.00
  13  -4   1   20.90    9.20
  13  -4   1   26.00    9.40
  11   3  -1    4.20    5.30
  11   3  -1    5.00    4.80
 -11  -3   1   10.20    5.90
 -11  -3   1    7.70    9.00
 -11  -3   1   29.60   15.90
  10   3  -1  140.99   11.70
  10   3  -1  130.19   11.70
 -10  -3   1  162.28   12.00
 -10  -3   1  117.19   18.80
 -10  -3   1  142.29   13.60
 -10  -3   1  131.89   10.90
 -10  -3   1  137.39   14.00
   9   3  -1  732.23   42.90
   9   3  -1  759.62   43.00
   9   3  -1  788.92   44.20
  -9  -3   1  725.93   44.10
  -9  -3   1  845.82   43.10
  -9  -3   1  736.53   42.30
  -9  -3   1  714.03   42.50
  -9  -3   1  791.12   49.10
  -9  -3   1  716.13   43.50
   8   3  -1  492.75   29.50
   8   3  -1  539.25   30.60
   8   3  -1  515.05   32.30
   8   3  -1  476.05   29.60
  -8  -3   1  505.25   34.60
  -8  -3   1  508.55   29.30
  -8  -3   1  546.65   29.60
  -8  -3   1  473.85   32.00
  -8  -3   1  515.05   34.40
  -8  -3   1  449.56   31.00
  -8  -3   1  519.95   30.00
  -8  -3   1  543.15   29.90
   7   3  -1  137.09   10.80
   7   3  -1  162.98   13.80
   7   3  -1  151.58   11.70
   7   3  -1  156.68   11.20
  -7  -3   1  154.98   10.90
  -7  -3   1  174.68   11.10
  -7  -3   1  144.29   15.10
  -7  -3   1  164.08   11.40
  -7  -3   1  149.88   11.30
  -7  -3   1  149.59   13.40
  -7  -3   1  164.18   13.30
  -7  -3   1  175.78   16.20
   6   3  -1 1841.02  101.09
   6   3  -1 1839.62  102.19
   6   3  -1 1706.33  100.79
   6   3  -1 1791.72  100.69
  -6  -3   1 1958.70  104.29
  -6  -3   1 2061.39  100.79
  -6  -3   1 1777.82  100.69
  -6  -3   1 1938.71  102.39
  -6  -3   1 1745.33  100.59
  -6  -3   1 1977.50  101.29
  -6  -3   1 1896.11  103.69
  -6  -3   1 1802.72  102.09
   5   3  -1 2785.62  152.58
   5   3  -1 2659.13  152.78
   5   3  -1 2776.82  153.78
  -5  -3   1 2703.03  152.38
  -5  -3   1 2940.51  155.08
  -5  -3   1 2985.70  153.18
  -5  -3   1 2741.93  152.68
  -5  -3   1 3183.08  152.68
  -5  -3   1 2797.22  153.68
   4   3  -1 1049.00   55.69
   4   3  -1 1025.90   56.69
   4   3  -1  920.81   55.79
  -4  -3   1 1033.60   57.59
  -4  -3   1  927.81   55.39
  -4  -3   1 1041.70   56.59
  -4  -3   1 1076.09   56.39
  -4  -3   1  973.50   55.79
  -4  -3   1 1153.38   55.79
   3   3  -1    5.00    1.70
   3   3  -1   -1.20    1.90
   3   3  -1    3.60    1.40
  -3  -3   1    2.00    1.80
  -3  -3   1    2.90    1.60
  -3  -3   1    3.60    1.40
  -3  -3   1    1.40    2.20
  -3  -3   1   -2.30    2.50
   2   3  -1 3715.23  197.98
   2   3  -1 4042.70  196.68
   2   3  -1 3586.54  196.88
   2   3  -1 3617.74  196.78
   2   3  -1 3602.24  197.28
  -2  -3   1 3664.33  196.88
  -2  -3   1 3440.56  196.38
  -2  -3   1 3717.13  196.58
  -2  -3   1 3746.23  197.68
  -2  -3   1 3640.14  196.78
  -2  -3   1 3539.75  196.18
  -2  -3   1 3845.52  197.38
   1   3  -1 3271.77  182.78
   1   3  -1 3308.07  183.68
   1   3  -1 3631.24  182.98
   1   3  -1 3639.24  183.08
   1   3  -1 3431.76  183.58
  -1  -3   1 3389.56  183.48
  -1  -3   1 3387.56  182.98
  -1  -3   1 3248.38  182.78
  -1  -3   1 3509.75  183.58
  -1  -3   1 3401.66  182.48
  -1  -3   1 3430.86  182.98
   0   3  -1  760.92   41.50
   0   3  -1  754.52   42.40
   0   3  -1  763.42   41.40
   0   3  -1  774.12   42.00
   0   3  -1  762.02   42.30
   0  -3   1  752.42   42.30
   0  -3   1  763.52   41.50
   0  -3   1  816.92   42.50
   0  -3   1  761.02   42.00
   0  -3   1  805.72   42.00
   0  -3   1  749.92   41.40
  -1   3  -1 7749.32  411.76
   1  -3   1 7691.23  411.56
  -3   3  -1  386.26   22.10
  -3   3  -1  399.06   22.70
  -3   3  -1  387.86   21.70
  -3   3  -1  372.56   22.80
  -3   3  -1  397.26   22.60
  -3   3  -1  392.26   22.20
  -3   3  -1  387.36   21.90
   3  -3   1  414.96   22.40
   3  -3   1  402.86   22.80
   3  -3   1  396.36   22.70
   3  -3   1  362.36   22.70
   3  -3   1  403.26   22.20
  -4   3  -1  451.15   25.50
  -4   3  -1  457.65   26.20
  -4   3  -1  450.85   25.30
  -4   3  -1  463.65   26.20
  -4   3  -1  439.86   25.60
  -4   3  -1  438.46   26.50
   4  -3   1  430.26   26.30
   4  -3   1  459.85   25.60
   4  -3   1  447.26   26.30
   4  -3   1  453.75   26.20
   4  -3   1  470.55   25.70
  -5   3  -1 1815.72  100.09
  -5   3  -1 1784.82  100.09
  -5   3  -1 1904.01  100.99
  -5   3  -1 1893.21  100.79
  -5   3  -1 1863.31  101.19
  -5   3  -1 1854.21   99.49
   5  -3   1 1806.52  100.89
   5  -3   1 1791.62   99.89
   5  -3   1 1883.61  100.79
   5  -3   1 1874.51   99.99
   5  -3   1 1849.21  100.99
  -6   3  -1 2275.47  124.49
  -6   3  -1 2246.88  122.29
  -6   3  -1 2364.56  123.99
  -6   3  -1 2401.36  124.59
  -6   3  -1 2311.57  123.39
  -6   3  -1 2182.88  123.39
   6  -3   1 2317.87  123.99
   6  -3   1 2307.57  124.49
   6  -3   1 2137.09  124.09
   6  -3   1 2298.67  123.09
   6  -3   1 2212.98  122.79
  -7   3  -1   -2.30    2.90
  -7   3  -1    5.20    3.30
  -7   3  -1   -3.00    3.60
  -7   3  -1    0.50    1.70
  -7   3  -1    0.90    3.00
  -7   3  -1   -2.20    3.80
   7  -3   1    3.90    4.10
   7  -3   1    4.80    4.00
   7  -3   1    2.60    3.00
   7  -3   1    3.20    3.30
   7  -3   1    3.50    2.50
  -8   3  -1  861.51   48.50
  -8   3  -1  906.41   51.39
  -8   3  -1  856.61   51.09
  -8   3  -1  912.91   50.99
  -8   3  -1  903.61   52.39
  -8   3  -1  895.51   52.29
   8  -3   1  868.71   52.29
   8  -3   1  913.31   49.00
   8  -3   1  921.31   51.49
   8  -3   1  920.31   50.49
  -9   3  -1 2247.88  128.29
  -9   3  -1 2229.48  127.19
  -9   3  -1 2349.67  127.59
  -9   3  -1 2252.07  126.89
  -9   3  -1 2330.47  128.79
   9  -3   1 2288.27  128.69
   9  -3   1 2265.47  128.09
   9  -3   1 2359.06  127.39
   9  -3   1 2558.04  126.79
 -10   3  -1  152.58   15.80
 -10   3  -1  151.08   13.50
 -10   3  -1  138.19   13.10
 -10   3  -1  129.09   15.10
 -10   3  -1  154.98   15.80
  10  -3   1  112.99   14.20
  10  -3   1  152.18   17.00
  10  -3   1  154.98   13.60
  10  -3   1  159.08   13.20
 -11   3  -1   -6.50    6.60
 -11   3  -1    4.20    5.80
 -11   3  -1    4.90    9.10
  11  -3   1   -3.80    5.40
  11  -3   1    6.20    7.20
  11  -3   1    6.30    6.00
 -12   3  -1  142.39   15.90
 -12   3  -1  160.68   20.80
  12  -3   1  130.39   15.00
  12  -3   1  128.09   15.20
  12  -3   1  155.68   18.10
 -13   3  -1  280.57   29.20
  13  -3   1  307.77   24.30
  13  -3   1  284.67   23.00
  12   2  -1  208.18   19.40
  12   2  -1  185.08   16.60
  12   2  -1  169.28   15.40
 -12  -2   1  197.88   25.80
  11   2  -1  104.89   12.50
  11   2  -1  130.39   14.60
  11   2  -1  115.79   11.90
 -11  -2   1  111.29   12.00
 -11  -2   1  123.59   14.60
 -11  -2   1  128.89   19.80
  10   2  -1   25.40    5.70
  10   2  -1   16.00    5.60
  10   2  -1   40.70    7.30
 -10  -2   1   31.30   12.50
 -10  -2   1   26.30    3.70
 -10  -2   1   31.80    6.00
 -10  -2   1   34.40    5.20
 -10  -2   1   11.40    6.40
   9   2  -1  373.66   25.30
   9   2  -1  381.66   27.30
   9   2  -1  456.05   26.10
   9   2  -1  393.06   25.20
  -9  -2   1  411.66   25.60
  -9  -2   1  420.26   28.10
  -9  -2   1  395.16   24.50
  -9  -2   1  416.56   25.60
  -9  -2   1  420.76   30.60
  -9  -2   1  427.26   23.80
  -9  -2   1  411.46   25.10
  -9  -2   1  431.76   31.10
   8   2  -1 2721.13  141.29
   8   2  -1 2712.63  142.89
   8   2  -1 2486.65  141.09
   8   2  -1 2463.15  141.09
  -8  -2   1 2631.04  141.19
  -8  -2   1 2576.84  140.89
  -8  -2   1 2533.15  140.89
  -8  -2   1 2658.93  144.59
  -8  -2   1 2402.86  140.69
  -8  -2   1 2818.52  140.19
  -8  -2   1 2480.25  142.39
  -8  -2   1 2762.72  144.89
   7   2  -1 1095.09   60.39
   7   2  -1 1067.59   58.89
   7   2  -1 1010.00   58.89
   7   2  -1 1002.70   58.89
  -7  -2   1 1071.99   60.19
  -7  -2   1 1036.10   58.59
  -7  -2   1 1050.29   58.79
  -7  -2   1 1070.39   58.99
  -7  -2   1 1034.90   61.69
  -7  -2   1 1110.09   58.19
  -7  -2   1 1107.19   62.19
  -7  -2   1 1077.89   58.99
   6   2  -1  212.58   15.20
   6   2  -1  211.58   13.80
   6   2  -1  202.88   13.70
   6   2  -1  201.08   13.90
  -6  -2   1  214.88   13.90
  -6  -2   1  215.28   15.00
  -6  -2   1  231.78   14.00
  -6  -2   1  202.88   13.50
  -6  -2   1  235.88   13.50
  -6  -2   1  213.58   14.20
  -6  -2   1  218.88   16.40
  -6  -2   1  221.48   17.00
   5   2  -1 3591.94  188.48
   5   2  -1 3573.14  189.58
   5   2  -1 3220.48  188.68
   5   2  -1 3315.77  188.58
  -5  -2   1 3451.55  189.28
  -5  -2   1 3805.22  190.88
  -5  -2   1 3663.43  188.38
  -5  -2   1 3734.83  190.78
  -5  -2   1 3567.14  188.68
  -5  -2   1 3332.87  188.18
  -5  -2   1 3430.76  188.68
   4   2  -1   55.79    5.70
   4   2  -1   51.59    4.70
   4   2  -1   62.39    4.80
   4   2  -1   54.49    5.00
  -4  -2   1   56.49    5.00
  -4  -2   1   55.59    5.40
  -4  -2   1   65.19    5.00
  -4  -2   1   54.79    4.80
  -4  -2   1   62.39    6.70
  -4  -2   1   57.19    4.40
   3   2  -1  439.36   26.30
   3   2  -1  473.45   26.00
   3   2  -1  461.15   25.90
   3   2  -1  486.95   25.70
   3   2  -1  424.56   25.90
  -3  -2   1  461.75   26.30
  -3  -2   1  497.85   26.00
  -3  -2   1  453.85   26.00
  -3  -2   1  472.65   27.10
  -3  -2   1  438.96   25.40
  -3  -2   1  494.55   26.10
   2   2  -1  809.62   42.90
   2   2  -1  779.62   43.10
   2   2  -1  745.63   42.90
   2   2  -1  783.82   43.10
   2   2  -1  771.62   43.90
  -2  -2   1  719.93   42.40
  -2  -2   1  759.92   43.00
  -2  -2   1  875.51   43.00
  -2  -2   1  824.72   43.20
  -2  -2   1  777.92   43.10
  -2  -2   1  828.62   43.80
   0   2  -1 3837.92  203.28
   0   2  -1 3830.52  203.28
   0  -2   1 4016.80  203.28
   0  -2   1 3577.24  202.68
   0  -2   1 3767.52  203.18
  -1   2  -1  599.94   32.90
  -1   2  -1  574.84   32.50
  -1   2  -1  591.24   32.90
  -1   2  -1  616.44   32.90
  -1   2  -1  606.54   32.90
  -1   2  -1  627.74   32.30
   1  -2   1  557.74   32.30
   1  -2   1  610.74   32.90
   1  -2   1  594.04   32.50
   1  -2   1  635.84   33.00
   1  -2   1  606.44   32.90
   1  -2   1  585.64   32.80
  -2   2  -1 1790.72   93.09
  -2   2  -1 1842.52   93.19
  -2   2  -1 1699.33   92.69
  -2   2  -1 1716.63   92.99
  -2   2  -1 1590.94   92.39
  -2   2  -1 1729.23   92.79
   2  -2   1 1801.22   92.99
   2  -2   1 1670.63   92.59
   2  -2   1 1715.43   92.99
   2  -2   1 1704.53   93.09
   2  -2   1 1748.43   93.09
  -3   2  -1  365.86   20.70
  -3   2  -1  365.96   20.20
  -3   2  -1  384.26   20.90
  -3   2  -1  342.07   20.30
  -3   2  -1  357.26   20.30
  -3   2  -1  367.76   20.90
   3  -2   1  354.06   20.80
   3  -2   1  350.96   20.60
   3  -2   1  336.67   20.70
   3  -2   1  376.16   20.30
   3  -2   1  355.26   20.40
  -4   2  -1  470.75   27.60
  -4   2  -1  490.35   27.80
  -4   2  -1  465.85   27.00
  -4   2  -1  464.75   27.10
  -4   2  -1  484.35   27.40
  -4   2  -1  491.25   26.60
   4  -2   1  472.15   26.90
   4  -2   1  472.45   26.80
   4  -2   1  488.75   27.40
   4  -2   1  488.55   27.80
  -5   2  -1 1005.40   55.89
  -5   2  -1 1022.80   56.19
  -5   2  -1  998.80   54.39
  -5   2  -1  960.90   55.29
  -5   2  -1  978.50   55.09
  -5   2  -1  994.60   55.49
   5  -2   1 1007.60   54.79
   5  -2   1 1025.20   56.09
   5  -2   1 1009.30   54.99
   5  -2   1 1021.40   55.59
  -6   2  -1 1237.88   67.39
  -6   2  -1 1167.58   67.99
  -6   2  -1 1199.18   67.69
  -6   2  -1 1268.47   67.69
  -6   2  -1 1210.18   66.09
  -6   2  -1 1233.18   68.59
   6  -2   1 1243.88   66.49
   6  -2   1 1236.48   67.69
   6  -2   1 1176.98   68.29
   6  -2   1 1261.77   67.09
  -7   2  -1  689.63   41.80
  -7   2  -1  741.73   42.40
  -7   2  -1  722.93   39.70
  -7   2  -1  734.43   43.00
  -7   2  -1  749.13   41.80
  -7   2  -1  701.23   41.40
   7  -2   1  752.42   40.00
   7  -2   1  751.42   41.20
   7  -2   1  699.13   41.60
   7  -2   1  739.63   43.00
   7  -2   1  726.53   42.20
  -8   2  -1   95.39    9.10
  -8   2  -1   86.99    9.80
  -8   2  -1   93.39    9.40
  -8   2  -1   91.29    6.00
  -8   2  -1  101.99   11.30
  -8   2  -1  110.09   10.50
   8  -2   1   79.19    9.30
   8  -2   1   91.39    9.30
   8  -2   1  109.09    8.90
   8  -2   1   94.59   10.80
  -9   2  -1 2700.83  150.78
  -9   2  -1 2849.91  152.18
  -9   2  -1 2701.43  149.99
  -9   2  -1 2669.33  150.98
  -9   2  -1 2680.23  149.99
   9  -2   1 2650.43  150.78
   9  -2   1 3029.50  149.99
   9  -2   1 2677.43  151.78
   9  -2   1 2843.32  150.18
 -10   2  -1 1059.09   57.99
 -10   2  -1 1027.00   60.39
 -10   2  -1  965.20   57.89
 -10   2  -1  960.30   58.99
 -10   2  -1  998.50   59.19
  10  -2   1 1026.30   57.89
  10  -2   1 1115.79   57.99
  10  -2   1  994.70   58.89
  10  -2   1  932.71   59.89
 -11   2  -1  237.58   19.20
 -11   2  -1  241.28   22.40
 -11   2  -1  231.98   18.30
  11  -2   1  247.58   20.10
  11  -2   1  243.88   18.20
  11  -2   1  222.48   18.60
 -12   2  -1   41.40   13.40
  12  -2   1   21.60    8.60
  12  -2   1   12.90    8.20
  12  -2   1   17.80    6.60
 -13   2  -1  260.07   27.40
  13  -2   1  243.38   20.60
  13  -2   1  296.27   23.90
  12   1  -1  145.99   15.60
  12   1  -1  121.69   14.20
  12   1  -1  160.68   16.70
 -12  -1   1  115.99   19.80
  11   1  -1  152.38   15.30
  11   1  -1  168.48   15.50
  11   1  -1  165.58   14.70
 -11  -1   1  146.59   15.80
 -11  -1   1  194.98   21.60
 -11  -1   1  166.38   14.80
  10   1  -1  169.78   15.10
  10   1  -1  175.78   15.10
  10   1  -1  181.68   14.70
 -10  -1   1  203.78   21.20
 -10  -1   1  185.88   14.90
 -10  -1   1  186.78   14.50
   9   1  -1  292.97   20.80
   9   1  -1  299.17   20.50
   9   1  -1  328.57   22.70
   9   1  -1  331.67   20.60
  -9  -1   1  319.37   20.60
  -9  -1   1  300.67   21.00
  -9  -1   1  329.17   25.20
  -9  -1   1  328.27   20.70
  -9  -1   1  280.67   21.80
  -9  -1   1  343.77   24.60
   8   1  -1 1603.44   90.49
   8   1  -1 1827.22   90.19
   8   1  -1 1556.84   90.59
   8   1  -1 1651.23   91.49
  -8  -1   1 1613.84   90.69
  -8  -1   1 1657.93   91.39
  -8  -1   1 1545.35   88.49
  -8  -1   1 1662.23   90.49
  -8  -1   1 1698.63   88.29
  -8  -1   1 1611.14   89.89
  -8  -1   1 1649.73   92.99
   7   1  -1 3200.88  162.18
   7   1  -1 3040.50  163.48
   7   1  -1 2893.61  162.68
   7   1  -1 2860.21  162.68
  -7  -1   1 3103.99  163.38
  -7  -1   1 2896.91  161.28
  -7  -1   1 3097.69  164.78
  -7  -1   1 2988.80  162.88
  -7  -1   1 2940.61  162.58
  -7  -1   1 3056.59  160.98
  -7  -1   1 3025.80  162.08
   6   1  -1  624.74   37.50
   6   1  -1  636.34   37.50
   6   1  -1  693.63   36.90
   6   1  -1  643.74   38.00
  -6  -1   1  660.83   37.50
  -6  -1   1  695.03   39.40
  -6  -1   1  647.34   36.50
  -6  -1   1  620.04   37.40
  -6  -1   1  636.14   36.80
  -6  -1   1  665.73   38.00
  -6  -1   1  716.73   36.10
   5   1  -1    5.90    2.10
   5   1  -1    2.70    1.90
   5   1  -1    5.10    2.80
   5   1  -1    5.00    2.20
  -5  -1   1    6.30    2.10
  -5  -1   1    7.00    2.70
  -5  -1   1    5.40    2.30
  -5  -1   1    6.10    1.60
  -5  -1   1    4.90    2.00
  -5  -1   1    2.30    2.10
  -5  -1   1    2.20    3.40
   4   1  -1 1892.51  106.39
   4   1  -1 1990.20  106.59
   4   1  -1 2019.80  105.79
   4   1  -1 1836.12  106.29
  -4  -1   1 2038.80  105.49
  -4  -1   1 2008.40  107.29
  -4  -1   1 2007.80  106.39
  -4  -1   1 1968.00  106.49
  -4  -1   1 1960.80  106.49
  -4  -1   1 1969.00  105.79
   3   1  -1   36.00    3.60
   3   1  -1   35.80    2.90
   3   1  -1   37.70    2.90
   3   1  -1   35.30    3.70
  -3  -1   1   37.20    3.60
  -3  -1   1   33.00    2.90
  -3  -1   1   37.60    3.50
  -3  -1   1   42.00    3.80
  -3  -1   1   36.80    2.90
   2   1  -1  431.56   26.70
   2   1  -1  467.85   26.70
   2   1  -1  487.15   26.80
   2   1  -1  490.15   26.40
   2   1  -1  502.05   26.20
  -2  -1   1  473.75   26.70
  -2  -1   1  470.75   26.80
  -2  -1   1  483.55   26.70
  -2  -1   1  496.65   27.20
  -2  -1   1  493.05   26.20
  -2  -1   1  524.45   26.50
   1   1  -1 2267.97  120.89
   1   1  -1 2266.87  121.19
   1   1  -1 2160.48  120.89
   1   1  -1 2141.49  120.99
  -1  -1   1 2270.67  121.19
  -1  -1   1 2471.35  120.99
  -1  -1   1 2213.88  120.99
  -1  -1   1 2195.48  120.89
  -1  -1   1 2378.76  120.99
  -1   1  -1 3490.15  176.88
  -1   1  -1 3581.44  176.78
   1  -1   1 2810.22  176.78
   1  -1   1 3367.26  176.68
  -2   1  -1    6.00    1.20
  -2   1  -1    6.70    1.30
  -2   1  -1    4.30    1.30
  -2   1  -1    5.20    1.20
  -2   1  -1    4.50    1.40
   2  -1   1    5.20    1.10
   2  -1   1    3.90    1.00
   2  -1   1    4.50    1.30
   2  -1   1    5.50    1.40
  -3   1  -1  762.62   42.40
  -3   1  -1  777.42   42.50
  -3   1  -1  782.92   43.00
  -3   1  -1  791.52   42.70
  -3   1  -1  783.52   42.40
  -3   1  -1  748.73   42.60
   3  -1   1  759.22   42.50
   3  -1   1  802.42   42.50
   3  -1   1  799.12   43.00
   3  -1   1  757.92   42.30
  -4   1  -1  624.54   36.40
  -4   1  -1  635.04   35.40
  -4   1  -1  634.84   35.90
  -4   1  -1  651.63   35.60
  -4   1  -1  629.84   35.90
  -4   1  -1  652.33   35.70
   4  -1   1  618.74   35.70
   4  -1   1  646.34   35.90
   4  -1   1  663.23   36.50
   4  -1   1  649.74   35.50
   4  -1   1  657.23   35.50
  -5   1  -1  720.43   40.90
  -5   1  -1  717.73   40.50
  -5   1  -1  719.73   40.90
  -5   1  -1  734.73   41.30
  -5   1  -1  759.92   42.10
  -5   1  -1  760.32   41.50
   5  -1   1  729.13   42.00
   5  -1   1  714.93   41.00
   5  -1   1  737.03   40.80
   5  -1   1  757.62   40.50
  -6   1  -1  844.22   48.20
  -6   1  -1  793.62   46.90
  -6   1  -1  871.21   48.40
  -6   1  -1  875.81   49.30
  -6   1  -1  834.62   47.70
  -6   1  -1  886.71   47.80
   6  -1   1  853.41   47.50
   6  -1   1  860.21   47.80
   6  -1   1  927.31   46.90
   6  -1   1  828.52   48.90
   6  -1   1  832.72   48.10
  -7   1  -1 3382.96  184.68
  -7   1  -1 3434.96  184.08
  -7   1  -1 3481.05  185.88
  -7   1  -1 3453.25  184.98
  -7   1  -1 3081.19  182.88
  -7   1  -1 3393.46  184.18
   7  -1   1 3394.96  184.18
   7  -1   1 3467.45  185.78
   7  -1   1 3380.56  184.58
   7  -1   1 3702.83  184.18
  -8   1  -1  337.17   23.10
  -8   1  -1  343.17   20.60
  -8   1  -1  333.67   18.30
  -8   1  -1  295.67   18.50
  -8   1  -1  313.97   20.50
  -8   1  -1  340.07   22.10
   8  -1   1  346.47   20.50
   8  -1   1  312.57   22.90
   8  -1   1  313.57   21.10
   8  -1   1  318.47   20.50
  -9   1  -1  273.97   17.80
  -9   1  -1  230.38   14.60
  -9   1  -1  292.77   20.40
  -9   1  -1  280.77   21.80
  -9   1  -1  254.07   18.50
  -9   1  -1  262.47   14.60
  -9   1  -1  248.58   18.80
   9  -1   1  310.27   18.60
   9  -1   1  277.77   18.00
   9  -1   1  246.28   18.60
 -10   1  -1  444.36   29.50
 -10   1  -1  468.25   32.30
 -10   1  -1  481.95   28.60
 -10   1  -1  454.95   30.40
 -10   1  -1  420.46   29.10
  10  -1   1  483.55   28.70
  10  -1   1  486.25   29.30
  10  -1   1  441.56   29.50
 -11   1  -1  362.36   26.60
 -11   1  -1  398.86   25.90
 -11   1  -1  442.86   32.30
  11  -1   1  385.56   27.20
  11  -1   1  446.36   27.10
  11  -1   1  395.76   26.00
 -12   1  -1    0.60   12.30
  12  -1   1   -2.10    8.50
  12  -1   1   26.90    8.10
  12  -1   1    8.20    5.90
 -13   1  -1   16.50   14.90
  13  -1   1   -3.30    8.10
  13  -1   1   32.00   11.40
  13   0  -1  134.19   18.10
  12   0  -1    9.50    8.30
  12   0  -1   24.80    7.30
  12   0  -1   13.00    7.90
 -12   0   1    5.10   12.70
 -12   0   1   47.70   14.20
  11   0  -1   -0.80    5.70
  11   0  -1    6.20    6.30
  11   0  -1    1.40    6.30
 -11   0   1    2.10   10.70
 -11   0   1   -6.30    5.90
 -11   0   1   -2.20    6.50
  10   0  -1  201.98   17.90
  10   0  -1  191.38   16.50
  10   0  -1  228.48   15.50
  10   0  -1  200.48   15.90
 -10   0   1  177.58   15.50
 -10   0   1  188.58   16.40
 -10   0   1  172.88   16.60
 -10   0   1  220.68   19.70
 -10   0   1  215.98   16.20
   9   0  -1  197.58   13.80
   9   0  -1  186.08   15.20
   9   0  -1  180.88   14.70
   9   0  -1  200.28   16.30
  -9   0   1  198.28   14.90
  -9   0   1  197.78   16.00
  -9   0   1  172.68   13.90
  -9   0   1  183.68   18.00
  -9   0   1  193.58   15.40
   8   0  -1   40.40    6.30
   8   0  -1   65.69    7.00
   8   0  -1   53.89    7.50
   8   0  -1   52.29    7.70
  -8   0   1   61.19    9.60
  -8   0   1   51.29    7.00
  -8   0   1   52.99    7.00
  -8   0   1   54.39    7.50
  -8   0   1   47.20    7.10
   7   0  -1 1281.37   67.49
   7   0  -1 1182.18   68.39
   7   0  -1 1211.98   68.59
   7   0  -1 1211.18   68.69
  -7   0   1 1266.17   69.89
  -7   0   1 1251.67   68.69
  -7   0   1 1177.28   68.59
  -7   0   1 1229.28   67.59
  -7   0   1 1255.77   68.49
   6   0  -1  292.67   18.20
   6   0  -1  269.67   17.70
   6   0  -1  286.97   16.80
   6   0  -1  260.67   17.60
  -6   0   1  267.37   17.60
  -6   0   1  297.77   19.00
  -6   0   1  286.57   18.00
  -6   0   1  273.17   16.90
  -6   0   1  296.07   17.90
   5   0  -1   23.50    3.70
   5   0  -1   23.70    3.80
   5   0  -1   28.30    4.30
   5   0  -1   32.80    3.60
  -5   0   1   26.60    4.70
  -5   0   1   22.50    3.80
  -5   0   1   22.90    3.90
  -5   0   1   25.70    3.60
  -5   0   1   27.20    4.30
  -5   0   1   24.50    1.80
   4   0  -1  421.26   24.30
   4   0  -1  413.96   24.20
   4   0  -1  450.95   23.50
   4   0  -1  385.36   24.20
  -4   0   1  438.46   22.70
  -4   0   1  407.66   24.30
  -4   0   1  445.26   22.70
  -4   0   1  417.36   24.10
  -4   0   1  410.16   24.30
  -4   0   1  408.06   23.50
  -4   0   1  415.06   24.60
   3   0  -1 2216.68  115.69
   3   0  -1 2209.88  116.19
   3   0  -1 2120.49  116.39
  -3   0   1 2120.69  115.19
  -3   0   1 2133.59  116.39
  -3   0   1 2197.38  115.69
  -3   0   1 2048.99  116.29
  -3   0   1 2254.87  116.59
  -3   0   1 2143.59  116.09
   2   0  -1  358.26   18.20
   2   0  -1  345.97   18.80
   2   0  -1  346.07   18.40
   2   0  -1  306.17   18.90
  -2   0   1  340.97   19.00
  -2   0   1  326.87   18.70
  -2   0   1  324.77   18.40
  -2   0   1  324.67   19.00
  -2   0   1  330.77   19.00
  -2   0   1  350.26   18.30
   1   0  -1   44.60    3.00
   1   0  -1   41.70    3.20
   1   0  -1   50.79    3.00
  -1   0   1   41.30    3.20
  -1   0   1   45.40    2.90
  -1   0  -1  275.57   15.20
  -1   0  -1  266.97   15.20
  -1   0  -1  251.37   15.00
  -1   0  -1  277.67   15.60
  -1   0  -1  274.57   15.00
   1   0   1  242.18   15.50
   1   0   1  269.97   15.20
   1   0   1  305.07   15.10
   1   0   1  281.27   15.30
   1   0   1  288.77   15.30
   1   0   1  297.17   15.10
  -2   0  -1  398.96   21.90
  -2   0  -1  387.36   21.20
  -2   0  -1  376.06   21.40
  -2   0  -1  390.06   21.30
  -2   0  -1  372.46   21.70
  -2   0  -1  390.96   21.70
   2   0   1  385.46   21.20
   2   0   1  394.86   21.50
   2   0   1  397.96   21.80
   2   0   1  378.16   21.80
   2   0   1  390.66   21.20
  -3   0  -1  393.06   22.80
  -3   0  -1  406.06   22.50
  -3   0  -1  394.56   23.30
  -3   0  -1  416.56   23.10
  -3   0  -1  423.16   22.40
  -3   0  -1  377.86   22.50
   3   0   1  402.36   22.50
   3   0   1  401.66   22.40
   3   0   1  402.56   22.60
   3   0   1  401.86   23.20
   3   0   1  420.46   22.80
  -4   0  -1  219.38   13.70
  -4   0  -1  224.98   13.90
  -4   0  -1  210.88   13.60
  -4   0  -1  215.68   14.20
  -4   0  -1  232.78   14.90
  -4   0  -1  236.28   13.50
   4   0   1  231.78   13.70
   4   0   1  229.38   13.80
   4   0   1  259.37   13.90
   4   0   1  230.48   14.70
   4   0   1  233.08   13.50
  -5   0  -1   16.60    4.00
  -5   0  -1   16.60    2.90
  -5   0  -1   15.50    3.40
  -5   0  -1   16.90    3.10
  -5   0  -1   20.80    3.30
  -5   0  -1   20.10    3.10
   5   0   1   21.10    3.00
   5   0   1   15.00    3.00
   5   0   1   18.10    4.10
   5   0   1   15.30    2.80
  -6   0  -1   31.00    6.30
  -6   0  -1   26.40    4.10
  -6   0  -1   30.00    4.10
  -6   0  -1   35.30    5.00
  -6   0  -1   29.50    5.10
  -6   0  -1   33.20    4.80
   6   0   1   23.40    4.10
   6   0   1   24.50    4.00
   6   0   1   26.70    4.20
  -7   0  -1  739.43   43.30
  -7   0  -1  806.82   42.10
  -7   0  -1  749.53   42.70
  -7   0  -1  788.22   42.80
  -7   0  -1  765.12   45.30
  -7   0  -1  704.93   43.10
  -7   0  -1  768.32   44.30
   7   0   1  721.33   43.20
   7   0   1  792.12   43.40
   7   0   1  782.62   42.90
  -8   0  -1  497.45   31.30
  -8   0  -1  457.55   29.60
  -8   0  -1  506.65   29.10
  -8   0  -1  512.65   32.40
  -8   0  -1  481.05   29.80
  -8   0  -1  471.25   28.70
  -8   0  -1  521.75   28.00
   8   0   1  539.75   30.10
   8   0   1  487.85   29.80
   8   0   1  506.35   29.30
  -9   0  -1  206.78   17.70
  -9   0  -1  199.38   18.50
  -9   0  -1  200.88   14.00
  -9   0  -1  198.38   15.40
  -9   0  -1  193.68   13.10
  -9   0  -1  178.78   15.20
  -9   0  -1  207.18   12.20
   9   0   1  205.08   15.10
   9   0   1  204.88   14.30
   9   0   1  211.68   15.70
 -10   0  -1   -1.00    6.70
 -10   0  -1    1.60    2.00
 -10   0  -1    4.90    4.10
 -10   0  -1    6.30    8.80
  10   0   1   -6.70    5.60
  10   0   1   -1.60    4.80
  10   0   1    2.30    3.90
 -11   0  -1  240.48   16.70
 -11   0  -1  225.38   19.80
 -11   0  -1  246.98   23.60
  11   0   1  234.98   18.90
  11   0   1  220.48   16.40
  11   0   1  204.38   18.00
 -12   0  -1  121.19   19.00
  12   0   1   96.39   11.50
  12   0   1   92.79   13.70
  12   0   1   92.79   13.60
  13  -1  -1   70.69   11.30
  13  -1  -1   80.39   12.00
 -13   1   1   53.99   16.20
  12  -1  -1   90.29   13.50
  12  -1  -1  104.69   15.10
  12  -1  -1  117.29   13.70
 -12   1   1   79.19   15.40
  11  -1  -1   20.10    7.80
  11  -1  -1   39.50    8.10
  11  -1  -1   40.10    7.60
 -11   1   1   30.80   10.80
 -11   1   1   29.00    7.80
 -11   1   1   32.00    8.20
  10  -1  -1  228.28   15.30
  10  -1  -1  210.08   17.60
  10  -1  -1  202.08   16.50
  10  -1  -1  194.88   16.90
 -10   1   1  196.18   18.60
 -10   1   1  211.88   16.70
 -10   1   1  182.18   17.50
 -10   1   1  186.28   15.30
 -10   1   1  189.58   17.40
   9  -1  -1   24.60    5.20
   9  -1  -1   15.60    5.40
   9  -1  -1   23.60    6.10
   9  -1  -1   16.70    6.00
  -9   1   1   31.60    6.80
  -9   1   1   25.50    6.30
  -9   1   1   14.20    5.60
  -9   1   1   22.50    5.50
  -9   1   1   32.60    8.40
   8  -1  -1   60.79    8.20
   8  -1  -1   54.99    7.40
   8  -1  -1   45.70    6.70
   8  -1  -1   50.99    6.40
  -8   1   1   63.99    9.20
  -8   1   1   48.30    6.20
  -8   1   1   44.50    6.90
  -8   1   1   53.99    7.70
  -8   1   1   42.60    7.00
   7  -1  -1  453.85   28.40
   7  -1  -1  453.85   27.90
   7  -1  -1  444.56   27.70
   7  -1  -1  457.25   27.60
   7  -1  -1  490.75   26.70
  -7   1   1  485.15   28.80
  -7   1   1  442.16   27.60
  -7   1   1  441.76   27.40
  -7   1   1  436.96   27.90
  -7   1   1  452.65   26.60
   6  -1  -1   12.90    2.80
   6  -1  -1   12.80    3.70
   6  -1  -1   17.30    3.60
   6  -1  -1   16.60    4.20
  -6   1   1    7.70    3.40
  -6   1   1    6.40    3.20
  -6   1   1   10.10    3.50
  -6   1   1   10.60    4.00
  -6   1   1   14.10    3.00
   5  -1  -1  419.56   26.70
   5  -1  -1  455.25   27.00
   5  -1  -1  431.96   26.30
   5  -1  -1  476.65   25.90
  -5   1   1  458.55   27.00
  -5   1   1  476.45   27.30
  -5   1   1  473.25   26.90
  -5   1   1  465.75   25.90
  -5   1   1  450.55   26.30
   4  -1  -1   10.50    2.80
   4  -1  -1   12.10    2.20
   4  -1  -1   15.60    3.00
   4  -1  -1   15.50    2.50
   4  -1  -1    7.20    2.60
  -4   1   1   10.20    2.90
  -4   1   1   11.30    2.10
  -4   1   1   10.60    2.30
  -4   1   1    9.10    2.50
  -4   1   1   10.90    2.60
   3  -1  -1  164.88   10.40
   3  -1  -1  167.18   10.00
   3  -1  -1  166.58    9.80
   3  -1  -1  154.08   10.50
   3  -1  -1  173.68    9.10
   3  -1  -1  168.98    9.20
   3  -1  -1  154.58   10.50
  -3   1   1  167.78   10.40
  -3   1   1  175.38   10.70
  -3   1   1  152.78    9.80
  -3   1   1  160.48   10.60
  -3   1   1  170.48    9.80
   2  -1  -1  208.58   11.70
   2  -1  -1  206.78   12.30
   2  -1  -1  194.58   12.30
   2  -1  -1  211.68   11.70
   2  -1  -1  207.68   11.90
   2  -1  -1  208.18   11.70
  -2   1   1  201.18   11.70
  -2   1   1  209.98   12.30
  -2   1   1  214.88   11.70
  -2   1   1  199.48   12.30
  -2   1   1  203.78   11.90
   1  -1  -1  108.49    7.10
   1  -1  -1  108.59    6.60
   1  -1  -1  114.59    6.60
   1  -1  -1  118.79    7.10
   1  -1  -1  129.69    6.90
  -1   1   1  102.19    7.00
  -1   1   1  113.99    6.60
  -1   1   1  112.79    6.80
  -1   1   1  116.29    7.10
  -1   1   1  134.79    6.60
   0  -1  -1  211.18   11.80
   0  -1  -1  203.48   11.90
   0  -1  -1  221.98   12.00
   0  -1  -1  229.48   11.80
   0  -1  -1  200.38   11.90
   0  -1  -1  217.58   12.50
   0   1   1  219.98   11.80
   0   1   1  213.98   11.90
   0   1   1  214.78   11.80
   0   1   1  214.28   11.90
   0   1   1  240.38   12.60
   0   1   1  190.28   11.90
  -1  -1  -1  111.59    7.30
  -1  -1  -1  111.69    6.60
  -1  -1  -1  109.19    6.80
   1   1   1  103.29    6.10
   1   1   1  116.69    6.10
   1   1   1  115.49    7.30
  -2  -1  -1 3938.01  212.68
  -2  -1  -1 3983.50  212.98
  -2  -1  -1 3807.12  212.58
  -2  -1  -1 4042.00  213.18
   2   1   1 4129.09  212.68
  -3  -1  -1  478.45   26.30
  -3  -1  -1  436.76   26.80
  -3  -1  -1  501.25   26.10
  -3  -1  -1  481.65   27.70
  -3  -1  -1  495.85   27.40
  -3  -1  -1  482.05   27.60
   3   1   1  481.75   26.20
   3   1   1  476.95   26.30
   3   1   1  500.35   27.10
  -4  -1  -1   16.10    3.40
  -4  -1  -1   18.10    4.10
  -4  -1  -1   15.00    3.20
  -4  -1  -1   19.00    2.50
  -4  -1  -1   12.60    2.50
  -4  -1  -1   19.40    2.20
   4   1   1   17.80    2.60
   4   1   1   19.80    3.20
   4   1   1   17.80    2.30
  -5  -1  -1    5.50    1.60
  -5  -1  -1    1.70    3.00
  -5  -1  -1    4.10    1.90
  -5  -1  -1    7.50    4.00
  -5  -1  -1    2.40    2.80
  -5  -1  -1    5.60    2.30
   5   1   1    4.50    2.00
   5   1   1    3.30    2.80
   5   1   1    5.10    1.70
  -6  -1  -1   16.80    3.30
  -6  -1  -1   26.90    5.10
  -6  -1  -1   23.40    5.90
  -6  -1  -1   16.70    4.10
  -6  -1  -1   19.60    3.30
  -6  -1  -1   10.90    3.30
  -6  -1  -1   18.20    2.70
   6   1   1   18.80    3.00
   6   1   1   15.50    4.20
   6   1   1   16.40    3.10
  -7  -1  -1  138.49    9.10
  -7  -1  -1  125.69   12.00
  -7  -1  -1  120.09   10.20
  -7  -1  -1  127.99    9.70
  -7  -1  -1  142.99   13.10
  -7  -1  -1  129.19    9.40
  -7  -1  -1  119.29   10.60
   7   1   1  120.89    9.60
   7   1   1  132.89    9.30
   7   1   1  134.19   10.60
  -8  -1  -1    3.20    6.50
  -8  -1  -1   11.70    5.00
  -8  -1  -1   12.90    5.00
  -8  -1  -1   17.70    3.60
  -8  -1  -1   18.90    6.20
  -8  -1  -1    9.30    3.70
  -8  -1  -1   17.50    3.70
   8   1   1   15.70    3.50
   8   1   1   10.50    3.80
   8   1   1    5.20    4.60
  -9  -1  -1  154.98   10.70
  -9  -1  -1  148.99   12.30
  -9  -1  -1  146.29   10.40
  -9  -1  -1  103.89   12.70
  -9  -1  -1  143.19   15.50
  -9  -1  -1  142.19   12.00
  -9  -1  -1  138.29   17.30
   9   1   1  140.49   11.70
   9   1   1  159.18   13.60
   9   1   1  148.19   10.90
 -10  -1  -1   24.60    4.90
 -10  -1  -1   12.40   10.70
 -10  -1  -1   24.90    5.70
 -10  -1  -1   22.70    7.20
 -10  -1  -1   20.50    4.10
  10   1   1   18.10    5.40
  10   1   1   15.30    7.10
  10   1   1   28.30    4.90
 -11  -1  -1   69.89   15.30
 -11  -1  -1   44.70    6.20
  11   1   1   46.10    7.20
  11   1   1   42.10    6.40
  11   1   1   47.20   10.40
 -12  -1  -1    0.50   15.30
  12   1   1   38.80    7.60
  12   1   1   30.50    6.30
  12   1   1   39.50   11.20
  13  -2  -1   34.40    9.20
  13  -2  -1   23.90    9.20
 -13   2   1   32.30   13.10
  12  -2  -1   33.20    9.30
  12  -2  -1   45.50    8.40
  12  -2  -1   30.70    8.80
 -12   2   1   28.30   12.60
 -12   2   1   26.40    8.90
  11  -2  -1   92.19   11.10
  11  -2  -1   83.59   12.60
  11  -2  -1   69.49   10.80
 -11   2   1  103.79   12.60
 -11   2   1   76.69   12.10
 -11   2   1   93.29   14.00
  10  -2  -1   31.40    7.20
  10  -2  -1   32.30    7.30
  10  -2  -1   24.10    7.20
  10  -2  -1   36.20    6.40
 -10   2   1   29.10    8.00
 -10   2   1   47.60    8.30
 -10   2   1   33.70    7.80
 -10   2   1   41.90    9.70
 -10   2   1   31.60    6.30
   9  -2  -1   26.60    5.30
   9  -2  -1   20.60    7.60
   9  -2  -1   24.90    6.50
   9  -2  -1   20.00    6.00
   9  -2  -1   21.30    6.10
  -9   2   1   27.80    6.10
  -9   2   1   35.90    7.80
  -9   2   1   32.00    8.10
  -9   2   1   22.20    5.20
  -9   2   1   21.60    5.60
   8  -2  -1  423.16   24.30
   8  -2  -1  405.06   25.70
   8  -2  -1  394.86   26.10
   8  -2  -1  393.76   25.00
  -8   2   1  420.56   26.40
  -8   2   1  411.06   25.70
  -8   2   1  388.26   24.30
  -8   2   1  384.16   26.20
  -8   2   1  397.56   25.00
   7  -2  -1    2.60    3.30
   7  -2  -1    4.40    3.70
   7  -2  -1    0.10    2.80
   7  -2  -1   -1.40    3.70
   7  -2  -1    4.10    4.30
  -7   2   1    1.50    2.70
  -7   2   1   -0.10    3.70
  -7   2   1    8.20    4.30
  -7   2   1    1.10    3.30
  -7   2   1    1.30    3.00
   6  -2  -1  480.05   27.60
   6  -2  -1  443.36   26.60
   6  -2  -1  443.76   27.30
   6  -2  -1  463.75   26.20
   6  -2  -1  436.96   27.50
  -6   2   1  462.75   26.60
  -6   2   1  462.95   27.40
  -6   2   1  433.26   27.50
  -6   2   1  460.25   27.50
  -6   2   1  448.06   26.20
   5  -2  -1  175.28    9.80
   5  -2  -1  173.08   11.00
   5  -2  -1  169.58   11.20
   5  -2  -1  169.88   12.00
   5  -2  -1  169.18   12.20
   5  -2  -1  182.58    9.70
   5  -2  -1  171.08   12.10
  -5   2   1  161.18   12.10
  -5   2   1  164.68   11.00
  -5   2   1  167.98   11.00
  -5   2   1  172.08   12.20
  -5   2   1  185.48   12.20
   4  -2  -1  612.84   35.90
   4  -2  -1  651.13   35.10
   4  -2  -1  568.44   35.80
   4  -2  -1  646.94   35.10
   4  -2  -1  617.04   35.60
   4  -2  -1  665.23   34.30
  -4   2   1  593.74   36.00
  -4   2   1  684.83   36.20
  -4   2   1  644.74   35.70
  -4   2   1  621.34   35.00
  -4   2   1  646.74   35.10
   3  -2  -1    6.70    1.50
   3  -2  -1    7.80    1.70
   3  -2  -1    7.80    2.00
   3  -2  -1    7.60    2.10
   3  -2  -1    6.50    2.10
   3  -2  -1    9.20    1.50
  -3   2   1   10.90    2.60
  -3   2   1    7.60    1.50
  -3   2   1    8.30    2.30
  -3   2   1    7.40    1.80
  -3   2   1    8.90    1.70
   2  -2  -1   91.39    7.00
   2  -2  -1  105.69    7.10
   2  -2  -1  100.59    6.50
   2  -2  -1  106.99    6.50
   2  -2  -1   99.99    6.10
   2  -2  -1  107.09    6.50
  -2   2   1  108.09    6.40
  -2   2   1   95.39    7.00
  -2   2   1   97.49    6.40
  -2   2   1  104.59    6.00
  -2   2   1  105.89    7.10
   1  -2  -1  253.57   15.00
   1  -2  -1  260.67   14.60
   1  -2  -1  253.47   15.00
   1  -2  -1  260.67   14.20
   1  -2  -1  262.27   14.80
  -1   2   1  267.27   14.50
  -1   2   1  267.67   14.80
  -1   2   1  261.57   14.20
  -1   2   1  257.17   15.00
   0  -2  -1   13.50    1.70
   0  -2  -1   14.60    1.70
   0  -2  -1   15.90    2.00
   0  -2  -1   14.40    1.80
   0   2   1   15.40    1.90
   0   2   1   14.90    1.70
   0   2   1   13.90    1.70
   0   2   1   12.50    1.80
  -1  -2  -1  617.24   31.00
  -1  -2  -1  541.85   28.90
  -1  -2  -1  546.15   29.60
  -1  -2  -1  523.75   29.00
  -1  -2  -1  530.35   29.60
  -1  -2  -1  530.15   29.90
   1   2   1  536.45   29.00
   1   2   1  513.65   29.00
   1   2   1  522.45   30.00
  -2  -2  -1   28.20    4.20
  -2  -2  -1   25.90    3.50
  -2  -2  -1   19.50    2.90
  -2  -2  -1   24.00    3.00
  -3  -2  -1  224.48   14.20
  -3  -2  -1  193.68   12.90
  -3  -2  -1  221.98   14.10
  -3  -2  -1  222.08   14.30
  -3  -2  -1  213.68   13.40
  -4  -2  -1    5.40    3.60
  -4  -2  -1    0.60    2.50
  -4  -2  -1   -1.10    3.40
  -4  -2  -1    2.40    2.00
  -4  -2  -1    1.30    3.00
  -4  -2  -1    3.10    2.40
   4   2   1    0.40    2.10
   4   2   1    2.80    1.10
   4   2   1    2.00    1.00
  -5  -2  -1   20.00    5.30
  -5  -2  -1   12.10    4.50
  -5  -2  -1   14.80    3.30
  -5  -2  -1   13.60    3.60
  -5  -2  -1   18.20    2.00
  -5  -2  -1   11.20    4.20
  -5  -2  -1   14.40    2.30
  -5  -2  -1    5.40    3.60
   5   2   1   17.70    2.40
   5   2   1   15.80    2.20
   5   2   1   14.00    3.60
  -6  -2  -1  573.64   32.40
  -6  -2  -1  512.35   32.10
  -6  -2  -1  595.04   30.70
  -6  -2  -1  539.75   33.50
  -6  -2  -1  591.04   35.00
  -6  -2  -1  572.54   34.80
  -6  -2  -1  575.44   31.00
  -6  -2  -1  563.44   33.60
   6   2   1  554.04   31.00
   6   2   1  523.35   31.20
   6   2   1  576.84   32.90
  -7  -2  -1   29.30    3.40
  -7  -2  -1   28.10    4.20
  -7  -2  -1   26.40    7.50
  -7  -2  -1   22.10    5.90
  -7  -2  -1   27.40    4.80
  -7  -2  -1   20.10    4.90
  -7  -2  -1   20.00    7.90
  -7  -2  -1   26.20    6.70
   7   2   1   17.90    5.00
   7   2   1   23.50    3.50
   7   2   1   28.90    3.90
  -8  -2  -1  369.56   22.20
  -8  -2  -1  373.96   26.30
  -8  -2  -1  333.47   22.80
  -8  -2  -1  364.36   20.90
  -8  -2  -1  322.27   23.60
  -8  -2  -1  353.66   24.50
  -8  -2  -1  394.76   27.80
  -8  -2  -1  370.06   20.50
   8   2   1  378.76   23.50
   8   2   1  365.16   20.90
   8   2   1  335.37   21.20
  -9  -2  -1   23.60   10.90
  -9  -2  -1    5.20    3.50
  -9  -2  -1   -4.50    7.60
  -9  -2  -1   10.00    4.50
  -9  -2  -1    3.40    6.20
  -9  -2  -1   -1.30    5.90
  -9  -2  -1   -7.40    8.20
   9   2   1    6.90    3.70
   9   2   1    3.00    3.00
   9   2   1   -0.50    5.50
 -10  -2  -1   20.10    7.90
 -10  -2  -1   37.90   12.40
 -10  -2  -1   38.10    6.20
  10   2   1   40.60    8.60
  10   2   1   27.20    5.30
  10   2   1   30.80    4.70
 -11  -2  -1   -4.20   13.20
  11   2   1    0.70    3.70
  11   2   1    0.30    4.50
  13  -3  -1    7.30    8.10
  13  -3  -1   12.90    8.70
 -13   3   1   29.00   13.10
  12  -3  -1   -3.30    8.40
  12  -3  -1    9.20    7.90
  12  -3  -1    4.50    6.20
 -12   3   1    4.50    7.60
 -12   3   1   -0.80   10.20
  11  -3  -1   23.20    6.10
  11  -3  -1   19.60    7.40
  11  -3  -1    3.00    7.60
 -11   3   1   13.70    7.60
 -11   3   1   22.10    9.90
 -11   3   1   17.50    7.30
 -11   3   1    2.70    8.50
 -11   3   1   20.20    7.10
  10  -3  -1   28.00    8.50
  10  -3  -1   40.70    6.80
  10  -3  -1   49.99    8.40
  10  -3  -1   43.60    8.20
 -10   3   1   47.00    9.50
 -10   3   1   44.20    9.50
 -10   3   1   29.60    7.00
 -10   3   1   33.00    7.10
 -10   3   1   37.40    7.80
   9  -3  -1   34.70    8.20
   9  -3  -1   36.70    7.30
   9  -3  -1   23.80    6.00
   9  -3  -1   29.80    7.00
   9  -3  -1   36.80    5.90
  -9   3   1   51.99    8.90
  -9   3   1   35.40    8.10
  -9   3   1   29.10    6.80
  -9   3   1   45.10    6.60
  -9   3   1   31.70    6.50
   8  -3  -1  614.74   37.80
   8  -3  -1  637.04   37.60
   8  -3  -1  636.04   36.00
   8  -3  -1  586.64   37.70
   8  -3  -1  631.54   36.60
  -8   3   1  651.73   37.90
  -8   3   1  653.23   37.80
  -8   3   1  609.04   36.40
  -8   3   1  594.44   37.90
  -8   3   1  606.44   36.10
   7  -3  -1  992.80   59.09
   7  -3  -1 1041.40   57.39
   7  -3  -1  993.30   55.59
   7  -3  -1 1040.50   58.79
   7  -3  -1  948.51   55.59
   7  -3  -1 1058.99   57.89
   7  -3  -1 1072.19   58.99
  -7   3   1 1097.39   58.99
  -7   3   1 1015.70   57.49
  -7   3   1 1108.29   59.09
  -7   3   1 1065.79   57.69
  -7   3   1  995.30   59.19
   6  -3  -1  162.88   11.60
   6  -3  -1  142.69   11.90
   6  -3  -1  153.58    9.20
   6  -3  -1  150.68   10.80
   6  -3  -1  151.98   10.50
   6  -3  -1  145.89   11.90
  -6   3   1  160.98   11.70
  -6   3   1  145.99   10.60
  -6   3   1  149.09   10.60
  -6   3   1  156.08   11.90
  -6   3   1  151.18   12.20
   5  -3  -1  260.47   15.90
   5  -3  -1  281.47   15.10
   5  -3  -1  265.47   17.20
   5  -3  -1  257.47   15.80
   5  -3  -1  246.48   17.10
   5  -3  -1  257.57   16.60
  -5   3   1  274.17   17.20
  -5   3   1  261.97   16.00
  -5   3   1  272.17   16.80
  -5   3   1  253.07   17.20
  -5   3   1  249.58   15.60
   4  -3  -1   16.40    2.70
   4  -3  -1   15.20    3.70
   4  -3  -1   15.90    2.40
   4  -3  -1   18.30    2.60
   4  -3  -1    8.80    3.00
   4  -3  -1   14.80    3.10
  -4   3   1   20.30    3.70
  -4   3   1   12.40    2.80
  -4   3   1   11.00    3.20
  -4   3   1   15.70    2.30
  -4   3   1   15.60    2.60
   3  -3  -1   10.30    2.10
   3  -3  -1   10.10    2.30
   3  -3  -1    9.80    1.60
   3  -3  -1    9.50    2.80
   3  -3  -1   13.00    2.30
  -3   3   1    9.00    2.50
  -3   3   1    8.90    1.50
  -3   3   1   12.20    2.40
  -3   3   1   12.70    2.10
  -3   3   1   11.10    2.60
   2  -3  -1    7.90    1.10
   2  -3  -1    7.20    1.80
   2  -3  -1    6.30    2.10
   2  -3  -1    7.90    1.90
   2  -3  -1    5.40    2.10
   2  -3  -1    7.10    2.10
  -2   3   1    9.90    1.80
  -2   3   1    6.10    2.10
  -2   3   1    7.70    1.00
  -2   3   1    7.70    1.70
  -2   3   1    8.20    2.20
   1  -3  -1  128.09    7.00
   1  -3  -1  128.99    8.00
   1  -3  -1  115.39    8.00
   1  -3  -1  130.69    8.50
   1  -3  -1  120.89    8.20
  -1   3   1  122.39    6.90
  -1   3   1  120.29    7.80
  -1   3   1  113.89    8.00
  -1   3   1  126.89    8.10
  -1   3   1  131.09    7.80
   0  -3  -1  592.14   33.10
   0  -3  -1  623.74   32.90
   0  -3  -1  595.84   33.00
   0  -3  -1  593.14   32.50
   0  -3  -1  601.84   33.10
   0  -3  -1  604.44   33.80
   0   3   1  609.04   33.00
   0   3   1  574.04   33.00
   0   3   1  606.44   33.20
   0   3   1  605.34   32.90
  -1  -3  -1  115.39    7.50
  -1  -3  -1  117.19    8.60
  -1  -3  -1  120.39    8.10
  -1  -3  -1  114.79    7.60
  -1  -3  -1  115.29    7.00
  -1  -3  -1  121.99    6.90
   1   3   1  118.59    8.30
   1   3   1  113.39    7.00
   1   3   1  127.29    7.00
  -2  -3  -1   68.99    5.50
  -2  -3  -1   65.29    5.70
  -2  -3  -1   68.29    7.00
  -2  -3  -1   68.09    6.10
  -2  -3  -1   68.19    6.10
  -2  -3  -1   65.39    5.20
  -3  -3  -1  594.94   34.40
  -3  -3  -1  623.94   35.30
  -3  -3  -1  600.84   34.10
  -3  -3  -1  554.54   33.40
  -3  -3  -1  602.04   33.70
  -4  -3  -1    7.80    4.40
  -4  -3  -1    4.10    4.30
  -4  -3  -1    2.10    3.10
  -4  -3  -1    2.30    2.40
  -4  -3  -1   11.00    4.50
  -4  -3  -1    5.80    3.00
  -5  -3  -1   15.40    4.10
  -5  -3  -1    8.00    3.20
  -5  -3  -1   12.00    5.00
  -5  -3  -1   18.10    4.70
  -5  -3  -1   14.00    5.80
  -5  -3  -1   15.00    5.10
  -6  -3  -1  140.69   13.00
  -6  -3  -1  123.09   10.30
  -6  -3  -1  151.28   13.90
  -6  -3  -1  145.29   11.20
  -6  -3  -1  139.39   13.40
  -6  -3  -1  119.19   11.90
   6   3   1  136.89    7.80
   6   3   1  136.59    7.80
  -7  -3  -1  117.89   14.20
  -7  -3  -1  136.29   10.90
  -7  -3  -1  105.09   12.70
  -7  -3  -1   98.39   13.70
  -7  -3  -1  109.69   10.70
  -7  -3  -1  105.69   13.10
   7   3   1  130.49    7.50
   7   3   1  127.59    7.40
  -8  -3  -1   97.59   13.80
  -8  -3  -1   93.59   11.60
  -8  -3  -1  112.19   11.00
  -8  -3  -1  118.09   14.30
  -8  -3  -1  115.29   15.30
  -8  -3  -1  134.29   17.40
   8   3   1  117.19    7.20
   8   3   1  117.49    7.40
  -9  -3  -1   -3.10    8.50
  -9  -3  -1   -4.80    5.20
  -9  -3  -1   -3.30   10.10
   9   3   1    4.10    2.10
   9   3   1    1.00    1.90
 -10  -3  -1   52.99   10.80
 -10  -3  -1   73.79   11.00
 -10  -3  -1   99.89   17.20
 -11  -3  -1  175.08   26.30
  14  -4  -1  155.58   19.60
  13  -4  -1   83.39   13.60
  13  -4  -1  129.99   15.10
 -13   4   1   99.39   17.00
  12  -4  -1   53.99   11.60
  12  -4  -1   61.09    9.30
  12  -4  -1   68.69   11.40
 -12   4   1   34.20    9.20
 -12   4   1   59.19   12.40
  11  -4  -1  203.68   17.90
  11  -4  -1  189.18   19.30
  11  -4  -1  196.58   15.30
  11  -4  -1  159.58   19.10
 -11   4   1  180.78   20.00
 -11   4   1  193.08   17.40
 -11   4   1  170.58   16.60
 -11   4   1  191.28   17.60
 -11   4   1  203.98   19.60
  10  -4  -1  104.09   11.60
  10  -4  -1   91.99   10.20
  10  -4  -1   82.69   11.50
  10  -4  -1   65.49   11.10
  10  -4  -1   82.99   11.80
 -10   4   1   97.39   13.00
 -10   4   1   66.09    9.10
 -10   4   1   88.69   13.30
 -10   4   1   76.89   12.10
 -10   4   1   80.79   10.60
   9  -4  -1  128.49   14.30
   9  -4  -1  149.59   13.90
   9  -4  -1  134.89   12.30
   9  -4  -1  133.69   11.50
   9  -4  -1  142.49   13.90
  -9   4   1  161.78   15.60
  -9   4   1  148.89   12.40
  -9   4   1  150.38   14.40
  -9   4   1  139.59   11.80
  -9   4   1  153.68   13.80
   8  -4  -1  332.87   18.70
   8  -4  -1  318.07   22.10
   8  -4  -1  338.57   20.60
   8  -4  -1  296.87   22.50
   8  -4  -1  336.27   20.90
   8  -4  -1  305.47   18.60
   8  -4  -1  322.87   22.00
  -8   4   1  325.07   22.90
  -8   4   1  337.07   22.10
  -8   4   1  321.37   20.60
  -8   4   1  346.07   22.50
  -8   4   1  321.47   20.60
   7  -4  -1 1373.66   74.79
   7  -4  -1 1250.37   76.39
   7  -4  -1 1302.37   75.89
   7  -4  -1 1374.76   74.89
   7  -4  -1 1400.76   76.39
   7  -4  -1 1442.46   73.69
  -7   4   1 1416.06   76.49
  -7   4   1 1356.66   74.59
  -7   4   1 1278.87   76.59
  -7   4   1 1304.57   74.79
  -7   4   1 1428.26   76.09
   6  -4  -1 2216.58  118.49
   6  -4  -1 2159.28  118.69
   6  -4  -1 2265.77  120.19
   6  -4  -1 2194.08  119.69
   6  -4  -1 2075.69  120.19
   6  -4  -1 2316.97  117.89
  -6   4   1 2268.37  120.09
  -6   4   1 2244.38  119.49
  -6   4   1 1985.40  120.09
  -6   4   1 2159.08  118.29
  -6   4   1 2188.88  118.79
   5  -4  -1   -2.10    2.60
   5  -4  -1    0.90    3.00
   5  -4  -1    2.80    2.30
   5  -4  -1    0.40    2.00
   5  -4  -1    0.00    2.90
  -5   4   1    2.60    2.70
  -5   4   1    0.30    2.80
  -5   4   1    4.00    3.20
  -5   4   1   -2.10    1.70
  -5   4   1    0.90    2.20
   4  -4  -1 2285.87  124.59
   4  -4  -1 2284.07  123.89
   4  -4  -1 2365.66  124.59
   4  -4  -1 2223.38  125.79
   4  -4  -1 2310.17  124.99
   4  -4  -1 2356.86  125.69
  -4   4   1 2455.45  125.69
  -4   4   1 2417.16  124.79
  -4   4   1 2228.48  125.69
  -4   4   1 2206.38  124.49
  -4   4   1 2277.67  123.79
   3  -4  -1  190.88   11.60
   3  -4  -1  165.48   11.20
   3  -4  -1  172.98   10.10
   3  -4  -1  173.98   11.20
   3  -4  -1  159.78   11.90
   3  -4  -1  201.48   12.20
  -3   4   1  173.78   11.90
  -3   4   1  177.58   11.10
  -3   4   1  173.18   10.00
  -3   4   1  177.38   11.10
  -3   4   1  170.08   12.00
   2  -4  -1    4.20    2.00
   2  -4  -1    5.10    0.80
   2  -4  -1    4.20    2.20
   2  -4  -1    4.90    2.10
   2  -4  -1    3.00    2.30
   2  -4  -1    2.60    1.90
  -2   4   1    1.80    1.70
  -2   4   1    1.90    1.90
  -2   4   1    4.40    0.70
  -2   4   1    5.90    2.00
   1  -4  -1   79.49    4.50
   1  -4  -1   82.09    5.90
   1  -4  -1   82.29    5.90
   1  -4  -1   73.19    6.50
   1  -4  -1   70.99    6.10
   1  -4  -1   75.19    5.90
  -1   4   1   77.29    5.80
  -1   4   1   64.09    5.90
  -1   4   1   68.39    5.70
  -1   4   1   79.89    5.90
   0  -4  -1 1998.70  105.59
   0  -4  -1 2010.10  105.09
   0  -4  -1 1914.71  105.29
   0  -4  -1 1897.81  104.49
   0  -4  -1 1954.20  104.69
   0  -4  -1 2030.30  106.39
   0  -4  -1 2001.30  105.39
   0   4   1 1992.50  105.69
   0   4   1 1798.42  105.19
   0   4   1 1955.20  105.19
   0   4   1 1951.50  105.09
  -1  -4  -1 2739.53  146.59
  -1  -4  -1 2750.72  146.29
  -1  -4  -1 2768.92  146.99
  -1  -4  -1 2651.63  145.99
  -1  -4  -1 2680.03  146.09
  -1  -4  -1 2771.92  145.89
  -1  -4  -1 2852.11  147.79
   1   4   1 2801.52  147.39
   1   4   1 2731.63  145.89
   1   4   1 2547.15  145.99
  -2  -4  -1  571.44   31.40
  -2  -4  -1  519.65   30.00
  -2  -4  -1  508.55   30.70
  -2  -4  -1  520.75   29.90
   2   4   1  520.65   31.30
   2   4   1  490.15   28.80
   2   4   1  588.34   28.80
  -3  -4  -1   80.99    9.50
  -3  -4  -1   79.29    7.90
  -3  -4  -1   70.79    6.20
  -3  -4  -1   57.09    6.60
  -3  -4  -1   74.49    7.50
  -3  -4  -1   74.99    6.80
  -4  -4  -1 1182.98   66.39
  -4  -4  -1 1203.78   65.49
  -4  -4  -1 1083.69   63.79
  -4  -4  -1 1185.28   64.89
  -4  -4  -1 1119.79   63.59
  -4  -4  -1 1185.08   64.49
  -5  -4  -1   13.80    4.70
  -5  -4  -1   15.30    5.00
  -5  -4  -1   12.00    6.50
  -5  -4  -1   19.30    6.00
  -5  -4  -1   13.70    6.20
  -5  -4  -1   12.70    4.00
  -6  -4  -1   26.60    6.10
  -6  -4  -1   17.10    7.50
  -6  -4  -1   32.00    8.10
  -6  -4  -1   29.80    8.20
  -6  -4  -1   16.80    4.70
  -6  -4  -1   23.80    6.00
  -7  -4  -1   18.00    6.60
  -7  -4  -1    3.80    5.70
  -7  -4  -1    7.80    8.10
  -7  -4  -1    8.30    5.10
  -7  -4  -1   19.60    8.80
  -7  -4  -1    0.00    8.20
  -8  -4  -1  189.68   21.10
  -8  -4  -1  211.18   18.50
  -8  -4  -1  196.28   21.60
  -8  -4  -1  220.98   16.70
  -8  -4  -1  207.68   16.10
  -8  -4  -1  170.88   19.80
  -9  -4  -1  249.48   18.60
  -9  -4  -1  253.97   23.40
  -9  -4  -1  246.88   26.10
  -9  -4  -1  176.08   18.40
 -10  -4  -1   14.10    9.80
 -10  -4  -1   44.50   15.60
 -10  -4  -1   23.30    8.80
  14  -5  -1   37.40    9.90
  14  -5  -1   46.30   12.30
 -14   5   1   -1.60   18.00
  13  -5  -1  267.87   21.00
  13  -5  -1  291.37   25.50
 -13   5   1  261.77   26.00
  12  -5  -1  165.18   18.60
  12  -5  -1  166.88   20.30
  12  -5  -1  150.68   15.10
 -12   5   1  184.28   19.20
 -12   5   1  149.49   18.70
  11  -5  -1    3.40    5.80
  11  -5  -1    1.20    8.00
  11  -5  -1   12.10    9.40
  11  -5  -1    8.90    7.30
 -11   5   1   -3.80    6.90
 -11   5   1   -1.60    7.60
 -11   5   1    2.40    6.80
 -11   5   1   -5.00    6.10
 -11   5   1   -1.50    9.50
  10  -5  -1  442.86   30.80
  10  -5  -1  468.75   28.60
  10  -5  -1  442.86   30.70
  10  -5  -1  431.16   31.40
 -10   5   1  435.76   28.70
 -10   5   1  487.05   31.20
 -10   5   1  451.45   32.30
 -10   5   1  478.75   28.90
 -10   5   1  453.65   30.50
   9  -5  -1  348.67   25.20
   9  -5  -1  339.47   21.10
   9  -5  -1  400.86   23.50
   9  -5  -1  329.37   25.40
   9  -5  -1  364.26   21.20
   9  -5  -1  380.86   25.30
   9  -5  -1  326.67   22.90
  -9   5   1  400.66   25.00
  -9   5   1  364.86   25.10
  -9   5   1  370.86   23.10
  -9   5   1  368.36   26.30
  -9   5   1  334.57   23.30
   8  -5  -1  163.08   13.90
   8  -5  -1  131.79   14.10
   8  -5  -1  153.98   10.40
   8  -5  -1  150.18   11.70
   8  -5  -1  135.09   13.70
   8  -5  -1  158.18   12.10
  -8   5   1  159.48   11.70
  -8   5   1  166.78   13.20
  -8   5   1  136.19   13.90
  -8   5   1  142.09   14.40
  -8   5   1  138.39   11.70
   7  -5  -1  450.55   30.90
   7  -5  -1  480.25   29.10
   7  -5  -1  555.04   28.40
   7  -5  -1  471.55   30.30
   7  -5  -1  492.25   30.80
   7  -5  -1  509.45   28.80
  -7   5   1  469.35   29.10
  -7   5   1  502.55   30.90
  -7   5   1  477.95   31.20
  -7   5   1  484.95   28.50
  -7   5   1  503.05   30.10
   6  -5  -1 2675.53  146.29
   6  -5  -1 2742.23  146.89
   6  -5  -1 2627.44  145.39
   6  -5  -1 2855.81  145.09
   6  -5  -1 2631.24  144.79
   6  -5  -1 2592.44  147.19
  -6   5   1 2784.92  145.99
  -6   5   1 2487.25  145.29
  -6   5   1 2764.92  144.69
  -6   5   1 2596.94  147.19
  -6   5   1 2815.82  146.99
   5  -5  -1 4492.45  243.88
   5  -5  -1 4493.95  242.38
   5  -5  -1 4482.85  243.28
   5  -5  -1 4571.94  244.48
   5  -5  -1 4386.86  244.78
   5  -5  -1 4815.72  243.28
  -5   5   1 4394.06  242.18
  -5   5   1 4317.97  244.68
  -5   5   1 4739.23  244.58
  -5   5   1 4446.26  243.28
  -5   5   1 4730.53  243.58
   4  -5  -1   88.69    5.80
   4  -5  -1   88.09    8.20
   4  -5  -1   80.29    7.50
   4  -5  -1   89.09    7.30
   4  -5  -1   88.49    7.30
   4  -5  -1   81.69    8.50
  -4   5   1   87.89    8.20
  -4   5   1   92.79    7.40
  -4   5   1   82.89    5.60
  -4   5   1   83.89    7.20
  -4   5   1   86.49    8.50
   3  -5  -1 1342.07   75.89
   3  -5  -1 1354.66   75.09
   3  -5  -1 1413.06   75.69
   3  -5  -1 1436.26   75.59
   3  -5  -1 1369.96   74.89
   3  -5  -1 1447.96   73.39
  -3   5   1 1339.07   74.79
  -3   5   1 1362.46   75.49
  -3   5   1 1421.36   74.89
  -3   5   1 1260.57   75.59
  -3   5   1 1333.77   73.29
   2  -5  -1  278.67   17.20
   2  -5  -1  276.57   17.40
   2  -5  -1  256.97   17.60
   2  -5  -1  295.97   18.10
   2  -5  -1  285.67   17.10
  -2   5   1  285.07   17.10
  -2   5   1  300.67   17.60
  -2   5   1  294.27   17.10
   1  -5  -1 1360.36   73.39
   1  -5  -1 1456.25   75.99
   1  -5  -1 1337.37   73.29
   1  -5  -1 1420.56   74.89
   1  -5  -1 1417.06   74.89
   1  -5  -1 1352.26   75.19
   1  -5  -1 1328.17   74.89
  -1   5   1 1223.88   74.89
  -1   5   1 1432.66   74.99
  -1   5   1 1408.66   74.79
  -1   5   1 1367.16   74.69
   0  -5  -1  227.98   13.00
   0  -5  -1  243.08   15.50
   0  -5  -1  222.78   13.90
   0  -5  -1  213.08   14.30
   0  -5  -1  233.18   13.60
   0  -5  -1  218.88   12.80
   0  -5  -1  236.28   14.10
   0   5   1  228.78   14.50
   0   5   1  225.48   13.60
   0   5   1  219.18   13.70
   0   5   1  218.28   13.80
  -1  -5  -1 4792.72  261.57
  -1  -5  -1 4726.83  261.77
  -1  -5  -1 5151.88  263.77
  -1  -5  -1 4877.81  262.87
  -1  -5  -1 4995.20  261.87
  -1  -5  -1 4912.41  261.57
  -1  -5  -1 4824.82  262.27
   1   5   1 5225.78  261.67
   1   5   1 4892.41  263.27
   1   5   1 4614.74  261.77
  -2  -5  -1 3138.89  164.28
  -2  -5  -1 2846.62  161.28
  -2  -5  -1 2940.41  162.58
  -2  -5  -1 3038.80  161.28
  -2  -5  -1 3069.29  162.58
  -2  -5  -1 3098.59  163.58
   2   5   1 3064.09  164.28
   2   5   1 3283.47  161.58
   2   5   1 2746.53  161.58
  -3  -5  -1  423.56   25.80
  -3  -5  -1  383.16   24.10
  -3  -5  -1  399.16   24.70
  -3  -5  -1  467.55   28.10
  -3  -5  -1  395.36   25.50
  -3  -5  -1  415.26   24.50
  -4  -5  -1  375.06   23.30
  -4  -5  -1  365.36   22.20
  -4  -5  -1  320.17   21.70
  -4  -5  -1  377.76   25.60
  -4  -5  -1  366.16   23.50
  -4  -5  -1  342.07   21.50
  -5  -5  -1  450.05   29.10
  -5  -5  -1  467.95   28.20
  -5  -5  -1  493.95   30.90
  -5  -5  -1  506.05   30.00
  -5  -5  -1  493.55   32.30
  -5  -5  -1  543.15   32.50
  -5  -5  -1  411.46   28.10
  -6  -5  -1    8.50    8.40
  -6  -5  -1    4.40    7.20
  -6  -5  -1    2.80    4.50
  -6  -5  -1    4.70    4.30
  -6  -5  -1   12.00    5.70
  -6  -5  -1   -4.40    5.10
  -6  -5  -1    1.80    7.70
  -7  -5  -1   -3.00   10.00
  -7  -5  -1   -1.90    7.50
  -7  -5  -1   10.60   10.10
  -7  -5  -1    5.30    4.90
  -7  -5  -1  -23.70    9.10
  -7  -5  -1    0.40    6.50
  -7  -5  -1    9.10    5.80
  -8  -5  -1  383.36   32.30
  -8  -5  -1  389.06   24.90
  -8  -5  -1  333.77   30.90
  -8  -5  -1  400.56   26.30
  -8  -5  -1  347.97   24.20
  -9  -5  -1  251.27   19.00
  -9  -5  -1  239.08   28.60
  -9  -5  -1  227.58   20.60
  -9  -5  -1  254.97   21.00
  14  -6  -1   45.10   13.10
  13  -6  -1  266.47   22.90
  13  -6  -1  291.57   26.60
 -13   6   1  279.87   26.80
  12  -6  -1  687.13   42.80
  12  -6  -1  688.43   45.70
 -12   6   1  715.93   45.50
 -12   6   1  722.13   45.60
  11  -6  -1  134.49   20.00
  11  -6  -1  158.38   20.30
  11  -6  -1  165.48   14.80
  11  -6  -1  194.28   18.40
 -11   6   1  167.88   20.80
 -11   6   1  177.18   18.20
 -11   6   1  184.08   18.50
 -11   6   1  158.18   15.90
  10  -6  -1   -2.80    8.10
  10  -6  -1    2.30    5.30
  10  -6  -1   13.00    7.30
  10  -6  -1    6.50    7.70
  10  -6  -1    7.60    4.10
  10  -6  -1    6.30    4.20
 -10   6   1    2.60    7.30
 -10   6   1   -4.10    8.50
 -10   6   1   -7.10    5.00
 -10   6   1   -7.70    6.00
 -10   6   1    4.50    6.10
   9  -6  -1  828.02   48.50
   9  -6  -1  748.23   48.00
   9  -6  -1  855.21   45.20
   9  -6  -1  722.33   48.90
   9  -6  -1  851.61   45.70
   9  -6  -1  804.12   46.40
  -9   6   1  793.22   45.80
  -9   6   1  708.23   46.20
  -9   6   1  858.01   47.80
  -9   6   1  838.32   48.50
  -9   6   1  773.22   49.20
   8  -6  -1  860.81   44.60
   8  -6  -1  772.32   45.40
   8  -6  -1  802.92   47.40
   8  -6  -1  741.93   47.70
   8  -6  -1  730.73   46.50
  -8   6   1  857.81   47.60
  -8   6   1  791.32   44.60
  -8   6   1  808.42   46.50
  -8   6   1  764.92   47.90
  -8   6   1  741.43   45.40
   7  -6  -1   63.49    6.90
   7  -6  -1   61.69    6.60
   7  -6  -1   66.09    9.70
   7  -6  -1   66.59    9.50
   7  -6  -1   53.79    7.80
   7  -6  -1   62.69    9.20
  -7   6   1   73.89    6.60
  -7   6   1   60.69    9.60
  -7   6   1   61.79    9.40
  -7   6   1   54.79    7.30
  -7   6   1   62.99    8.10
   6  -6  -1  211.08   14.70
   6  -6  -1  194.98   15.30
   6  -6  -1  258.07   15.10
   6  -6  -1  213.38   16.40
   6  -6  -1  197.58   16.60
   6  -6  -1  221.18   13.70
  -6   6   1  228.88   13.50
  -6   6   1  230.98   15.30
  -6   6   1  212.78   14.90
  -6   6   1  196.18   16.50
  -6   6   1  229.68   16.40
   5  -6  -1 2314.17  122.59
   5  -6  -1 2137.19  121.69
   5  -6  -1 2141.29  122.89
   5  -6  -1 2290.27  121.29
   5  -6  -1 2355.26  121.69
  -5   6   1 2070.39  122.59
  -5   6   1 2203.28  119.69
  -5   6   1 2304.87  121.39
  -5   6   1 2331.37  122.59
  -5   6   1 2174.08  121.19
   4  -6  -1 1176.28   63.49
   4  -6  -1 1097.19   63.09
   4  -6  -1 1200.38   63.99
   4  -6  -1 1083.29   64.09
   4  -6  -1 1183.18   62.89
  -4   6   1 1051.59   63.89
  -4   6   1 1124.39   62.79
  -4   6   1 1139.49   60.89
  -4   6   1 1145.89   62.79
  -4   6   1 1151.38   63.69
   3  -6  -1    9.00    3.60
   3  -6  -1    1.80    3.60
   3  -6  -1    8.10    3.40
   3  -6  -1    6.80    3.00
   3  -6  -1    8.30    3.60
  -3   6   1    7.00    3.10
  -3   6   1    2.10    3.20
  -3   6   1    3.80    3.10
  -3   6   1    2.30    2.50
   2  -6  -1 1489.75   79.79
   2  -6  -1 1384.86   79.49
   2  -6  -1 1415.66   80.09
   2  -6  -1 1496.15   80.49
   2  -6  -1 1526.15   79.49
  -2   6   1 1518.75   79.49
  -2   6   1 1392.96   79.19
  -2   6   1 1480.05   79.69
  -2   6   1 1356.26   79.89
   1  -6  -1 3822.02  243.68
   1  -6  -1 4501.35  241.88
   1  -6  -1 4857.11  243.78
   1  -6  -1 4459.95  243.98
   1  -6  -1 4399.16  241.88
   1  -6  -1 4758.72  243.68
   1  -6  -1 4891.51  245.28
  -1   6   1 4403.66  243.88
  -1   6   1 4595.94  243.48
  -1   6   1 4733.93  243.98
  -1   6   1 4563.54  243.58
   0  -6  -1 1608.94   87.89
   0  -6  -1 1617.84   89.69
   0  -6  -1 1678.23   90.79
   0  -6  -1 1758.92   88.89
   0  -6  -1 1706.53   89.29
   0  -6  -1 1585.94   89.19
   0  -6  -1 1616.34   87.89
   0   6   1 1623.24   89.79
   0   6   1 1618.74   88.89
   0   6   1 1511.85   88.99
   0   6   1 1682.43   88.79
  -1  -6  -1  135.59    9.60
  -1  -6  -1  146.99    9.20
  -1  -6  -1  154.08    9.50
  -1  -6  -1  141.59   12.10
  -1  -6  -1  131.99   10.30
  -1  -6  -1  146.69   11.30
  -1  -6  -1  145.09    9.30
   1   6   1  139.19    9.70
   1   6   1  143.79   11.80
  -2  -6  -1 2294.67  123.99
  -2  -6  -1 2330.07  122.59
  -2  -6  -1 2289.47  123.49
  -2  -6  -1 2428.16  126.09
  -2  -6  -1 2293.57  123.69
  -2  -6  -1 2132.79  122.59
  -2  -6  -1 2253.47  124.99
   2   6   1 2250.37  125.79
   2   6   1 2525.15  122.89
   2   6   1 2115.79  122.89
  -3  -6  -1 1297.77   70.29
  -3  -6  -1 1184.18   69.39
  -3  -6  -1 1198.38   68.69
  -3  -6  -1 1175.98   67.99
  -3  -6  -1 1319.97   72.49
  -3  -6  -1 1246.88   68.19
  -4  -6  -1   16.00    4.90
  -4  -6  -1    5.80    8.50
  -4  -6  -1   14.00    4.80
  -4  -6  -1   16.00    5.90
  -4  -6  -1   11.20    6.00
  -4  -6  -1   13.50    4.40
  -5  -6  -1   78.19   10.50
  -5  -6  -1   78.09    8.60
  -5  -6  -1   66.09    9.20
  -5  -6  -1   53.49    8.10
  -5  -6  -1   74.39   13.30
  -5  -6  -1   87.99   13.00
  -6  -6  -1  835.02   51.19
  -6  -6  -1  780.42   49.00
  -6  -6  -1  809.62   48.00
  -6  -6  -1  772.82   52.69
  -6  -6  -1  848.12   49.90
  -6  -6  -1  851.31   47.90
  -6  -6  -1  966.20   53.49
  -7  -6  -1  321.17   23.20
  -7  -6  -1  278.67   23.40
  -7  -6  -1  328.47   27.90
  -7  -6  -1  298.77   21.00
  -7  -6  -1  279.97   29.00
  -7  -6  -1  288.07   20.70
  -8  -6  -1   96.39   13.10
  -8  -6  -1   75.09   11.10
  -8  -6  -1   69.79   10.60
  -8  -6  -1   65.99    9.70
  -8  -6  -1  105.29   18.00
  -8  -6  -1   71.79   18.50
  -9  -6  -1  823.92   49.50
  -9  -6  -1  789.32   49.30
  -9  -6  -1  762.42   47.50
  13  -7  -1   11.00    8.80
  13  -7  -1   13.20   11.30
 -13   7   1    1.30   12.10
  12  -7  -1  205.88   19.30
  12  -7  -1  254.17   23.50
 -12   7   1  199.58   20.10
 -12   7   1  254.27   23.20
 -12   7   1  239.08   23.40
  11  -7  -1  927.71   54.89
  11  -7  -1  986.80   57.99
  11  -7  -1  904.61   52.89
  11  -7  -1  857.81   52.69
  11  -7  -1  835.02   58.39
 -11   7   1  977.90   54.79
 -11   7   1 1058.89   57.79
 -11   7   1  911.21   59.69
 -11   7   1 1034.00   58.09
  10  -7  -1  188.78   18.30
  10  -7  -1  195.08   15.10
  10  -7  -1  196.68   16.30
  10  -7  -1  197.38   14.30
  10  -7  -1  189.28   18.80
  10  -7  -1  199.48   20.90
 -10   7   1  199.98   18.90
 -10   7   1  154.78   20.90
 -10   7   1  185.58   15.30
 -10   7   1  166.28   15.60
 -10   7   1  184.08   17.70
   9  -7  -1    2.00    6.90
   9  -7  -1   17.60    5.00
   9  -7  -1    4.80    5.00
   9  -7  -1   18.70    7.50
   9  -7  -1    0.00    7.60
  -9   7   1    5.30    6.30
  -9   7   1    1.90    6.70
  -9   7   1   12.90    4.80
  -9   7   1    6.80    5.70
  -9   7   1   12.90    8.80
   8  -7  -1  761.62   44.40
   8  -7  -1  703.13   45.50
   8  -7  -1  818.92   44.00
   8  -7  -1  768.52   46.50
  -8   7   1  820.32   45.30
  -8   7   1  686.63   46.70
  -8   7   1  723.03   44.30
  -8   7   1  787.62   46.50
  -8   7   1  785.22   43.10
   7  -7  -1 1043.30   59.29
   7  -7  -1 1047.80   59.89
   7  -7  -1  926.91   60.09
   7  -7  -1 1073.59   57.99
   7  -7  -1 1030.70   58.09
  -7   7   1 1122.09   58.69
  -7   7   1  929.61   60.09
  -7   7   1 1041.10   56.39
  -7   7   1 1068.29   59.79
  -7   7   1  974.70   57.89
   6  -7  -1   44.90    7.20
   6  -7  -1   57.89    7.80
   6  -7  -1   38.10    7.70
   6  -7  -1   57.79    7.80
   6  -7  -1   57.99    9.10
  -6   7   1   54.09    7.30
  -6   7   1   51.59    8.40
  -6   7   1   60.19    7.70
  -6   7   1   54.79    4.90
  -6   7   1   60.29    8.40
   5  -7  -1  334.77   21.70
   5  -7  -1  334.17   20.50
   5  -7  -1  338.47   21.00
  -5   7   1  287.87   21.70
  -5   7   1  314.97   20.40
  -5   7   1  335.07   20.50
  -5   7   1  319.97   21.60
  -5   7   1  318.87   18.00
   4  -7  -1  210.78   14.10
   4  -7  -1  208.18   15.00
   4  -7  -1  188.58   14.10
   4  -7  -1  219.18   15.10
   4  -7  -1  183.98   15.30
  -4   7   1  197.88   13.80
  -4   7   1  198.78   14.80
  -4   7   1  209.08   14.00
  -4   7   1  192.38   15.20
   3  -7  -1  570.54   35.50
   3  -7  -1  631.74   35.70
   3  -7  -1  589.24   34.90
   3  -7  -1  566.84   34.60
   3  -7  -1  617.34   34.40
  -3   7   1  608.94   34.40
  -3   7   1  609.14   34.90
  -3   7   1  555.44   34.00
   2  -7  -1  123.59   10.00
   2  -7  -1  144.09   10.30
   2  -7  -1  114.19   10.60
   2  -7  -1  137.99   11.50
   2  -7  -1  124.39   10.30
  -2   7   1  129.49    9.90
  -2   7   1  128.29   10.20
  -2   7   1  118.29   10.00
   1  -7  -1 1419.36   81.79
   1  -7  -1 1537.95   81.39
   1  -7  -1 1564.44   81.29
   1  -7  -1 1407.26   81.69
   1  -7  -1 1548.84   83.19
  -1   7   1 1523.75   81.19
  -1   7   1 1515.15   81.79
  -1   7   1 1467.65   80.99
  -1   7   1 1357.76   81.49
   0  -7  -1  882.81   49.80
   0  -7  -1  873.91   51.39
   0  -7  -1  919.21   51.49
   0  -7  -1  957.90   53.49
   0  -7  -1  888.91   49.90
   0  -7  -1  986.90   51.09
   0   7   1  956.90   50.99
   0   7   1  946.71   52.39
   0   7   1  875.71   51.29
   0   7   1  913.01   51.09
  -1  -7  -1  275.67   18.00
  -1  -7  -1  309.67   20.50
  -1  -7  -1  276.67   19.00
  -1  -7  -1  277.77   16.90
  -1  -7  -1  303.17   17.10
  -1  -7  -1  291.07   16.80
  -1  -7  -1  268.47   17.30
   1   7   1  276.37   19.70
   1   7   1  243.38   17.20
   1   7   1  320.87   17.20
  -2  -7  -1  819.32   44.20
  -2  -7  -1  829.42   45.10
  -2  -7  -1  744.73   44.20
  -2  -7  -1  840.62   47.40
  -2  -7  -1  798.12   45.30
  -2  -7  -1  856.31   48.30
  -2  -7  -1  829.72   45.90
   2   7   1  901.31   44.60
   2   7   1  706.13   44.50
   2   7   1  793.92   48.00
  -3  -7  -1   59.89   12.10
  -3  -7  -1   77.19   10.40
  -3  -7  -1   89.29   11.20
  -3  -7  -1   84.49   10.60
  -3  -7  -1   84.19    8.30
  -3  -7  -1   99.49    9.10
  -3  -7  -1   95.09    9.00
  -4  -7  -1  198.68   17.90
  -4  -7  -1  185.58   21.60
  -4  -7  -1  199.08   17.80
  -4  -7  -1  209.48   15.80
  -4  -7  -1  204.88   14.70
  -4  -7  -1  206.78   15.50
  -4  -7  -1  199.18   14.80
  -5  -7  -1   20.20    8.50
  -5  -7  -1    6.50    7.70
  -5  -7  -1    5.20    6.20
  -5  -7  -1    4.40    5.20
  -5  -7  -1   17.10   12.60
  -5  -7  -1    8.90    5.80
  -5  -7  -1    9.70    5.30
  -6  -7  -1  240.78   18.20
  -6  -7  -1  199.28   17.90
  -6  -7  -1  220.48   17.20
  -6  -7  -1  264.57   23.40
  -6  -7  -1  194.98   26.10
  -6  -7  -1  246.18   20.90
  -6  -7  -1  229.38   19.60
  -7  -7  -1  546.85   34.70
  -7  -7  -1  439.96   42.80
  -7  -7  -1  594.94   37.00
  -7  -7  -1  537.35   33.50
  -7  -7  -1  560.74   41.40
  -7  -7  -1  536.25   33.90
  -8  -7  -1  136.79   22.40
  -8  -7  -1  135.29   17.40
  -8  -7  -1  103.29   13.40
  -8  -7  -1  160.28   20.60
  13  -8  -1   11.40    9.10
  13  -8  -1   15.00   12.40
 -13   8   1    5.20   13.00
  12  -8  -1   15.80    8.70
  12  -8  -1    9.10   10.30
  12  -8  -1   23.20    9.90
 -12   8   1    9.00   10.80
 -12   8   1   37.90   11.80
 -12   8   1   -6.50   15.40
 -12   8   1   17.60    9.10
  11  -8  -1  184.38   17.40
  11  -8  -1  192.98   15.60
  11  -8  -1  197.08   20.60
  11  -8  -1  160.58   16.00
 -11   8   1  181.78   20.70
 -11   8   1  179.58   19.60
 -11   8   1  144.69   20.60
 -11   8   1  179.88   16.40
  10  -8  -1  486.85   29.50
  10  -8  -1  499.15   30.80
  10  -8  -1  474.15   32.70
  10  -8  -1  427.96   33.20
  10  -8  -1  479.45   30.10
  10  -8  -1  417.46   34.40
 -10   8   1  481.05   33.20
 -10   8   1  498.05   29.10
 -10   8   1  410.16   34.20
 -10   8   1  468.35   31.40
   9  -8  -1   95.39   10.70
   9  -8  -1   68.19   11.10
   9  -8  -1   94.59   13.00
   9  -8  -1   83.69   13.90
   9  -8  -1   77.89   10.70
  -9   8   1   83.19   11.90
  -9   8   1   82.99   14.10
  -9   8   1   90.99    9.20
  -9   8   1   85.89   11.30
  -9   8   1   77.49   10.50
   8  -8  -1   12.30    7.50
   8  -8  -1   14.70    7.00
   8  -8  -1   17.10    5.80
   8  -8  -1   17.20    8.10
   8  -8  -1   13.40    5.70
  -8   8   1   22.50    7.50
  -8   8   1   24.40    8.60
  -8   8   1   13.60    3.80
  -8   8   1    9.60    5.50
  -8   8   1   10.20    5.90
   7  -8  -1  285.47   21.00
   7  -8  -1  316.57   19.80
   7  -8  -1  276.47   19.40
   7  -8  -1  251.67   20.50
   7  -8  -1  247.48   21.80
  -7   8   1  236.38   21.20
  -7   8   1  304.97   21.30
  -7   8   1  304.27   19.60
  -7   8   1  253.77   19.00
  -7   8   1  286.37   16.60
   6  -8  -1   13.60    6.00
   6  -8  -1   23.40    5.60
   6  -8  -1   16.40    6.00
   6  -8  -1   23.40    6.30
   6  -8  -1    9.50    6.40
  -6   8   1   12.60    5.20
  -6   8   1   20.20    2.30
  -6   8   1   19.70    5.20
  -6   8   1   19.20    2.50
  -6   8   1   12.80    6.20
  -6   8   1   22.60    6.00
   5  -8  -1  362.76   22.40
   5  -8  -1  297.87   23.00
   5  -8  -1  333.87   22.50
   5  -8  -1  296.87   21.50
   5  -8  -1  335.97   21.20
  -5   8   1  348.57   22.60
  -5   8   1  314.77   23.00
  -5   8   1  323.27   21.20
  -5   8   1  348.07   21.40
   4  -8  -1  194.28   13.60
   4  -8  -1  171.98   15.20
   4  -8  -1  173.08   14.10
   4  -8  -1  186.48   14.50
   4  -8  -1  167.88   14.10
  -4   8   1  181.08   13.30
  -4   8   1  173.18   13.30
  -4   8   1  160.38   14.30
  -4   8   1  183.68   14.10
   3  -8  -1 1221.28   67.29
   3  -8  -1 1101.49   67.09
   3  -8  -1 1103.59   67.79
   3  -8  -1 1272.27   66.89
   3  -8  -1 1266.77   68.39
  -3   8   1 1246.88   66.99
  -3   8   1 1168.18   66.49
  -3   8   1 1199.18   67.09
   2  -8  -1  408.56   23.70
   2  -8  -1  377.46   24.30
   2  -8  -1  386.26   25.40
   2  -8  -1  365.86   24.60
   2  -8  -1  379.56   23.70
  -2   8   1  396.56   24.20
  -2   8   1  380.56   23.40
  -2   8   1  365.46   24.30
  -2   8   1  392.76   23.80
   1  -8  -1  110.19   11.70
   1  -8  -1   97.19   10.70
   1  -8  -1  109.09   10.20
   1  -8  -1  115.19    9.40
   1  -8  -1   94.39    9.60
  -1   8   1  112.19   10.90
  -1   8   1  109.89    9.20
  -1   8   1  109.69   10.10
  -1   8   1  124.29    9.60
   0  -8  -1  113.39    7.50
   0  -8  -1  122.79   12.90
   0  -8  -1  107.29   11.50
   0  -8  -1  118.19    9.20
   0  -8  -1  111.99    9.80
   0  -8  -1  112.09    7.50
   0  -8  -1  126.79   10.20
   0   8   1  111.89    9.90
   0   8   1   88.19   11.30
   0   8   1  129.49    9.80
  -1  -8  -1  151.08   10.60
  -1  -8  -1  156.78   14.70
  -1  -8  -1  144.89   11.80
  -1  -8  -1  144.49   10.00
  -1  -8  -1  133.39   10.80
  -1  -8  -1  175.08   13.70
  -1  -8  -1  150.08   10.20
   1   8   1  152.18   14.10
   1   8   1  165.98   10.70
   1   8   1  135.29   11.10
  -2  -8  -1    6.40    3.60
  -2  -8  -1    5.10    2.60
  -2  -8  -1    3.00    2.40
  -2  -8  -1    1.50    7.00
  -2  -8  -1   -0.20    4.00
  -2  -8  -1   -9.00    8.90
  -2  -8  -1    1.60    6.00
  -2  -8  -1    2.60    3.30
   2   8   1    2.60    2.50
   2   8   1   14.70    7.40
   2   8   1    3.80    2.80
  -3  -8  -1  233.38   16.20
  -3  -8  -1  214.18   23.10
  -3  -8  -1  261.27   19.80
  -3  -8  -1  237.88   16.60
  -3  -8  -1  223.78   15.80
  -3  -8  -1  216.68   19.10
  -3  -8  -1  229.98   17.90
  -4  -8  -1  239.28   18.40
  -4  -8  -1  260.77   22.20
  -4  -8  -1  251.87   17.70
  -4  -8  -1  223.78   18.80
  -4  -8  -1  278.57   22.10
  -4  -8  -1  262.67   18.00
  -4  -8  -1  241.38   27.00
  -5  -8  -1  180.48   15.90
  -5  -8  -1  164.78   16.40
  -5  -8  -1  151.28   24.10
  -5  -8  -1  181.78   15.40
  -5  -8  -1  168.08   14.90
  -5  -8  -1  186.38   19.50
  -6  -8  -1   28.90    9.60
  -6  -8  -1    8.30   10.70
  -6  -8  -1   43.70    9.10
  -6  -8  -1   26.90   14.10
  -6  -8  -1   27.20    7.70
  -6  -8  -1   20.30    8.20
  -7  -8  -1   78.99   11.90
  -7  -8  -1   63.39   18.30
  -7  -8  -1   75.29   14.30
  -7  -8  -1   73.29   10.80
  13  -9  -1    1.10    9.90
  13  -9  -1   -2.10   11.60
 -13   9   1   -3.60   11.30
 -13   9   1   11.50    8.50
  12  -9  -1   36.70   14.20
  12  -9  -1   46.00   12.90
  12  -9  -1   28.50   10.20
 -12   9   1   42.70   13.10
 -12   9   1   54.09   13.40
 -12   9   1   41.00   10.30
 -12   9   1   41.10   17.60
  11  -9  -1    8.70   10.00
  11  -9  -1   -4.20    9.60
  11  -9  -1    4.30   13.90
  11  -9  -1   -6.80    7.30
  11  -9  -1    7.70    8.10
 -11   9   1   -7.00   10.00
 -11   9   1   -6.10    6.40
 -11   9   1    3.60    9.30
 -11   9   1    5.80   13.70
  10  -9  -1   99.99   12.40
  10  -9  -1  112.29   13.00
  10  -9  -1   90.79   14.10
  10  -9  -1   74.69   13.00
  10  -9  -1   66.59   15.40
 -10   9   1   95.99   13.70
 -10   9   1   62.39   15.20
 -10   9   1   96.69   10.70
 -10   9   1   98.09   14.70
   9  -9  -1   14.40   10.40
   9  -9  -1   40.60    8.10
   9  -9  -1   40.80    8.20
   9  -9  -1   34.70    9.90
   9  -9  -1   24.30   10.60
  -9   9   1   29.00   10.30
  -9   9   1   38.10    5.50
  -9   9   1   40.80    8.60
  -9   9   1   31.80    9.60
  -9   9   1   32.40    4.90
   8  -9  -1    5.80    5.50
   8  -9  -1    3.80    8.70
   8  -9  -1   -0.30    7.10
   8  -9  -1   11.60    8.10
   8  -9  -1    3.70    5.40
  -8   9   1    0.50    2.60
  -8   9   1   -6.00    6.30
  -8   9   1    5.40    7.90
  -8   9   1    1.00    6.30
  -8   9   1   -0.20    6.00
  -8   9   1    4.70    3.10
   7  -9  -1    5.70    6.80
   7  -9  -1   16.60    6.70
   7  -9  -1   13.90    8.00
   7  -9  -1   18.20    6.30
   7  -9  -1   21.30    7.50
  -7   9   1   15.80    2.40
  -7   9   1    9.50    7.70
  -7   9   1   14.00    7.00
  -7   9   1   13.30    6.30
  -7   9   1   15.60    2.70
  -7   9   1    9.00    6.40
   6  -9  -1   36.90    7.90
   6  -9  -1   53.69    8.10
   6  -9  -1   41.90    8.10
   6  -9  -1   47.00    8.30
   6  -9  -1   37.70    8.70
  -6   9   1   38.80    7.20
  -6   9   1   42.60    7.70
  -6   9   1   42.60    9.20
  -6   9   1   52.79    8.40
   5  -9  -1   -2.40    5.80
   5  -9  -1    1.40    4.70
   5  -9  -1    4.40    5.90
   5  -9  -1    4.70    6.00
   5  -9  -1    0.80    5.20
  -5   9   1    0.60    4.70
  -5   9   1    3.30    5.10
  -5   9   1   -1.80    4.50
  -5   9   1    3.60    5.60
   4  -9  -1  102.69   10.40
   4  -9  -1   84.29   12.30
   4  -9  -1   94.79   10.80
   4  -9  -1   70.69   11.00
   4  -9  -1  100.59   12.30
  -4   9   1  106.59   10.40
  -4   9   1   97.99   10.60
  -4   9   1   88.39   10.10
   3  -9  -1  272.37   18.00
   3  -9  -1  285.67   20.20
   3  -9  -1  274.17   18.20
   3  -9  -1  241.78   18.70
   3  -9  -1  222.08   18.90
  -3   9   1  263.47   17.50
  -3   9   1  218.38   17.70
  -3   9   1  267.47   19.20
  -3   9   1  274.47   18.20
   2  -9  -1    8.30    5.70
   2  -9  -1    6.00    4.40
   2  -9  -1    4.20    6.30
   2  -9  -1    8.60    5.20
   2  -9  -1    7.60    4.50
  -2   9   1    8.50    5.00
  -2   9   1    8.00    4.20
  -2   9   1   -0.60    4.30
  -2   9   1   10.20    5.40
   1  -9  -1   43.70    6.20
   1  -9  -1   40.30    9.00
   1  -9  -1   66.09    8.90
   1  -9  -1   40.30    6.40
   1  -9  -1   34.30    6.40
  -1   9   1   47.30    7.00
  -1   9   1   41.80    6.10
  -1   9   1   31.10    6.50
  -1   9   1   39.50    7.40
   0  -9  -1  134.29   14.70
   0  -9  -1  149.99   12.00
   0  -9  -1  138.69   11.00
   0  -9  -1  135.39   13.90
   0  -9  -1  137.29    8.50
   0  -9  -1  126.39    8.40
   0  -9  -1  121.29   11.70
   0   9   1  127.89   11.60
   0   9   1  137.79   14.00
   0   9   1  160.08   11.50
  -1  -9  -1    1.30    6.60
  -1  -9  -1    0.20    2.90
  -1  -9  -1    3.60    2.80
  -1  -9  -1   -2.10    3.50
  -1  -9  -1    5.70    4.80
  -1  -9  -1    1.50    7.50
  -1  -9  -1    1.10    4.00
   1   9   1    2.90    6.70
   1   9   1    1.60    3.40
   1   9   1   -1.70    3.70
  -2  -9  -1  120.79   11.80
  -2  -9  -1  113.89    8.10
  -2  -9  -1  113.29   17.60
  -2  -9  -1  120.39   10.10
  -2  -9  -1  130.29   15.50
  -2  -9  -1  102.19   14.40
  -2  -9  -1  127.09    9.90
   2   9   1  127.59    9.30
   2   9   1  112.69    9.40
   2   9   1  132.59   16.60
  -3  -9  -1   -7.90    4.30
  -3  -9  -1    3.20    5.10
  -3  -9  -1   -5.90    9.10
  -3  -9  -1    5.50    8.90
  -3  -9  -1    8.40    7.70
  -3  -9  -1    2.70    5.70
  -4  -9  -1   69.89   11.10
  -4  -9  -1   86.99   12.40
  -4  -9  -1   89.49   11.50
  -4  -9  -1  107.59   11.90
  -4  -9  -1   94.19   14.90
  -5  -9  -1   84.29   10.40
  -5  -9  -1   69.89   10.90
  -5  -9  -1   67.59    9.80
  -5  -9  -1   84.59   15.40
  -5  -9  -1   61.39   12.80
  -6  -9  -1    6.00    8.30
  -6  -9  -1  -10.10   14.80
  -6  -9  -1   13.50    8.70
  -6  -9  -1   11.00   12.20
  12 -10  -1   -8.20   11.80
  12 -10  -1   17.70    9.90
 -12  10   1   16.40   13.40
 -12  10   1   12.80    6.60
 -12  10   1   -2.20   10.80
  11 -10  -1    6.60    8.20
  11 -10  -1  -20.20   10.50
  11 -10  -1   19.60   15.20
  11 -10  -1   -9.30    8.40
 -11  10   1   -2.00    5.00
 -11  10   1   -8.70   16.20
 -11  10   1  -15.80    9.70
 -11  10   1   -0.10    9.70
  10 -10  -1    6.50    8.10
  10 -10  -1   12.00    8.10
  10 -10  -1  -10.90   12.80
 -10  10   1    2.30    9.00
 -10  10   1   -0.40   13.20
 -10  10   1   -2.40    4.00
 -10  10   1    3.00    8.80
 -10  10   1   -3.50    5.00
   9 -10  -1   23.40   11.70
   9 -10  -1   22.70    8.20
   9 -10  -1   49.90   10.00
   9 -10  -1   53.89   11.80
   9 -10  -1   26.00   11.50
  -9  10   1   68.59   10.60
  -9  10   1   44.50   12.50
  -9  10   1   37.30   10.30
  -9  10   1   37.10    4.70
  -9  10   1   36.10    5.20
   8 -10  -1   67.19   13.20
   8 -10  -1   62.39   11.80
   8 -10  -1   76.29   11.40
   8 -10  -1   75.59   11.70
   8 -10  -1   79.49   11.40
  -8  10   1   70.59   10.20
  -8  10   1   76.59    6.00
  -8  10   1   63.49    5.40
  -8  10   1   70.79   12.90
  -8  10   1   66.09   11.20
   7 -10  -1   97.39   15.10
   7 -10  -1  147.29   15.50
   7 -10  -1  138.09   13.70
   7 -10  -1   86.69   13.40
  -7  10   1  139.79   14.00
  -7  10   1  115.79   14.70
  -7  10   1  126.99   13.20
  -7  10   1  123.59   17.20
   6 -10  -1   99.09   16.00
   6 -10  -1  125.49   13.00
   6 -10  -1   95.69   14.40
   6 -10  -1  144.29   14.30
   6 -10  -1  141.99   14.20
  -6  10   1  140.89   14.40
  -6  10   1  105.69   12.90
  -6  10   1  128.09   13.10
  -6  10   1   99.19   15.40
   5 -10  -1    5.70    6.80
   5 -10  -1    7.00    8.00
   5 -10  -1    2.20    7.20
   5 -10  -1    4.20    5.40
   5 -10  -1    8.00    6.20
  -5  10   1    1.80    5.60
  -5  10   1    2.60    5.60
  -5  10   1    5.90    6.70
  -5  10   1   -2.20    5.50
   4 -10  -1   64.89   11.10
   4 -10  -1   53.09    8.20
   4 -10  -1   56.29    9.50
   4 -10  -1   74.59   10.40
   4 -10  -1   64.69   11.30
  -4  10   1   69.59    9.50
  -4  10   1   66.89    9.30
  -4  10   1   70.39   10.30
   3 -10  -1   16.20    8.00
   3 -10  -1    5.70    5.60
   3 -10  -1   -1.70    6.60
   3 -10  -1   14.00    6.80
   3 -10  -1   10.20    5.30
  -3  10   1   19.90    6.00
  -3  10   1    8.50    6.20
  -3  10   1   17.80    5.70
  -3  10   1   21.00    7.00
   2 -10  -1   68.69   10.10
   2 -10  -1   74.29   11.90
   2 -10  -1   65.89   10.00
   2 -10  -1   71.39   11.40
   2 -10  -1   77.39    9.70
  -2  10   1   77.49    9.10
  -2  10   1   51.19    8.60
  -2  10   1   71.79    9.70
  -2  10   1   82.99   11.50
   1 -10  -1   13.10    8.90
   1 -10  -1   17.10    6.10
   1 -10  -1   15.20    5.80
   1 -10  -1   14.20    5.20
   1 -10  -1   22.30    8.00
  -1  10   1    8.10    5.90
  -1  10   1   28.00    6.10
  -1  10   1   12.80    4.80
  -1  10   1   15.50    7.10
   0 -10  -1  217.08   16.20
   0 -10  -1  256.07   22.20
   0 -10  -1  233.78   17.30
   0 -10  -1  212.58   20.10
   0  10   1  230.88   20.00
   0  10   1  205.58   16.90
   0  10   1  258.47   16.10
  -1 -10  -1  157.58   18.90
  -1 -10  -1  182.18   11.70
  -1 -10  -1  195.18   19.30
  -1 -10  -1  159.38   11.60
  -1 -10  -1  165.68   13.10
  -1 -10  -1  185.38   15.30
   1  10   1  191.68   19.00
   1  10   1  167.78   13.70
   1  10   1  210.48   13.30
  -2 -10  -1   12.90    9.80
  -2 -10  -1   -2.80    4.00
  -2 -10  -1    9.00    8.80
  -2 -10  -1   -2.60   10.30
  -2 -10  -1    1.50    4.30
  -2 -10  -1    7.10    6.20
   2  10   1    0.00    9.70
   2  10   1    0.20    3.60
   2  10   1    0.20    3.90
  -3 -10  -1    6.50    5.30
  -3 -10  -1    3.00   10.60
  -3 -10  -1   10.40    6.80
  -4 -10  -1   -3.30    6.20
  -4 -10  -1   -3.20    7.30
  -4 -10  -1   20.50   13.10
  11 -11  -1   60.49   11.70
  11 -11  -1   71.39   13.10
  11 -11  -1   54.19   13.90
 -11  11   1   62.89   13.70
 -11  11   1   70.39   14.20
  10 -11  -1   16.30   15.20
  10 -11  -1   11.90    9.40
  10 -11  -1    6.00   15.50
  10 -11  -1    9.10   10.70
  10 -11  -1   12.60    9.70
 -10  11   1    0.80    9.80
 -10  11   1    1.10    9.90
   9 -11  -1   38.30   11.80
   9 -11  -1   46.30   10.90
   9 -11  -1   50.19   10.60
   9 -11  -1   13.90   14.90
  -9  11   1   46.50   10.60
  -9  11   1   41.10   11.40
   8 -11  -1   94.99   15.10
   8 -11  -1  106.19   17.30
   8 -11  -1  131.49   15.60
   8 -11  -1  124.19   16.30
   8 -11  -1  134.99   21.20
  -8  11   1   81.19   15.30
  -8  11   1  121.39   15.80
  -8  11   1  117.49   17.10
   7 -11  -1  115.39   15.80
   7 -11  -1   78.49   13.80
   7 -11  -1  106.39   16.30
   7 -11  -1  115.29   14.00
   7 -11  -1  101.79   15.20
  -7  11   1  122.49   16.00
  -7  11   1  143.19   14.70
  -7  11   1  119.59   19.00
   6 -11  -1   11.90   10.40
   6 -11  -1    5.10    8.80
   6 -11  -1   15.00    9.70
   6 -11  -1   24.70    8.20
   6 -11  -1   19.60    7.30
  -6  11   1   23.60    7.90
  -6  11   1   31.40    8.20
  -6  11   1   28.40    7.80
  -6  11   1   14.70   10.30
   5 -11  -1   50.79    8.50
   5 -11  -1   47.20    9.00
   5 -11  -1   54.39   11.40
   5 -11  -1   47.00   10.70
  -5  11   1   61.59    9.70
  -5  11   1   40.50   10.70
  -5  11   1   60.59    9.90
  -5  11   1   51.89    9.10
   4 -11  -1  201.48   16.60
   4 -11  -1  177.88   15.70
   4 -11  -1  185.98   19.40
  -4  11   1  170.48   18.20
  -4  11   1  174.08   16.00
  -4  11   1  168.48   16.30
  -4  11   1  185.18   16.30
   3 -11  -1   29.10   10.00
   3 -11  -1   10.00    9.50
   3 -11  -1   27.70    7.00
   3 -11  -1   16.70    6.50
  -3  11   1   16.10    6.30
  -3  11   1   19.80    7.30
  -3  11   1   19.10    7.50
  -3  11   1   23.50    7.80
   2 -11  -1   62.69   11.60
   2 -11  -1   99.29   14.20
   2 -11  -1   72.69   11.10
   2 -11  -1   85.29   11.80
  -2  11   1   95.29   10.70
  -2  11   1   68.79   10.80
  -2  11   1   80.29    9.80
  -2  11   1   62.69    9.90
   1 -11  -1    9.20    9.70
   1 -11  -1    4.20    5.80
   1 -11  -1    2.60    9.30
   1 -11  -1   11.40    6.70
  -1  11   1    0.30    6.10
  -1  11   1    4.40    8.30
  -1  11   1    2.90    6.50
   0 -11  -1  104.99   14.80
   0 -11  -1  122.19   13.30
   0 -11  -1  101.19   15.90
   0 -11  -1  100.69   11.90
   0  11   1  110.89   11.10
   0  11   1  131.09   17.60
   0  11   1   97.19   12.40
  -1 -11  -1   93.89   12.80
  -1 -11  -1  117.79   16.90
  -1 -11  -1   71.89    9.90
   1  11   1   89.39    9.90
   1  11   1   81.59   14.60
   1  11   1   89.89   10.90
  -2 -11  -1   26.10   11.30
  -2 -11  -1   25.00    8.40
  -2 -11  -1   14.40   13.10
   2  11   1   22.60    4.80
   2  11   1   23.80    4.80
  -3 -11  -1   91.99   16.80
  -3 -11  -1   76.59   11.10
  10 -12  -1   63.49   13.00
  10 -12  -1  114.69   16.40
 -10  12   1  105.59   16.80
 -10  12   1   93.99   15.00
   9 -12  -1   44.90   12.00
   9 -12  -1   33.40   10.70
  -9  12   1   26.10   11.00
  -9  12   1   34.90   11.10
   8 -12  -1  138.99   17.60
   8 -12  -1  123.99   17.10
  -8  12   1  136.39   18.60
  -8  12   1  150.38   17.70
   7 -12  -1   70.09   14.30
   7 -12  -1   89.39   14.80
   7 -12  -1  107.09   15.00
  -7  12   1  119.39   16.30
  -7  12   1   88.59   12.90
   6 -12  -1   58.89   10.90
   6 -12  -1   55.69   11.40
   6 -12  -1   61.89   13.00
   6 -12  -1   49.50   12.70
  -6  12   1   57.89   10.90
  -6  12   1   43.30    9.10
   5 -12  -1   20.20   11.40
   5 -12  -1   18.00    7.60
   5 -12  -1   32.80   11.50
   5 -12  -1   11.60    8.90
  -5  12   1   22.80    8.00
  -5  12   1   20.80    9.10
   4 -12  -1  592.04   42.30
   4 -12  -1  611.94   41.20
   4 -12  -1  501.75   39.40
   4 -12  -1  598.74   37.50
  -4  12   1  630.24   38.50
  -4  12   1  621.64   37.60
   3 -12  -1  248.28   23.60
   3 -12  -1  226.28   18.90
   3 -12  -1  211.48   22.30
  -3  12   1  173.18   19.80
  -3  12   1  236.48   20.80
  -3  12   1  180.98   17.70
  -3  12   1  222.98   17.90
   2 -12  -1    7.10   10.90
   2 -12  -1   -7.50   10.80
   2 -12  -1   -2.80    7.20
  -2  12   1   -6.70    7.70
  -2  12   1   -6.20    7.30
  -2  12   1    3.90    9.20
   1 -12  -1  278.47   21.10
   1 -12  -1  275.87   26.70
  -1  12   1  260.77   19.10
  -1  12   1  248.78   24.20
  -1  12   1  232.38   20.70
   0 -12  -1  338.97   23.90
   0 -12  -1  298.17   28.40
   0  12   1  293.87   22.70
   0  12   1  326.17   28.20
   0  12   1  318.87   21.40
  -1 -12  -1   32.70    9.50
  -1 -12  -1   49.70   15.10
   1  12   1   20.30    6.90
   1  12   1   24.10   13.90
   1  12   1   18.50    6.10
   9 -13  -1  298.57   29.30
   9 -13  -1  266.47   24.90
  -9  13   1  241.58   25.40
  -9  13   1  243.48   26.10
   8 -13  -1   -9.20    9.90
   8 -13  -1   19.10   13.90
  -8  13   1   28.90   11.50
  -8  13   1   22.60   10.50
   7 -13  -1   40.40   10.80
   7 -13  -1   40.40   14.70
  -7  13   1   26.70   11.30
  -7  13   1   19.10   10.90
   6 -13  -1  112.29   14.70
   6 -13  -1   73.69   17.40
  -6  13   1  137.99   18.10
  -6  13   1  115.69   17.20
   5 -13  -1  148.49   17.80
   5 -13  -1  118.59   18.50
  -5  13   1  143.99   16.80
  -5  13   1  116.79   16.00
   4 -13  -1    9.70    9.50
   4 -13  -1   14.80   13.40
  -4  13   1    8.60   10.90
  -4  13   1   -4.10    7.20
   3 -13  -1   51.19   14.80
   3 -13  -1   48.80   11.10
  -3  13   1   51.69   12.90
   2 -13  -1  199.08   24.70
   2 -13  -1  273.77   21.90
  -2  13   1  254.77   25.40
  -2  13   1  234.08   19.10
  -3  14  -2   59.39   15.50
  -3  14  -2   43.20   10.40
   3 -14   2   62.39   10.60
  -4  14  -2   23.20   13.20
  -4  14  -2   23.40    9.60
   4 -14   2   45.80   16.10
   4 -14   2   25.20    9.20
  -5  14  -2    4.50   12.00
   5 -14   2  -13.80    8.30
   5 -14   2   -6.60   13.70
  -6  14  -2   -0.50   12.00
   6 -14   2    4.90    9.50
   6 -14   2   17.50   14.50
  -7  14  -2   -6.40   10.50
  -7  14  -2   -4.80   11.90
   7 -14   2  -17.30   14.20
   7 -14   2    2.70    9.50
   0  13  -2    1.20    7.20
   0  13  -2    1.60   13.60
   0 -13   2    6.40    6.70
   0 -13   2   17.40   14.00
  -1  13  -2  116.69   15.20
  -1  13  -2  105.89   17.30
   1 -13   2  108.99   18.40
   1 -13   2  144.49   13.80
  -2  13  -2   42.60   13.10
  -2  13  -2    8.40    7.80
   2 -13   2   30.00    7.70
   2 -13   2   24.50   14.00
  -3  13  -2    2.90   10.90
  -3  13  -2   -8.10    6.70
  -3  13  -2  -12.90    7.70
   3 -13   2    3.80   12.60
   3 -13   2   10.50    7.40
  -4  13  -2  114.49   15.90
  -4  13  -2  158.08   18.80
  -4  13  -2  141.69   16.20
   4 -13   2  143.39   22.00
   4 -13   2  114.69   14.70
  -5  13  -2  120.79   15.70
  -5  13  -2  126.29   18.10
   5 -13   2  139.39   15.80
   5 -13   2  139.99   20.20
  -6  13  -2   -7.70    9.70
  -6  13  -2    3.30    8.20
   6 -13   2    2.40   11.30
   6 -13   2    8.90    8.00
  -7  13  -2   20.30   10.50
  -7  13  -2   15.30    9.30
   7 -13   2    2.70    8.50
   7 -13   2   -9.30   12.40
  -8  13  -2    4.00    9.90
  -8  13  -2   15.80   11.70
   8 -13   2   35.10    9.20
   8 -13   2   26.60   14.20
  -9  13  -2   25.80   12.90
  -9  13  -2   28.00   11.30
   9 -13   2    8.20   14.30
   9 -13   2   17.10   10.00
   2  12  -2  110.09   14.10
   2  12  -2  131.29   14.00
   2  12  -2  122.59   19.90
  -2 -12   2  125.99   19.40
   1  12  -2  253.67   20.00
   1  12  -2  218.88   26.30
   1  12  -2  265.27   20.00
  -1 -12   2  249.48   24.80
  -1 -12   2  242.78   17.60
   0  12  -2  151.18   20.20
   0  12  -2  108.39   13.10
   0  12  -2   91.59   14.10
   0 -12   2  100.89   11.40
   0 -12   2  113.49   17.30
  -1  12  -2   21.30    6.80
  -1  12  -2   19.00    6.10
  -1  12  -2   14.10    7.90
  -1  12  -2   10.40    9.90
   1 -12   2   23.30    8.20
   1 -12   2    9.50    5.80
   1 -12   2    9.10   10.10
  -2  12  -2  172.08   15.10
  -2  12  -2  192.08   16.60
  -2  12  -2  179.38   19.10
  -2  12  -2  186.48   18.40
   2 -12   2  181.28   20.10
   2 -12   2  184.08   14.80
   2 -12   2  180.58   17.50
  -3  12  -2  175.98   19.50
  -3  12  -2  192.88   19.60
  -3  12  -2  216.08   18.30
  -3  12  -2  211.38   16.90
   3 -12   2  243.58   17.10
   3 -12   2  256.87   19.30
   3 -12   2  184.58   20.90
  -4  12  -2    1.50    9.70
  -4  12  -2   15.20    8.60
  -4  12  -2   19.60    7.10
   4 -12   2   16.70    7.40
   4 -12   2   20.20    6.70
   4 -12   2   42.70   11.70
  -5  12  -2   88.59   13.70
  -5  12  -2   81.99   13.00
  -5  12  -2   81.39   12.40
  -5  12  -2   71.69   10.50
   5 -12   2  106.79   13.80
   5 -12   2   93.19   15.10
   5 -12   2   87.49   12.00
  -6  12  -2  354.16   25.70
  -6  12  -2  277.97   23.80
  -6  12  -2  343.87   25.50
  -6  12  -2  296.17   27.70
   6 -12   2  341.97   23.90
   6 -12   2  385.46   27.40
   6 -12   2  373.86   26.30
  -7  12  -2   85.69   12.90
  -7  12  -2   77.09   12.40
   7 -12   2   98.89   16.40
   7 -12   2   98.19   13.30
   7 -12   2  135.69   18.90
   7 -12   2  104.89   13.60
  -8  12  -2  273.67   23.90
  -8  12  -2  262.87   23.90
   8 -12   2  287.07   25.30
   8 -12   2  187.98   27.10
   8 -12   2  279.37   24.50
   8 -12   2  282.27   21.40
  -9  12  -2   10.40   11.40
  -9  12  -2    0.30    9.50
   9 -12   2    9.30   10.00
   9 -12   2   15.80    8.90
   9 -12   2   38.50   15.20
   9 -12   2   12.90   12.20
 -10  12  -2  212.68   22.90
 -10  12  -2  184.48   24.00
  10 -12   2  249.58   24.60
  10 -12   2  231.68   26.20
  10 -12   2  218.68   21.10
 -11  12  -2   25.50   12.10
 -11  12  -2    0.20   12.20
  11 -12   2   43.50   15.50
  11 -12   2   18.10   10.60
  11 -12   2   -4.70   11.90
   4  11  -2   73.79   10.60
   4  11  -2   87.69    9.90
  -4 -11   2   64.59   15.80
   3  11  -2  152.28   20.60
   3  11  -2  129.39   13.60
   3  11  -2  132.59   13.30
  -3 -11   2  185.28   21.60
  -3 -11   2  123.49   13.70
  -3 -11   2  159.28   12.10
   2  11  -2   76.89   15.50
   2  11  -2   89.59   12.20
   2  11  -2   87.49   11.70
  -2 -11   2   99.59   15.00
  -2 -11   2   98.59   10.30
  -2 -11   2   98.19   12.20
  -2 -11   2   95.09   13.50
  -2 -11   2  111.99    9.60
   1  11  -2  566.04   35.10
   1  11  -2  560.64   38.50
   1  11  -2  598.54   34.80
  -1 -11   2  648.24   39.00
  -1 -11   2  601.44   33.20
  -1 -11   2  539.65   35.00
  -1 -11   2  509.95   31.50
  -1 -11   2  529.75   31.60
   0  11  -2  423.46   29.00
   0  11  -2  465.55   28.40
   0  11  -2  433.76   30.90
   0 -11   2  411.26   28.50
   0 -11   2  433.76   26.60
   0 -11   2  480.45   32.00
  -1  11  -2   16.70    7.00
  -1  11  -2   13.70    9.00
  -1  11  -2   15.10    5.20
  -1  11  -2   12.30    6.20
   1 -11   2   11.70    6.40
   1 -11   2   12.70    9.10
   1 -11   2   18.00    5.30
   1 -11   2   32.90   10.10
  -2  11  -2   72.19   10.90
  -2  11  -2   81.49   10.80
  -2  11  -2   66.49   10.30
  -2  11  -2   81.19    9.80
   2 -11   2   73.19   11.30
   2 -11   2   66.79   11.70
   2 -11   2   82.09    9.60
   2 -11   2   57.79   10.80
   2 -11   2  102.59   14.20
  -3  11  -2  637.04   39.40
  -3  11  -2  687.93   42.00
  -3  11  -2  569.44   42.40
   3 -11   2  698.43   42.90
   3 -11   2  687.33   39.50
   3 -11   2  737.63   43.50
   3 -11   2  655.73   42.70
   3 -11   2  734.83   41.30
  -4  11  -2   71.89   11.10
  -4  11  -2   43.20   10.90
  -4  11  -2   55.69    8.30
  -4  11  -2   72.09   11.30
  -4  11  -2   49.70    8.30
   4 -11   2   65.09    8.60
   4 -11   2   53.69   11.40
   4 -11   2   94.59   13.70
   4 -11   2   77.09   10.00
   4 -11   2   77.69   11.80
  -5  11  -2   75.89   11.40
  -5  11  -2   64.19    9.20
  -5  11  -2   73.79   11.50
  -5  11  -2   71.69   11.20
  -5  11  -2   57.79   10.60
   5 -11   2   77.49   10.60
   5 -11   2   75.29   10.50
   5 -11   2   61.59   11.50
   5 -11   2   58.19   11.30
   5 -11   2   34.70   11.00
  -6  11  -2  618.54   37.70
  -6  11  -2  584.54   36.20
  -6  11  -2  491.95   38.00
  -6  11  -2  570.74   39.40
  -6  11  -2  635.34   37.90
   6 -11   2  563.64   40.00
   6 -11   2  608.54   37.60
   6 -11   2  621.04   36.00
   6 -11   2  665.83   38.70
   6 -11   2  499.25   37.70
  -7  11  -2  528.55   32.80
  -7  11  -2  413.26   32.60
  -7  11  -2  472.55   32.30
  -7  11  -2  455.25   34.70
  -7  11  -2  450.55   30.90
   7 -11   2  514.15   33.50
   7 -11   2  498.25   30.60
   7 -11   2  497.95   32.70
   7 -11   2  426.16   35.00
  -8  11  -2   12.70    8.80
  -8  11  -2   13.60   11.00
  -8  11  -2    2.00    8.10
  -8  11  -2   16.90   10.10
  -8  11  -2    7.20    3.20
  -8  11  -2    7.90    2.80
   8 -11   2    4.70    8.30
   8 -11   2    0.40    9.30
   8 -11   2    3.30   11.80
   8 -11   2   11.90    6.70
  -9  11  -2   -3.90   10.00
  -9  11  -2   -3.50    3.40
  -9  11  -2   -5.70    8.90
  -9  11  -2   11.40   12.70
  -9  11  -2    8.90    9.20
  -9  11  -2   -1.30    4.70
   9 -11   2    8.90    8.60
   9 -11   2    0.50    9.70
   9 -11   2   -5.70   11.90
   9 -11   2   -4.10    6.90
 -10  11  -2  393.06   29.00
 -10  11  -2  374.46   22.10
 -10  11  -2  339.47   27.80
 -10  11  -2  369.56   29.30
 -10  11  -2  303.07   32.90
  10 -11   2  373.66   26.50
  10 -11   2  372.36   29.20
  10 -11   2  355.46   28.50
  10 -11   2  309.07   33.30
 -11  11  -2   77.99   10.20
 -11  11  -2   52.19   13.60
 -11  11  -2   82.99   14.10
  11 -11   2  112.59   15.80
  11 -11   2   50.29   13.30
  11 -11   2   81.79   15.40
 -12  11  -2   43.70   10.60
 -12  11  -2   57.79   15.00
  12 -11   2   40.00   13.20
   5  10  -2   14.70    4.60
   5  10  -2   14.80    3.90
  -5 -10   2    0.60   11.70
   4  10  -2  121.89   10.70
   4  10  -2  101.79   11.30
  -4 -10   2  138.49   19.10
  -4 -10   2  107.29   10.20
  -4 -10   2  124.29   13.10
  -4 -10   2  113.39    9.90
   3  10  -2  118.19   11.70
   3  10  -2  126.89   17.20
   3  10  -2  126.89   11.20
  -3 -10   2   95.29   12.00
  -3 -10   2  163.38   16.90
  -3 -10   2  103.79   11.10
  -3 -10   2  105.29   10.00
  -3 -10   2  124.89   11.70
   2  10  -2   62.09    9.90
   2  10  -2   63.49    8.10
   2  10  -2   53.59   11.90
  -2 -10   2   66.49    8.00
  -2 -10   2   55.19    7.80
  -2 -10   2   65.59    8.70
  -2 -10   2   75.69   12.30
  -2 -10   2   55.49    7.70
   1  10  -2   80.79   10.60
   1  10  -2  136.39   16.30
   1  10  -2   85.89   10.40
  -1 -10   2  100.79   11.40
  -1 -10   2   96.69   13.20
  -1 -10   2   99.19   14.20
  -1 -10   2  102.59    9.20
  -1 -10   2   94.29    7.90
   0  10  -2  199.68   13.60
   0  10  -2  189.68   17.60
   0  10  -2  213.28   15.40
   0  10  -2  197.28   15.90
   0  10  -2  162.78   18.00
   0 -10   2  220.68   16.10
   0 -10   2  220.38   18.70
   0 -10   2  222.38   14.20
   0 -10   2  179.38   16.20
   0 -10   2  183.28   11.70
   0 -10   2  197.38   18.20
  -1  10  -2  419.26   30.30
  -1  10  -2  477.25   30.40
  -1  10  -2  463.85   27.00
  -1  10  -2  464.35   28.50
  -1  10  -2  412.16   28.80
   1 -10   2  471.25   27.20
   1 -10   2  482.25   28.90
   1 -10   2  428.26   30.10
   1 -10   2  484.05   31.10
   1 -10   2  442.96   29.60
  -2  10  -2    6.50    6.40
  -2  10  -2    1.90    5.50
  -2  10  -2   13.20    7.60
  -2  10  -2   10.10    5.10
  -2  10  -2    5.10    4.10
   2 -10   2    8.30    6.90
   2 -10   2    6.70    6.00
   2 -10   2   22.40    6.10
   2 -10   2    2.00    4.10
   2 -10   2   13.90    7.00
  -3  10  -2  189.48   16.70
  -3  10  -2  198.08   17.20
  -3  10  -2  222.48   16.20
  -3  10  -2  183.88   14.20
   3 -10   2  197.78   15.70
   3 -10   2  179.78   16.60
   3 -10   2  162.58   17.20
   3 -10   2  204.68   14.40
   3 -10   2  223.78   17.70
  -4  10  -2  306.17   22.50
  -4  10  -2  277.77   21.80
  -4  10  -2  321.07   21.30
  -4  10  -2  307.37   21.90
  -4  10  -2  294.87   19.70
   4 -10   2  265.17   21.90
   4 -10   2  237.88   20.40
   4 -10   2  291.97   22.70
   4 -10   2  325.47   19.80
   4 -10   2  353.36   22.90
  -5  10  -2  289.07   20.70
  -5  10  -2  290.57   22.50
  -5  10  -2  295.37   21.10
  -5  10  -2  244.68   21.00
  -5  10  -2  305.57   19.70
   5 -10   2  276.07   20.70
   5 -10   2  262.07   22.20
   5 -10   2  303.07   19.60
   5 -10   2  296.17   22.50
   5 -10   2  284.87   23.00
  -6  10  -2   15.10    5.80
  -6  10  -2    4.50    5.90
  -6  10  -2    0.80    7.40
  -6  10  -2   10.80    7.10
  -6  10  -2    7.60    6.60
   6 -10   2   12.50    8.00
   6 -10   2   14.50    7.90
   6 -10   2   14.50    6.40
   6 -10   2    0.70    7.70
   6 -10   2    6.00    5.20
  -7  10  -2  464.95   29.50
  -7  10  -2  419.76   28.10
  -7  10  -2  434.26   24.80
  -7  10  -2  469.05   30.30
  -7  10  -2  444.06   25.10
  -7  10  -2  414.16   31.50
  -7  10  -2  382.86   29.40
   7 -10   2  503.65   30.90
   7 -10   2  426.06   31.40
   7 -10   2  413.26   31.80
   7 -10   2  461.95   29.90
   7 -10   2  475.45   28.40
  -8  10  -2  532.05   35.20
  -8  10  -2  471.45   35.90
  -8  10  -2  490.15   38.50
  -8  10  -2  638.64   37.30
  -8  10  -2  573.54   32.20
  -8  10  -2  588.74   32.80
  -8  10  -2  633.84   37.70
   8 -10   2  640.74   37.30
   8 -10   2  585.24   35.10
   8 -10   2  523.85   37.90
   8 -10   2  651.73   38.00
   8 -10   2  536.25   39.30
  -9  10  -2  231.18   20.80
  -9  10  -2  218.08   14.50
  -9  10  -2  195.58   19.10
  -9  10  -2  247.08   20.50
  -9  10  -2  232.78   15.90
  -9  10  -2  201.08   24.10
   9 -10   2  197.48   20.10
   9 -10   2  232.58   20.90
   9 -10   2  185.08   23.40
   9 -10   2  230.88   18.30
 -10  10  -2   49.99   10.40
 -10  10  -2   69.39   13.00
 -10  10  -2   55.89    8.40
 -10  10  -2   55.19   14.60
 -10  10  -2   54.49   12.10
 -10  10  -2   57.49    7.00
  10 -10   2   69.29   12.60
  10 -10   2   50.29   10.00
  10 -10   2   65.59   11.80
  10 -10   2   59.79   15.70
 -11  10  -2  287.07   19.00
 -11  10  -2  247.58   24.90
 -11  10  -2  272.77   21.90
 -11  10  -2  235.48   24.30
 -11  10  -2  218.28   29.60
 -11  10  -2  258.57   21.00
  11 -10   2  263.37   21.10
  11 -10   2  291.57   24.70
  11 -10   2  260.87   24.00
 -12  10  -2   32.30   13.20
 -12  10  -2   29.50    7.90
  12 -10   2   26.30    9.70
  12 -10   2   33.20   12.10
  12 -10   2   40.00   12.50
  -7  -9   2  130.29   17.30
  -7  -9   2   67.59   21.20
  -6  -9   2  145.79   18.20
  -6  -9   2  135.29   17.50
   5   9  -2    6.80    4.70
   5   9  -2    7.50    3.70
  -5  -9   2    6.40    7.40
  -5  -9   2   28.40   10.30
  -5  -9   2    6.50    4.40
  -5  -9   2    9.20    4.70
   4   9  -2   24.00    5.40
   4   9  -2   33.90    5.30
  -4  -9   2   26.30    4.80
  -4  -9   2   28.70    5.30
  -4  -9   2   32.30    5.50
  -4  -9   2   30.30    9.30
  -4  -9   2   39.90    6.90
   3   9  -2   96.09    9.20
   3   9  -2   83.29    9.80
   3   9  -2   97.29   14.40
  -3  -9   2   87.19   10.40
  -3  -9   2   85.09    8.10
  -3  -9   2  110.59    9.50
  -3  -9   2   94.49   12.70
  -3  -9   2   93.39    9.70
  -3  -9   2   77.89    9.00
  -3  -9   2   81.29   11.90
   2   9  -2   49.40    6.70
   2   9  -2   51.29    8.20
   2   9  -2   59.59   10.80
  -2  -9   2   35.90    6.10
  -2  -9   2   40.80    8.90
  -2  -9   2   41.60    6.90
  -2  -9   2   44.70    6.30
  -2  -9   2   59.29   10.30
  -2  -9   2   51.99    6.90
  -2  -9   2   43.10    6.70
   1   9  -2   55.19   10.00
   1   9  -2   51.89    7.90
   1   9  -2   52.99   10.00
   1   9  -2   64.89    8.00
  -1  -9   2   55.59    8.50
  -1  -9   2   63.89    9.90
  -1  -9   2   45.40    6.80
  -1  -9   2   48.00    9.30
  -1  -9   2   50.39    5.90
  -1  -9   2   43.70    6.40
   0   9  -2  499.45   33.70
   0   9  -2  566.74   34.20
   0   9  -2  535.25   30.50
   0   9  -2  528.05   32.30
   0   9  -2  585.74   32.20
   0  -9   2  565.64   34.30
   0  -9   2  532.75   30.70
   0  -9   2  535.55   32.20
   0  -9   2  484.55   29.50
   0  -9   2  541.75   32.60
   0  -9   2  517.15   33.20
  -1   9  -2 1156.48   60.39
  -1   9  -2 1131.19   60.99
  -1   9  -2  976.30   61.49
  -1   9  -2 1039.80   58.89
  -1   9  -2 1100.99   61.39
   1  -9   2  915.11   56.99
   1  -9   2 1027.30   61.89
   1  -9   2 1129.19   59.09
   1  -9   2 1161.78   60.59
   1  -9   2 1051.99   61.29
   1  -9   2 1060.29   60.99
  -2   9  -2   -0.60    5.10
  -2   9  -2    6.10    4.30
  -2   9  -2    6.10    3.60
  -2   9  -2   -5.00    5.10
   2  -9   2   16.20    6.40
   2  -9   2   13.80    5.70
   2  -9   2    5.90    4.40
   2  -9   2    4.60    3.50
   2  -9   2   -7.90    5.20
  -3   9  -2   -2.60    5.00
  -3   9  -2    1.10    4.00
  -3   9  -2    2.00    4.80
  -3   9  -2   -1.20    5.90
  -3   9  -2    2.20    3.60
   3  -9   2    8.50    5.80
   3  -9   2    0.50    4.10
   3  -9   2   -0.10    5.50
   3  -9   2    3.50    5.20
   3  -9   2    6.00    3.60
  -4   9  -2  577.04   36.20
  -4   9  -2  595.34   35.20
  -4   9  -2  503.05   35.30
  -4   9  -2  605.54   35.40
  -4   9  -2  546.65   33.70
   4  -9   2  637.34   35.60
   4  -9   2  603.64   33.90
   4  -9   2  540.45   36.10
   4  -9   2  543.65   35.80
   4  -9   2  638.84   36.30
  -5   9  -2  630.44   32.60
  -5   9  -2  632.34   36.80
  -5   9  -2  574.04   35.30
  -5   9  -2  605.94   36.70
  -5   9  -2  597.94   32.60
  -5   9  -2  577.64   37.60
  -5   9  -2  519.75   36.70
   5  -9   2  536.95   36.90
   5  -9   2  624.74   36.80
   5  -9   2  624.64   35.40
   5  -9   2  688.83   37.60
   5  -9   2  593.64   38.10
  -6   9  -2  193.28   11.40
  -6   9  -2  171.68   17.30
  -6   9  -2  188.88   15.90
  -6   9  -2  207.88   11.90
  -6   9  -2  181.98   15.90
  -6   9  -2  191.88   14.90
  -6   9  -2  165.88   16.00
   6  -9   2  188.68   16.20
   6  -9   2  208.78   16.10
   6  -9   2  190.58   17.40
   6  -9   2  153.68   16.10
   6  -9   2  203.38   14.70
  -7   9  -2  125.99   12.80
  -7   9  -2  104.79   13.40
  -7   9  -2  132.49   15.60
  -7   9  -2  116.79    9.40
  -7   9  -2  129.89    8.90
  -7   9  -2  121.59   11.90
  -7   9  -2  111.89   12.90
   7  -9   2  133.89   14.30
   7  -9   2  137.69   15.90
   7  -9   2  139.49   11.80
   7  -9   2  116.29   14.20
   7  -9   2  154.78   14.40
  -8   9  -2  247.78   20.60
  -8   9  -2  295.47   17.90
  -8   9  -2  316.87   22.70
  -8   9  -2  302.67   22.20
  -8   9  -2  291.97   24.50
  -8   9  -2  299.17   18.60
  -8   9  -2  261.37   20.80
   8  -9   2  293.87   24.10
   8  -9   2  278.87   24.40
   8  -9   2  300.77   22.50
   8  -9   2  304.57   21.90
   8  -9   2  284.87   20.50
  -9   9  -2  322.97   20.30
  -9   9  -2  296.97   23.30
  -9   9  -2  310.27   23.20
  -9   9  -2  295.67   27.00
  -9   9  -2  326.67   19.30
  -9   9  -2  279.37   21.70
  -9   9  -2  268.67   21.50
   9  -9   2  278.27   25.60
   9  -9   2  334.07   24.20
   9  -9   2  266.37   25.10
   9  -9   2  330.47   23.60
   9  -9   2  330.27   21.60
 -10   9  -2   71.29    9.20
 -10   9  -2   65.99   11.70
 -10   9  -2   44.80   10.40
 -10   9  -2   85.19   11.80
 -10   9  -2   41.20   13.60
 -10   9  -2   82.49   11.80
  10  -9   2   86.59   12.50
  10  -9   2   57.09    9.70
  10  -9   2   68.99   11.60
  10  -9   2   52.69   12.90
 -11   9  -2  100.19   14.40
 -11   9  -2   56.09   10.00
 -11   9  -2   80.99   14.10
 -11   9  -2  104.89   13.60
 -11   9  -2   69.79   16.30
 -11   9  -2  106.39   12.00
  11  -9   2   64.49   15.70
  11  -9   2   85.79   12.40
  11  -9   2   76.79   12.30
  11  -9   2   96.79   14.10
 -12   9  -2  129.09   19.10
 -12   9  -2  171.08   15.50
 -12   9  -2  122.29   14.50
 -12   9  -2  100.39   18.80
  12  -9   2  113.09   15.40
  12  -9   2  122.39   17.30
  12  -9   2  132.99   19.00
 -13   9  -2    1.40   12.80
 -13   9  -2   18.60    8.90
  13  -9   2   -0.70   10.40
  -8  -8   2  -10.10   15.80
  -8  -8   2    1.60   12.30
  -7  -8   2   28.40   15.90
  -7  -8   2    8.00   16.20
  -7  -8   2   21.40    5.70
  -7  -8   2   25.00   11.10
   6   8  -2   81.69    6.60
   6   8  -2   57.39    7.40
  -6  -8   2   85.09    8.40
  -6  -8   2   75.69   10.70
  -6  -8   2   76.59   12.60
  -6  -8   2   73.59    8.30
   5   8  -2  408.36   22.50
   5   8  -2  356.86   23.10
  -5  -8   2  357.06   25.00
  -5  -8   2  356.66   21.60
  -5  -8   2  371.26   22.40
  -5  -8   2  351.66   21.80
  -5  -8   2  447.66   27.90
  -5  -8   2  403.46   22.40
   4   8  -2   11.20    3.50
   4   8  -2    9.80    5.40
   4   8  -2    9.00    4.20
  -4  -8   2    4.00    7.00
  -4  -8   2   12.90    3.70
  -4  -8   2   10.30    7.60
  -4  -8   2   10.80    3.60
  -4  -8   2   12.70    3.60
  -4  -8   2    6.90    4.50
  -4  -8   2    2.80    4.90
   3   8  -2   10.70    4.30
   3   8  -2    3.70    7.60
   3   8  -2    2.50    3.40
   3   8  -2    6.70    4.00
  -3  -8   2   -2.10    4.10
  -3  -8   2    4.80    2.90
  -3  -8   2    3.80    7.10
  -3  -8   2   -1.60    3.90
  -3  -8   2    0.80    6.50
  -3  -8   2   -0.70    3.50
  -3  -8   2    1.70    3.40
   2   8  -2   86.09   11.90
   2   8  -2   69.79   11.10
   2   8  -2   85.59    8.70
   2   8  -2   76.99    8.10
   2   8  -2   80.39    7.90
  -2  -8   2   77.59    8.20
  -2  -8   2   83.99   11.00
  -2  -8   2   94.59    7.70
  -2  -8   2   72.89    8.70
  -2  -8   2   73.99    6.90
  -2  -8   2   94.59   11.60
   1   8  -2  249.08   15.30
   1   8  -2  255.27   19.10
   1   8  -2  241.28   16.60
   1   8  -2  220.98   18.10
   1   8  -2  259.77   16.60
  -1  -8   2  243.98   15.10
  -1  -8   2  239.38   16.70
  -1  -8   2  282.77   19.00
  -1  -8   2  262.67   15.30
  -1  -8   2  241.88   16.90
  -1  -8   2  247.68   18.00
   0   8  -2   15.60    5.90
   0   8  -2   17.10    6.00
   0   8  -2   17.00    4.30
   0   8  -2   14.00    2.60
   0   8  -2   13.30    3.90
   0   8  -2   11.90    3.10
   0  -8   2   12.80    4.30
   0  -8   2   11.30    4.10
   0  -8   2   13.20    3.10
   0  -8   2   16.90    2.50
   0  -8   2   14.20    6.20
   0  -8   2   21.20    5.70
  -1   8  -2 1266.97   67.39
  -1   8  -2 1124.29   64.99
  -1   8  -2 1232.38   66.29
  -1   8  -2 1081.29   67.29
  -1   8  -2 1207.38   63.89
  -1   8  -2 1267.87   66.89
   1  -8   2 1223.98   66.39
   1  -8   2 1150.68   67.09
   1  -8   2 1176.98   66.79
   1  -8   2 1065.89   63.79
   1  -8   2 1198.98   65.09
   1  -8   2 1285.67   67.89
  -2   8  -2   12.20    4.20
  -2   8  -2   13.60    4.70
  -2   8  -2   19.90    3.70
  -2   8  -2    9.70    5.00
   2  -8   2   14.20    4.90
   2  -8   2   10.80    3.30
   2  -8   2    7.50    5.00
   2  -8   2   16.10    4.00
   2  -8   2   10.60    5.10
  -3   8  -2   15.70    4.70
  -3   8  -2   11.50    4.70
  -3   8  -2   12.30    3.70
  -3   8  -2   21.30    5.60
  -3   8  -2   17.50    5.60
   3  -8   2   20.40    5.30
   3  -8   2   13.90    3.60
   3  -8   2   12.80    4.50
   3  -8   2   20.80    5.70
   3  -8   2    8.10    5.10
  -4   8  -2   91.69    5.90
  -4   8  -2   87.49    8.30
  -4   8  -2   74.89    9.80
  -4   8  -2  100.69   10.10
  -4   8  -2   97.29    9.90
  -4   8  -2  106.89   11.20
  -4   8  -2   94.69    5.80
   4  -8   2   97.89   10.20
   4  -8   2   94.79   10.70
   4  -8   2  109.59   10.50
   4  -8   2   91.99   10.00
   4  -8   2   81.79    8.30
  -5   8  -2   13.00    5.50
  -5   8  -2   11.60    5.80
  -5   8  -2   15.20    2.50
  -5   8  -2    9.00    4.30
  -5   8  -2   14.90    5.20
  -5   8  -2   17.30    5.70
  -5   8  -2   14.50    2.20
   5  -8   2   19.40    5.40
   5  -8   2   15.20    5.40
   5  -8   2    5.10    4.00
   5  -8   2   16.00    6.00
   5  -8   2    6.40    5.60
  -6   8  -2  214.28   16.80
  -6   8  -2  223.28   14.20
  -6   8  -2  249.18   17.80
  -6   8  -2  227.18   13.70
  -6   8  -2  248.18   16.90
  -6   8  -2  200.08   18.00
  -6   8  -2  224.68   16.20
   6  -8   2  219.38   18.60
   6  -8   2  249.48   16.20
   6  -8   2  237.38   17.60
   6  -8   2  203.78   17.50
   6  -8   2  258.57   17.80
  -7   8  -2   47.80    5.70
  -7   8  -2   54.29    9.80
  -7   8  -2   45.80    7.30
  -7   8  -2   55.79    8.40
  -7   8  -2   44.70    5.70
  -7   8  -2   59.09    8.70
  -7   8  -2   55.09    7.70
   7  -8   2   48.50    7.00
   7  -8   2   51.79    8.40
   7  -8   2   38.50    8.50
   7  -8   2   64.09   10.10
   7  -8   2   57.19    9.50
  -8   8  -2   99.79   14.40
  -8   8  -2  155.18   13.90
  -8   8  -2  125.99   10.70
  -8   8  -2  102.49   13.50
  -8   8  -2  113.19   12.30
  -8   8  -2   91.19   11.50
  -8   8  -2  117.89    9.40
   8  -8   2  136.69   13.70
   8  -8   2   90.89   14.40
   8  -8   2  122.59   14.90
   8  -8   2  129.79   13.50
   8  -8   2  122.89   11.30
  -9   8  -2   24.10    7.70
  -9   8  -2    9.00    5.50
  -9   8  -2   21.80    6.90
  -9   8  -2   13.40    6.00
  -9   8  -2   22.40    8.00
  -9   8  -2   -1.70    8.60
  -9   8  -2   26.90    4.90
   9  -8   2   14.40    6.90
   9  -8   2   17.00    9.00
   9  -8   2   13.40    6.90
   9  -8   2   -0.60    7.50
   9  -8   2   17.60    6.40
 -10   8  -2    3.40    7.50
 -10   8  -2   20.70    8.00
 -10   8  -2   10.00    9.90
 -10   8  -2   14.90    6.10
 -10   8  -2   19.60    5.50
 -10   8  -2    6.80    6.20
  10  -8   2    4.90    5.90
  10  -8   2    6.90    9.80
  10  -8   2   11.40    7.70
  10  -8   2   14.60    7.20
 -11   8  -2    6.90    6.20
 -11   8  -2   14.50    6.30
 -11   8  -2    0.20   12.30
 -11   8  -2   41.60   10.00
 -11   8  -2   14.90    8.00
 -11   8  -2   27.00   10.10
  11  -8   2    5.60   10.70
  11  -8   2   17.80    7.50
  11  -8   2   21.90    8.40
  11  -8   2    8.30    7.90
 -12   8  -2   16.70   11.10
 -12   8  -2    2.70    7.10
 -12   8  -2   -2.70   10.20
  12  -8   2   -7.00    7.80
  12  -8   2   15.40    8.30
  12  -8   2   16.10    9.00
 -13   8  -2   38.20    9.80
 -13   8  -2   16.20   12.80
  13  -8   2   26.80    9.20
  13  -8   2   33.10   11.50
  -9  -7   2   13.00   12.90
  -9  -7   2   11.20   19.00
  -8  -7   2   24.00   10.40
  -8  -7   2   -4.00   14.80
  -8  -7   2   14.90    5.50
  -8  -7   2   16.60   14.60
   7   7  -2   31.60    4.50
  -7  -7   2   35.40    9.10
  -7  -7   2   19.90   12.90
  -7  -7   2   30.20    9.80
  -7  -7   2   60.19   15.60
  -7  -7   2   37.20    5.50
  -7  -7   2   35.80    5.60
   6   7  -2    0.60    3.70
   6   7  -2   -4.00    6.00
   6   7  -2    3.10    2.70
  -6  -7   2    1.40    2.60
  -6  -7   2    3.20    2.40
  -6  -7   2   -6.80    6.20
  -6  -7   2   -4.00    3.40
  -6  -7   2    1.90    6.60
  -6  -7   2    3.90    3.60
   5   7  -2   67.39    8.20
   5   7  -2   83.79    7.20
   5   7  -2   73.99   10.20
  -5  -7   2   84.39   11.80
  -5  -7   2   79.19   10.60
  -5  -7   2   81.49    6.90
  -5  -7   2   89.89   11.90
  -5  -7   2   73.49    7.70
  -5  -7   2   78.69    7.20
  -5  -7   2   78.69    7.10
   4   7  -2   38.20    5.50
   4   7  -2   38.60    6.10
   4   7  -2   34.90    5.20
  -4  -7   2   29.00    5.10
  -4  -7   2   36.90    7.70
  -4  -7   2   39.60    5.50
  -4  -7   2   35.00    5.20
  -4  -7   2   39.20    7.50
  -4  -7   2   30.70    4.30
  -4  -7   2   46.50    6.30
   3   7  -2   25.00    7.50
   3   7  -2   27.90    4.90
   3   7  -2   23.90    4.00
   3   7  -2   30.50    7.00
   3   7  -2   23.70    4.60
  -3  -7   2   34.10    6.80
  -3  -7   2   18.70    6.60
  -3  -7   2   38.80    5.20
  -3  -7   2   22.10    3.90
  -3  -7   2   21.30    3.50
  -3  -7   2   28.40    4.20
  -3  -7   2   24.60    4.80
   2   7  -2  223.88   17.60
   2   7  -2  274.07   16.30
   2   7  -2  232.78   15.40
   2   7  -2  258.57   15.80
   2   7  -2  240.68   18.60
  -2  -7   2  237.68   17.30
  -2  -7   2  223.68   16.00
  -2  -7   2  257.87   17.80
  -2  -7   2  252.17   15.80
  -2  -7   2  240.78   14.60
  -2  -7   2  248.58   15.30
   1   7  -2    7.40    4.80
   1   7  -2    7.70    5.10
   1   7  -2   10.70    3.20
   1   7  -2    5.20    2.40
   1   7  -2    6.20    3.10
  -1  -7   2    6.30    2.30
  -1  -7   2    5.20    2.40
  -1  -7   2    2.90    4.10
  -1  -7   2    5.70    3.00
  -1  -7   2    6.60    4.80
  -1  -7   2   10.20    3.50
   0   7  -2  183.58   12.20
   0   7  -2  185.38   14.60
   0   7  -2  194.98   11.90
   0   7  -2  217.18   13.80
   0   7  -2  215.88   13.60
   0   7  -2  196.18   14.60
   0  -7   2  203.48   13.70
   0  -7   2  192.18   14.20
   0  -7   2  183.18   11.70
   0  -7   2  209.58   12.30
   0  -7   2  200.38   14.90
   0  -7   2  198.98   13.70
  -1   7  -2  130.49   10.90
  -1   7  -2  123.79    9.90
  -1   7  -2  102.49    8.30
  -1   7  -2  118.29   10.60
  -1   7  -2  125.49    7.50
   1  -7   2  121.49    7.40
   1  -7   2  136.19   10.00
   1  -7   2  142.69   11.20
   1  -7   2  112.59   10.30
   1  -7   2  122.99   10.10
   1  -7   2  122.09    8.50
  -2   7  -2   32.00    5.90
  -2   7  -2   34.60    4.60
  -2   7  -2   43.40    6.30
  -2   7  -2   37.60    2.70
  -2   7  -2   28.40    4.70
  -2   7  -2   36.70    5.50
   2  -7   2   31.40    2.60
   2  -7   2   30.90    4.60
   2  -7   2   38.70    5.40
   2  -7   2   30.40    5.40
   2  -7   2   32.60    5.40
   2  -7   2   39.70    6.40
  -3   7  -2  202.58   11.30
  -3   7  -2  194.08   14.50
  -3   7  -2  190.88   14.30
  -3   7  -2  197.38   14.00
  -3   7  -2  185.28   12.80
  -3   7  -2  204.18   14.30
   3  -7   2  195.28   12.90
   3  -7   2  208.78   14.90
   3  -7   2  229.88   14.90
   3  -7   2  179.18   14.40
   3  -7   2  204.68   14.10
  -4   7  -2   20.30    4.70
  -4   7  -2   19.70    5.40
  -4   7  -2   15.60    4.00
  -4   7  -2   21.00    2.70
  -4   7  -2   17.50    4.80
  -4   7  -2   19.80    2.80
  -4   7  -2   22.30    5.00
   4  -7   2   22.90    4.20
   4  -7   2   21.00    5.20
   4  -7   2   26.40    5.50
   4  -7   2   15.80    4.50
   4  -7   2   25.50    5.80
  -5   7  -2  146.59   13.50
  -5   7  -2  171.78   11.70
  -5   7  -2  152.18   10.00
  -5   7  -2  158.38   12.40
  -5   7  -2  142.89   12.60
  -5   7  -2  149.39    9.50
   5  -7   2  147.19   11.20
   5  -7   2  170.28   12.70
   5  -7   2  152.68   13.20
   5  -7   2  127.69   12.70
   5  -7   2  167.48   12.70
  -6   7  -2  190.18   16.90
  -6   7  -2  198.48   13.60
  -6   7  -2  222.98   14.90
  -6   7  -2  232.38   15.70
  -6   7  -2  221.88   16.20
  -6   7  -2  189.68   14.90
  -6   7  -2  217.28   13.10
   6  -7   2  217.08   14.60
   6  -7   2  230.38   16.30
   6  -7   2  190.58   16.90
   6  -7   2  225.28   16.60
   6  -7   2  229.38   16.00
  -7   7  -2   27.70    4.10
  -7   7  -2   29.80    6.10
  -7   7  -2   15.60    5.90
  -7   7  -2   21.50    4.20
  -7   7  -2   30.50    7.30
  -7   7  -2   33.60    6.90
  -7   7  -2   21.50    5.50
   7  -7   2   23.90    6.50
   7  -7   2   16.90    6.30
   7  -7   2   22.10    5.00
   7  -7   2   24.50    6.10
   7  -7   2   26.90    6.50
  -8   7  -2  562.94   37.00
  -8   7  -2  636.74   33.10
  -8   7  -2  537.45   33.70
  -8   7  -2  561.14   34.40
  -8   7  -2  567.54   33.60
  -8   7  -2  607.54   35.80
  -8   7  -2  496.25   34.80
   8  -7   2  591.74   35.00
   8  -7   2  535.05   36.20
   8  -7   2  578.64   36.80
   8  -7   2  634.24   36.00
   8  -7   2  539.15   33.80
  -9   7  -2  380.26   28.40
  -9   7  -2  417.96   24.10
  -9   7  -2  384.16   26.70
  -9   7  -2  410.26   25.00
  -9   7  -2  337.77   23.90
  -9   7  -2  370.86   25.30
  -9   7  -2  415.86   26.90
   9  -7   2  406.36   28.20
   9  -7   2  380.26   26.40
   9  -7   2  387.66   25.70
   9  -7   2  347.77   27.60
   9  -7   2  401.66   25.00
 -10   7  -2   38.20    8.10
 -10   7  -2   36.80    8.40
 -10   7  -2   67.99   10.20
 -10   7  -2   51.69    7.30
 -10   7  -2   52.09   11.10
 -10   7  -2   52.29   10.40
 -10   7  -2   67.39    8.30
  10  -7   2   52.09    8.40
  10  -7   2   63.09    9.40
  10  -7   2   60.19   10.80
  10  -7   2   75.99   11.10
  10  -7   2   52.49   10.70
 -11   7  -2   21.80    8.70
 -11   7  -2   -1.50    5.10
 -11   7  -2    9.80    8.70
 -11   7  -2   21.80    8.10
 -11   7  -2   -0.90   10.30
 -11   7  -2   10.30    6.30
  11  -7   2   -8.10    6.30
  11  -7   2    4.50    6.00
  11  -7   2   -6.00    6.50
  11  -7   2    1.00    9.80
 -12   7  -2  120.89   18.20
 -12   7  -2  114.39   15.00
 -12   7  -2  141.29   16.40
  12  -7   2  123.79   15.00
  12  -7   2  101.49   12.80
  12  -7   2  101.59   15.70
 -13   7  -2  276.77   28.50
 -13   7  -2  316.07   24.60
  13  -7   2  319.37   26.30
  13  -7   2  274.07   23.80
   9   6  -2    8.20    3.40
   9   6  -2    4.20    2.80
  -9  -6   2  -28.00   14.30
  -9  -6   2   -6.70    5.20
  -9  -6   2   19.00    9.50
   8   6  -2   73.89    8.10
   8   6  -2   82.09    7.30
  -8  -6   2  106.09   14.00
  -8  -6   2   91.89   16.70
  -8  -6   2   81.89    9.00
  -8  -6   2   79.39   14.50
  -8  -6   2   98.89    9.70
   7   6  -2   63.89    7.60
   7   6  -2   73.59    9.90
   7   6  -2   66.49    6.50
  -7  -6   2   64.39    7.60
  -7  -6   2   66.29   12.50
  -7  -6   2   63.59   13.80
  -7  -6   2   67.69    5.50
  -7  -6   2   56.79    5.90
  -7  -6   2   43.20    9.10
  -7  -6   2   67.69    9.70
  -7  -6   2   66.99    7.40
   6   6  -2   82.89    6.80
   6   6  -2   78.49   10.70
   6   6  -2   62.69    7.70
  -6  -6   2   92.89   10.80
  -6  -6   2   66.89    7.00
  -6  -6   2   54.29    8.60
  -6  -6   2   70.49    7.00
  -6  -6   2   74.29   11.70
  -6  -6   2   64.99    6.20
  -6  -6   2   70.29    6.90
   5   6  -2   65.79    7.70
   5   6  -2   81.39    9.40
   5   6  -2   80.59    6.70
  -5  -6   2   70.39    6.50
  -5  -6   2   58.39    7.30
  -5  -6   2   88.79    9.90
  -5  -6   2   61.79    6.30
  -5  -6   2   90.29   12.00
  -5  -6   2   70.09    6.40
  -5  -6   2   69.49    8.90
   4   6  -2 1152.78   68.89
   4   6  -2 1281.67   68.39
   4   6  -2 1271.97   69.59
  -4  -6   2 1263.97   69.29
  -4  -6   2 1242.28   70.99
  -4  -6   2 1229.08   67.79
  -4  -6   2 1241.08   68.99
  -4  -6   2 1217.08   67.89
  -4  -6   2 1386.66   70.79
  -4  -6   2 1242.98   68.39
   3   6  -2  969.30   49.20
   3   6  -2  936.91   49.80
   3   6  -2  866.91   51.99
   3   6  -2  863.01   50.69
   3   6  -2  863.51   49.60
  -3  -6   2  900.11   49.20
  -3  -6   2  843.72   49.60
  -3  -6   2  885.11   49.40
  -3  -6   2  957.90   51.09
  -3  -6   2  872.21   50.89
  -3  -6   2  799.32   48.40
  -3  -6   2  882.71   48.30
   2   6  -2  144.59    9.80
   2   6  -2  130.09   11.10
   2   6  -2  135.69    9.70
   2   6  -2  139.69   10.10
   2   6  -2  124.69   11.90
  -2  -6   2  151.78   11.60
  -2  -6   2  124.59   10.10
  -2  -6   2  127.59   11.40
  -2  -6   2  139.39    9.50
  -2  -6   2  144.39    9.80
  -2  -6   2  138.59    8.70
   1   6  -2  361.16   21.10
   1   6  -2  365.96   23.20
   1   6  -2  394.86   22.10
   1   6  -2  350.76   23.10
   1   6  -2  358.96   20.70
   1   6  -2  398.96   22.00
  -1  -6   2  384.66   20.80
  -1  -6   2  376.46   22.00
  -1  -6   2  356.76   21.00
  -1  -6   2  413.56   23.60
  -1  -6   2  358.06   22.10
  -1  -6   2  304.97   22.40
   0   6  -2 2656.33  132.99
   0   6  -2 2453.75  131.59
   0   6  -2 2319.67  131.59
   0   6  -2 2460.55  132.69
   0   6  -2 2472.35  133.59
   0   6  -2 2332.87  133.59
   0  -6   2 2408.76  131.69
   0  -6   2 2501.85  132.99
   0  -6   2 2633.24  133.89
   0  -6   2 2355.36  131.49
   0  -6   2 2449.66  132.79
   0  -6   2 2427.96  133.39
  -1   6  -2  910.91   52.79
  -1   6  -2  940.71   54.49
  -1   6  -2 1022.00   54.59
  -1   6  -2  994.50   52.29
   1  -6   2  989.90   53.99
   1  -6   2  945.71   54.39
   1  -6   2 1030.10   54.79
   1  -6   2  927.81   52.19
   1  -6   2  953.90   52.79
   1  -6   2  984.30   54.29
  -2   6  -2   35.70    5.60
  -2   6  -2   36.30    2.90
  -2   6  -2   30.20    5.30
  -2   6  -2   37.30    5.10
  -2   6  -2   34.00    4.00
   2  -6   2   34.20    5.20
   2  -6   2   34.90    5.40
   2  -6   2   38.40    5.60
   2  -6   2   34.40    2.80
   2  -6   2   40.20    4.20
   2  -6   2   37.60    5.80
  -3   6  -2 1159.38   62.39
  -3   6  -2 1149.29   64.79
  -3   6  -2 1146.19   64.29
  -3   6  -2 1097.69   63.39
  -3   6  -2 1170.88   64.39
  -3   6  -2 1104.99   64.49
   3  -6   2 1086.19   64.39
   3  -6   2 1187.28   63.39
   3  -6   2 1293.97   64.89
   3  -6   2 1162.78   64.89
   3  -6   2 1191.68   64.49
  -4   6  -2 5025.40  267.47
  -4   6  -2 4992.40  266.87
  -4   6  -2 4779.22  265.57
  -4   6  -2 4723.43  265.87
  -4   6  -2 5049.29  267.77
  -4   6  -2 4883.21  268.27
  -4   6  -2 4741.63  267.47
   4  -6   2 4912.31  266.67
   4  -6   2 5267.17  267.87
   4  -6   2 4906.41  268.27
   4  -6   2 5446.25  267.97
   4  -6   2 5050.59  268.07
  -5   6  -2  150.58   10.90
  -5   6  -2  160.48    9.70
  -5   6  -2  133.99   11.20
  -5   6  -2  151.78   10.20
  -5   6  -2  150.68   12.60
  -5   6  -2  159.18   11.80
  -5   6  -2  167.28   12.20
   5  -6   2  149.39   12.40
   5  -6   2  137.49   11.90
   5  -6   2  152.38   11.00
   5  -6   2  145.19   11.90
   5  -6   2  167.48   12.00
  -6   6  -2  321.57   20.70
  -6   6  -2  325.37   20.00
  -6   6  -2  325.67   21.00
  -6   6  -2  319.77   19.30
  -6   6  -2  289.57   21.50
  -6   6  -2  296.57   19.80
  -6   6  -2  321.27   18.80
   6  -6   2  317.37   21.30
   6  -6   2  305.87   21.50
   6  -6   2  313.77   20.90
   6  -6   2  334.17   19.90
   6  -6   2  336.97   20.80
  -7   6  -2  309.97   19.30
  -7   6  -2  284.67   18.40
  -7   6  -2  278.37   18.40
  -7   6  -2  295.87   21.10
  -7   6  -2  304.47   20.10
  -7   6  -2  307.37   20.30
  -7   6  -2  266.27   17.70
   7  -6   2  292.67   18.80
   7  -6   2  262.17   20.30
   7  -6   2  313.57   20.30
   7  -6   2  288.07   19.60
   7  -6   2  294.07   20.50
  -8   6  -2  596.44   38.70
  -8   6  -2  681.33   38.20
  -8   6  -2  577.64   35.50
  -8   6  -2  629.14   36.70
  -8   6  -2  632.14   36.20
  -8   6  -2  674.23   35.60
  -8   6  -2  663.93   37.80
   8  -6   2  582.54   36.60
   8  -6   2  597.44   37.20
   8  -6   2  591.04   38.20
   8  -6   2  554.64   38.00
   8  -6   2  607.24   36.10
  -9   6  -2    0.20    7.20
  -9   6  -2   22.30    7.40
  -9   6  -2   15.90    4.40
  -9   6  -2   18.50    4.70
  -9   6  -2   28.50    6.60
  -9   6  -2   26.70    7.20
  -9   6  -2   20.60    5.90
   9  -6   2   21.50    8.00
   9  -6   2   22.00    7.50
   9  -6   2   11.00    5.50
   9  -6   2   18.30    5.40
   9  -6   2   15.40    5.80
 -10   6  -2  107.19   11.20
 -10   6  -2  108.09   13.00
 -10   6  -2   93.29   13.40
 -10   6  -2  106.89   12.90
 -10   6  -2   99.39   11.60
 -10   6  -2   87.19    9.00
 -10   6  -2   76.49   12.10
  10  -6   2  102.29   10.90
  10  -6   2  112.49   13.00
  10  -6   2  102.79   13.80
  10  -6   2   91.79   10.90
  10  -6   2  119.69   15.00
 -11   6  -2  455.15   29.40
 -11   6  -2  457.45   27.40
 -11   6  -2  356.76   30.60
 -11   6  -2  363.26   28.40
 -11   6  -2  413.56   29.70
 -11   6  -2  395.56   24.20
  11  -6   2  469.25   27.70
  11  -6   2  384.26   25.20
  11  -6   2  416.86   28.80
  11  -6   2  405.76   30.80
 -12   6  -2    2.20   10.30
 -12   6  -2   30.20    9.00
 -12   6  -2    7.60    7.50
  12  -6   2   -2.00    7.20
  12  -6   2    3.00    6.70
 -13   6  -2   62.29   11.50
 -13   6  -2   57.09   15.20
  13  -6   2   61.69   11.90
  13  -6   2   56.09   11.00
  10   5  -2  167.38   13.20
  10   5  -2  191.98   12.80
 -10  -5   2  212.98   27.60
   9   5  -2  122.19   10.80
   9   5  -2  141.39   10.40
  -9  -5   2  109.69   14.40
  -9  -5   2  144.19   18.60
  -9  -5   2  127.39    9.20
  -9  -5   2  121.29   19.20
  -9  -5   2  132.39   12.30
   8   5  -2   23.10    8.30
   8   5  -2   40.30    6.10
   8   5  -2   26.10    5.10
  -8  -5   2   22.00    5.20
  -8  -5   2   23.90    9.30
  -8  -5   2   39.90    6.30
  -8  -5   2   23.60   11.60
  -8  -5   2   39.60    7.70
  -8  -5   2   39.50    8.50
   7   5  -2  299.47   17.40
   7   5  -2  301.87   21.00
   7   5  -2  256.87   17.90
  -7  -5   2  279.47   17.50
  -7  -5   2  264.97   17.50
  -7  -5   2  281.37   22.00
  -7  -5   2  274.77   17.10
  -7  -5   2  292.47   23.20
  -7  -5   2  240.48   20.20
  -7  -5   2  301.17   25.40
  -7  -5   2  272.97   17.30
  -7  -5   2  342.37   20.30
   6   5  -2 1461.95   72.99
   6   5  -2 1368.76   74.99
   6   5  -2 1217.68   73.29
  -6  -5   2 1265.37   72.49
  -6  -5   2 1465.25   74.69
  -6  -5   2 1287.37   72.59
  -6  -5   2 1329.97   74.59
  -6  -5   2 1337.17   72.59
  -6  -5   2 1257.97   73.09
  -6  -5   2 1360.66   76.39
   5   5  -2  423.16   22.90
   5   5  -2  405.66   24.60
   5   5  -2  351.86   23.40
  -5  -5   2  387.86   22.30
  -5  -5   2  388.86   24.20
  -5  -5   2  380.86   23.40
  -5  -5   2  437.86   24.70
  -5  -5   2  392.16   22.80
  -5  -5   2  391.66   26.00
  -5  -5   2  361.56   22.20
   4   5  -2  271.67   18.20
   4   5  -2  292.97   18.10
   4   5  -2  257.57   17.30
   4   5  -2  299.87   16.90
  -4  -5   2  280.87   17.80
  -4  -5   2  297.17   18.60
  -4  -5   2  305.17   19.60
  -4  -5   2  250.37   17.30
  -4  -5   2  283.47   16.10
  -4  -5   2  266.47   16.00
   3   5  -2 1816.12  102.49
   3   5  -2 1715.93  100.39
   3   5  -2 1752.22  101.09
   3   5  -2 2064.79  100.19
   3   5  -2 1890.91  100.59
  -3  -5   2 1965.90  101.49
  -3  -5   2 1839.32   99.29
  -3  -5   2 1867.71  100.39
  -3  -5   2 1893.91  101.79
  -3  -5   2 1717.13   99.19
  -3  -5   2 1829.12  100.59
   2   5  -2   89.59    8.10
   2   5  -2  100.39    6.90
   2   5  -2   88.29    7.00
   2   5  -2   97.49    7.50
   2   5  -2   85.49    8.80
  -2  -5   2   92.99    8.40
  -2  -5   2   83.49    6.80
  -2  -5   2   87.19    8.40
  -2  -5   2   86.89    6.90
  -2  -5   2   91.19    5.90
  -2  -5   2   82.29    6.10
  -2  -5   2   94.79    7.50
   1   5  -2   63.99    6.90
   1   5  -2   65.19    4.70
   1   5  -2   79.59    6.20
   1   5  -2   72.39    5.50
   1   5  -2   63.69    7.00
   1   5  -2   70.39    5.90
  -1  -5   2   76.59    7.10
  -1  -5   2   75.79    6.10
  -1  -5   2   69.09    6.70
  -1  -5   2   61.59    6.10
  -1  -5   2   71.99    4.80
  -1  -5   2   62.99    5.30
   0   5  -2 3356.06  188.38
   0   5  -2 3435.66  190.08
   0   5  -2 3457.05  188.48
   0   5  -2 3592.04  190.08
   0   5  -2 3512.75  189.38
   0   5  -2 3657.73  189.58
   0  -5   2 3632.94  189.58
   0  -5   2 3771.92  190.28
   0  -5   2 3480.45  189.88
   0  -5   2 3326.07  188.38
   0  -5   2 3662.53  189.68
   0  -5   2 3460.55  188.38
  -1   5  -2 2569.74  147.99
  -1   5  -2 2515.95  145.89
  -1   5  -2 2630.34  145.59
  -1   5  -2 2680.43  147.39
  -1   5  -2 2882.01  147.39
   1  -5   2 2658.93  145.89
   1  -5   2 2560.04  145.59
   1  -5   2 2788.92  147.19
   1  -5   2 2957.90  147.09
   1  -5   2 3038.10  147.69
   1  -5   2 2716.73  147.29
  -2   5  -2   29.30    4.80
  -2   5  -2   34.60    4.70
  -2   5  -2   33.20    4.70
  -2   5  -2   34.60    4.60
  -2   5  -2   31.40    2.80
  -2   5  -2   32.20    3.60
   2  -5   2   39.40    3.70
   2  -5   2   33.70    4.90
   2  -5   2   33.70    2.80
   2  -5   2   32.20    4.90
   2  -5   2   41.40    4.80
  -3   5  -2    6.70    3.20
  -3   5  -2    7.90    2.90
  -3   5  -2    5.70    1.50
  -3   5  -2    4.70    2.80
  -3   5  -2    2.70    2.00
  -3   5  -2    0.90    2.70
   3  -5   2    6.20    3.10
   3  -5   2    8.70    2.50
   3  -5   2    6.00    2.80
   3  -5   2    9.10    3.40
   3  -5   2    2.50    2.90
  -4   5  -2 3683.53  209.68
  -4   5  -2 3769.72  210.48
  -4   5  -2 3900.11  210.08
  -4   5  -2 3981.20  209.98
  -4   5  -2 3936.91  209.38
  -4   5  -2 3760.12  208.48
   4  -5   2 4042.80  210.18
   4  -5   2 4258.17  210.28
   4  -5   2 3872.51  210.28
   4  -5   2 3827.02  210.48
   4  -5   2 3898.51  209.18
  -5   5  -2  381.06   21.30
  -5   5  -2  377.86   22.80
  -5   5  -2  391.26   23.10
  -5   5  -2  341.57   23.30
  -5   5  -2  352.56   22.00
  -5   5  -2  368.16   21.70
  -5   5  -2  371.36   22.10
   5  -5   2  374.46   23.30
   5  -5   2  389.96   22.80
   5  -5   2  380.46   22.00
   5  -5   2  346.47   22.90
   5  -5   2  365.76   22.80
  -6   5  -2  142.29    9.70
  -6   5  -2  131.49   10.00
  -6   5  -2  163.98   11.70
  -6   5  -2  131.09   10.20
  -6   5  -2  139.29   11.30
  -6   5  -2  128.19   11.70
  -6   5  -2  138.19   10.50
   6  -5   2  133.29   11.20
   6  -5   2  151.98   11.70
   6  -5   2  136.09   11.20
   6  -5   2  129.69   11.50
   6  -5   2  145.29   10.30
  -7   5  -2  710.53   40.40
  -7   5  -2  699.63   38.50
  -7   5  -2  652.53   38.40
  -7   5  -2  691.33   39.40
  -7   5  -2  693.43   39.20
  -7   5  -2  759.42   40.40
  -7   5  -2  635.94   40.60
   7  -5   2  656.03   39.40
   7  -5   2  675.53   40.70
   7  -5   2  695.73   38.90
   7  -5   2  647.14   40.50
   7  -5   2  634.74   39.70
  -8   5  -2  564.34   33.80
  -8   5  -2  565.64   36.90
  -8   5  -2  660.13   34.70
  -8   5  -2  571.34   35.10
  -8   5  -2  639.74   36.30
  -8   5  -2  619.44   36.60
  -8   5  -2  595.24   35.20
   8  -5   2  550.74   34.90
   8  -5   2  588.24   35.80
   8  -5   2  604.74   34.90
   8  -5   2  547.35   36.40
   8  -5   2  611.84   37.10
  -9   5  -2    4.00    5.40
  -9   5  -2    4.60    5.30
  -9   5  -2   -4.10    6.00
  -9   5  -2    2.50    3.30
  -9   5  -2   -1.50    5.80
  -9   5  -2    8.40    4.50
  -9   5  -2    7.20    4.90
   9  -5   2   -3.60    4.40
   9  -5   2   -0.40    6.70
   9  -5   2    0.80    5.60
   9  -5   2   14.50    4.90
   9  -5   2   -1.80    4.50
 -10   5  -2   40.00    7.60
 -10   5  -2   30.10    8.50
 -10   5  -2   38.60    7.20
 -10   5  -2   39.90    9.10
 -10   5  -2   36.70    8.30
 -10   5  -2   34.70    4.70
 -10   5  -2   31.60    8.00
  10  -5   2   33.90    9.20
  10  -5   2   28.00    6.50
  10  -5   2   40.80    7.30
  10  -5   2   37.00    8.30
  10  -5   2   31.20    5.70
 -11   5  -2  255.17   20.00
 -11   5  -2  261.67   21.60
 -11   5  -2  230.88   14.40
 -11   5  -2  225.98   20.30
 -11   5  -2  242.78   19.20
  11  -5   2  247.88   18.90
  11  -5   2  224.48   23.50
  11  -5   2  250.97   15.00
  11  -5   2  246.88   19.60
 -12   5  -2  566.24   38.90
 -12   5  -2  598.94   36.60
 -12   5  -2  556.64   38.80
  12  -5   2  573.34   36.10
  12  -5   2  521.85   36.10
 -13   5  -2    7.30   12.90
  13  -5   2   30.40   10.00
  13  -5   2    2.60    8.20
  11   4  -2   11.30    5.40
  11   4  -2   -4.20    5.20
 -11  -4   2  -30.90   14.00
  10   4  -2  208.28   14.40
  10   4  -2  190.68   14.60
 -10  -4   2  182.78   16.00
 -10  -4   2  173.38   13.90
 -10  -4   2  199.48   15.80
 -10  -4   2  189.98   27.20
   9   4  -2  684.83   37.60
   9   4  -2  678.53   41.20
   9   4  -2  608.54   37.80
  -9  -4   2  597.94   39.70
  -9  -4   2  614.04   37.20
  -9  -4   2  621.84   37.60
  -9  -4   2  714.73   38.60
  -9  -4   2  711.13   45.80
   8   4  -2  139.19   10.90
   8   4  -2  154.58   14.10
   8   4  -2  128.69   11.40
  -8  -4   2  150.98   12.20
  -8  -4   2  124.19   11.00
  -8  -4   2  147.29   16.20
  -8  -4   2  133.79   14.70
  -8  -4   2  157.28   19.10
  -8  -4   2  137.69   10.90
  -8  -4   2  128.29   10.80
  -8  -4   2  132.69   14.20
   7   4  -2  271.37   16.40
   7   4  -2  202.98   18.30
   7   4  -2  232.78   16.80
  -7  -4   2  260.27   18.80
  -7  -4   2  262.37   19.10
  -7  -4   2  256.17   16.00
  -7  -4   2  257.77   21.50
  -7  -4   2  289.87   17.50
  -7  -4   2  271.37   16.30
  -7  -4   2  239.38   20.20
  -7  -4   2  242.88   16.60
   6   4  -2 2006.50  106.79
   6   4  -2 1859.41  104.99
   6   4  -2 1749.92  105.49
  -6  -4   2 1824.92  105.39
  -6  -4   2 1961.30  106.49
  -6  -4   2 2108.19  105.99
  -6  -4   2 1936.51  107.89
  -6  -4   2 1895.61  104.59
  -6  -4   2 2108.69  105.19
   5   4  -2 1262.37   76.69
   5   4  -2 1478.25   76.39
   5   4  -2 1383.46   77.49
  -5  -4   2 1366.66   75.59
  -5  -4   2 1364.76   78.39
  -5  -4   2 1310.77   76.69
  -5  -4   2 1539.95   76.49
  -5  -4   2 1333.77   77.09
  -5  -4   2 1556.34   77.29
   4   4  -2  125.89    8.30
   4   4  -2  106.69    8.70
   4   4  -2  108.59    9.20
   4   4  -2  107.49    8.90
  -4  -4   2  113.09    7.30
  -4  -4   2  123.99    8.30
  -4  -4   2  128.69    9.30
  -4  -4   2  116.49    9.10
  -4  -4   2  105.49    9.90
  -4  -4   2  104.59    8.70
   3   4  -2   99.89    8.00
   3   4  -2  132.59    8.60
   3   4  -2   99.59    8.40
   3   4  -2  114.19    7.80
   3   4  -2  104.79   10.00
  -3  -4   2  107.69    9.40
  -3  -4   2  108.79    8.30
  -3  -4   2  119.89    8.00
  -3  -4   2  108.69    6.70
  -3  -4   2  107.79    6.70
  -3  -4   2  121.39    8.80
  -3  -4   2  108.69    8.20
   2   4  -2 2707.33  143.59
   2   4  -2 2762.12  145.09
   2   4  -2 2885.31  143.69
   2   4  -2 2647.14  143.89
   2   4  -2 2609.84  144.19
  -2  -4   2 2902.21  144.49
  -2  -4   2 2703.33  143.59
  -2  -4   2 2384.36  142.59
  -2  -4   2 2612.04  143.89
  -2  -4   2 2666.13  144.49
  -2  -4   2 2577.74  143.49
  -2  -4   2 2616.74  142.59
   1   4  -2 1114.89   58.19
   1   4  -2 1149.98   57.59
   1   4  -2  998.00   56.39
   1   4  -2 1052.59   57.09
   1   4  -2  992.60   58.19
   1   4  -2 1127.19   57.69
  -1  -4   2 1010.00   56.39
  -1  -4   2  994.80   57.99
  -1  -4   2 1111.59   58.19
  -1  -4   2 1013.70   56.99
  -1  -4   2 1008.40   57.69
   0   4  -2 1318.87   75.49
   0   4  -2 1400.76   76.89
   0   4  -2 1402.46   75.69
   0   4  -2 1478.45   76.59
   0   4  -2 1360.66   76.89
   0  -4   2 1465.35   76.59
   0  -4   2 1525.05   77.09
   0  -4   2 1355.36   75.69
   0  -4   2 1444.46   76.59
   0  -4   2 1357.86   76.69
   0  -4   2 1383.56   75.49
  -1   4  -2 2095.89  120.69
  -1   4  -2 2212.88  120.49
  -1   4  -2 2300.97  121.69
  -1   4  -2 2303.57  121.69
  -1   4  -2 2203.68  121.79
   1  -4   2 2425.76  121.99
   1  -4   2 2141.99  120.49
   1  -4   2 2323.27  121.79
   1  -4   2 2409.96  121.69
   1  -4   2 2216.28  121.69
   1  -4   2 2172.78  120.69
  -2   4  -2 7322.57  391.66
  -2   4  -2 7342.27  391.86
  -2   4  -2 7110.79  390.96
  -2   4  -2 7094.69  391.56
  -2   4  -2 7151.28  391.76
   2  -4   2 7111.79  391.66
   2  -4   2 7661.33  391.76
   2  -4   2 7299.17  391.86
   2  -4   2 7911.71  391.96
  -3   4  -2 1491.75   84.29
  -3   4  -2 1570.34   83.79
  -3   4  -2 1458.55   84.59
  -3   4  -2 1523.25   84.19
  -3   4  -2 1558.44   84.29
  -3   4  -2 1546.05   83.19
   3  -4   2 1599.64   84.49
   3  -4   2 1604.24   83.69
   3  -4   2 1703.53   84.69
   3  -4   2 1485.15   84.59
   3  -4   2 1488.55   84.39
  -4   4  -2  293.87   17.70
  -4   4  -2  285.07   18.00
  -4   4  -2  306.87   18.10
  -4   4  -2  289.27   17.40
  -4   4  -2  296.07   16.90
  -4   4  -2  258.17   18.20
   4  -4   2  287.37   18.20
   4  -4   2  290.47   18.40
   4  -4   2  312.27   18.20
   4  -4   2  305.17   18.30
   4  -4   2  296.47   17.30
  -5   4  -2  993.40   54.39
  -5   4  -2  930.71   53.49
  -5   4  -2  970.10   53.39
  -5   4  -2  958.40   54.69
  -5   4  -2 1001.70   54.29
  -5   4  -2  937.31   53.59
  -5   4  -2 1009.90   53.09
   5  -4   2 1002.70   54.29
   5  -4   2  932.31   54.39
   5  -4   2  969.70   53.39
   5  -4   2  981.80   54.19
   5  -4   2  924.51   54.49
  -6   4  -2 1359.06   71.29
  -6   4  -2 1214.18   71.59
  -6   4  -2 1344.07   72.79
  -6   4  -2 1419.56   72.49
  -6   4  -2 1334.87   71.79
  -6   4  -2 1313.77   73.09
  -6   4  -2 1224.78   70.99
   6  -4   2 1279.57   71.99
   6  -4   2 1217.58   72.49
   6  -4   2 1323.17   72.29
   6  -4   2 1347.87   71.49
   6  -4   2 1243.08   72.59
  -7   4  -2    3.80    3.60
  -7   4  -2    5.40    3.80
  -7   4  -2    9.80    4.30
  -7   4  -2    0.00    3.90
  -7   4  -2    4.80    2.80
  -7   4  -2    8.80    4.90
   7  -4   2    6.70    4.20
   7  -4   2    5.40    3.60
   7  -4   2    0.80    4.60
   7  -4   2   19.30    4.20
   7  -4   2    7.80    3.80
  -8   4  -2 2715.53  150.98
  -8   4  -2 2655.53  150.48
  -8   4  -2 2861.21  152.28
  -8   4  -2 3007.00  152.38
  -8   4  -2 2617.24  148.99
  -8   4  -2 2675.83  150.78
   8  -4   2 2798.62  152.08
   8  -4   2 2742.53  149.99
   8  -4   2 2595.84  151.58
   8  -4   2 2835.12  151.08
   8  -4   2 2985.70  150.38
  -9   4  -2 1390.46   80.29
  -9   4  -2 1477.15   84.39
  -9   4  -2 1482.35   82.99
  -9   4  -2 1481.85   83.09
  -9   4  -2 1390.96   82.39
  -9   4  -2 1553.54   84.49
   9  -4   2 1497.75   82.99
   9  -4   2 1449.76   84.39
   9  -4   2 1621.84   82.39
   9  -4   2 1478.65   81.19
 -10   4  -2  112.69   15.10
 -10   4  -2  121.29   13.40
 -10   4  -2  107.39   15.50
 -10   4  -2  122.79    8.50
 -10   4  -2  138.99   13.00
 -10   4  -2  124.89   14.50
  10  -4   2  112.99   12.20
  10  -4   2  132.09   15.20
  10  -4   2   84.79   13.10
  10  -4   2  132.69    9.30
  10  -4   2  152.88   12.90
 -11   4  -2  -11.00    8.30
 -11   4  -2   -0.50    6.00
 -11   4  -2   16.00    7.80
  11  -4   2   -8.50    7.00
  11  -4   2    2.80    6.40
  11  -4   2    1.70    5.60
 -12   4  -2  102.69   18.80
 -12   4  -2  111.09   16.10
 -12   4  -2   91.39   15.00
  12  -4   2  104.69   14.60
  12  -4   2  109.29   13.70
 -13   4  -2  232.58   26.90
 -13   4  -2  243.08   22.30
  13  -4   2  230.18   21.70
  13  -4   2  200.48   19.90
  11   3  -2  240.58   18.40
  11   3  -2  255.57   18.50
 -11  -3   2  220.08   18.00
 -11  -3   2  284.87   29.80
  10   3  -2   26.50    6.10
  10   3  -2   32.40    9.60
  10   3  -2   17.20    5.80
  10   3  -2   25.60    6.70
 -10  -3   2   15.40    6.10
 -10  -3   2   19.00    5.70
 -10  -3   2   26.40    6.00
 -10  -3   2   29.60   12.80
 -10  -3   2   24.50    5.40
   9   3  -2   81.99    9.40
   9   3  -2   82.09   11.50
   9   3  -2   84.99    9.60
   9   3  -2   75.09    9.60
  -9  -3   2   90.09   13.80
  -9  -3   2   68.99   10.00
  -9  -3   2   70.79    9.40
  -9  -3   2   97.39   13.60
  -9  -3   2   87.19    9.20
  -9  -3   2   66.39    8.60
   8   3  -2 1132.39   69.79
   8   3  -2 1205.58   69.59
   8   3  -2 1304.37   71.69
   8   3  -2 1327.27   69.59
  -8  -3   2 1327.97   73.69
  -8  -3   2 1161.68   69.59
  -8  -3   2 1305.87   71.49
  -8  -3   2 1315.77   69.79
  -8  -3   2 1180.58   69.89
  -8  -3   2 1299.07   69.29
  -8  -3   2 1251.37   69.09
  -8  -3   2 1269.37   73.79
   7   3  -2  582.74   34.70
   7   3  -2  535.65   32.60
   7   3  -2  557.54   33.10
   7   3  -2  555.54   33.50
  -7  -3   2  563.54   36.00
  -7  -3   2  552.74   32.40
  -7  -3   2  599.04   32.90
  -7  -3   2  561.94   34.20
  -7  -3   2  532.65   33.30
  -7  -3   2  608.04   33.30
  -7  -3   2  602.14   36.90
  -7  -3   2  602.54   34.00
   6   3  -2  464.75   25.70
   6   3  -2  421.26   26.00
   6   3  -2  443.36   27.40
   6   3  -2  400.76   26.40
  -6  -3   2  466.45   26.10
  -6  -3   2  441.46   25.30
  -6  -3   2  438.66   29.10
  -6  -3   2  486.55   26.40
  -6  -3   2  432.36   27.00
  -6  -3   2  458.15   28.90
  -6  -3   2  431.06   26.50
   5   3  -2  981.50   60.29
   5   3  -2 1115.69   59.49
   5   3  -2 1044.90   59.99
   5   3  -2 1114.19   60.99
  -5  -3   2 1009.60   60.39
  -5  -3   2 1087.49   60.69
  -5  -3   2 1186.28   60.29
  -5  -3   2 1106.59   61.89
  -5  -3   2 1208.18   60.29
  -5  -3   2 1060.39   59.19
   4   3  -2   10.10    2.40
   4   3  -2   12.70    2.90
   4   3  -2   12.00    3.00
   4   3  -2    9.50    3.30
  -4  -3   2   17.20    3.30
  -4  -3   2    7.80    2.40
  -4  -3   2    5.10    2.60
  -4  -3   2   10.60    2.80
  -4  -3   2   14.70    4.00
   3   3  -2  412.06   24.30
   3   3  -2  432.16   24.50
   3   3  -2  376.76   24.20
   3   3  -2  443.56   24.10
   3   3  -2  406.86   25.60
  -3  -3   2  427.66   25.00
  -3  -3   2  398.26   24.20
  -3  -3   2  399.86   24.40
  -3  -3   2  464.85   24.20
  -3  -3   2  408.36   23.00
  -3  -3   2  472.35   24.50
   2   3  -2    2.80    1.60
   2   3  -2    2.80    2.10
   2   3  -2    7.30    2.70
   2   3  -2    4.10    1.70
   2   3  -2    5.50    2.00
  -2  -3   2    8.80    2.50
  -2  -3   2    5.80    0.80
  -2  -3   2    5.40    1.80
  -2  -3   2    4.70    1.70
  -2  -3   2    5.30    0.80
  -2  -3   2    1.90    1.70
  -2  -3   2    3.30    2.20
   1   3  -2 2005.90  101.99
   1   3  -2 2001.70  102.19
   1   3  -2 1835.32  102.39
   1   3  -2 1857.11  102.19
   1   3  -2 1811.52  101.59
  -1  -3   2 1862.71  102.29
  -1  -3   2 1783.72  100.79
  -1  -3   2 1848.32  102.09
  -1  -3   2 2015.40  102.39
  -1  -3   2 2011.90  102.09
  -1  -3   2 1790.12  101.59
   0   3  -2 1253.07   64.89
   0   3  -2 1086.39   63.79
   0   3  -2 1177.18   64.19
   0   3  -2 1257.57   65.09
   0   3  -2 1209.68   65.09
   0  -3   2 1327.37   65.29
   0  -3   2 1149.69   64.19
   0  -3   2 1224.08   64.99
   0  -3   2 1059.09   63.79
   0  -3   2 1199.68   64.89
  -1   3  -2 4798.22  261.57
  -1   3  -2 4744.33  261.67
  -1   3  -2 4855.21  261.47
   1  -3   2 4943.81  261.57
   1  -3   2 4582.94  261.47
   1  -3   2 5252.27  261.57
   1  -3   2 5270.17  261.87
   1  -3   2 4702.13  260.77
  -2   3  -2 9480.05  505.55
  -3   3  -2  559.64   30.60
  -3   3  -2  522.05   30.30
  -3   3  -2  544.55   30.10
  -3   3  -2  550.14   29.70
  -3   3  -2  522.35   30.70
  -3   3  -2  527.05   30.40
   3  -3   2  555.84   30.70
   3  -3   2  531.85   30.70
   3  -3   2  542.55   30.80
   3  -3   2  529.55   30.40
   3  -3   2  544.55   29.90
  -4   3  -2  294.87   17.40
  -4   3  -2  291.07   18.00
  -4   3  -2  283.37   18.10
  -4   3  -2  286.67   17.00
  -4   3  -2  311.17   17.90
  -4   3  -2  295.87   17.50
   4  -3   2  295.47   17.80
   4  -3   2  290.07   18.20
   4  -3   2  289.17   18.00
   4  -3   2  295.07   18.10
   4  -3   2  296.87   17.20
  -5   3  -2   88.59    7.10
  -5   3  -2   90.39    7.00
  -5   3  -2   92.79    7.60
  -5   3  -2   91.29    8.10
  -5   3  -2   88.09    8.00
  -5   3  -2   88.89    7.50
  -5   3  -2   97.69    7.10
   5  -3   2   92.09    7.60
   5  -3   2   80.29    7.60
   5  -3   2   91.39    7.00
   5  -3   2   91.09    8.00
   5  -3   2   87.39    7.80
  -6   3  -2 1719.43   92.19
  -6   3  -2 1823.52   93.19
  -6   3  -2 1690.33   92.19
  -6   3  -2 1639.54   92.69
  -6   3  -2 1610.24   91.09
   6  -3   2 1718.13   91.59
   6  -3   2 1698.33   92.09
   6  -3   2 1746.53   91.99
   6  -3   2 1493.85   92.59
  -7   3  -2  263.77   18.20
  -7   3  -2  252.57   17.60
  -7   3  -2  243.38   15.80
  -7   3  -2  254.07   17.20
  -7   3  -2  267.07   18.80
  -7   3  -2  282.57   17.40
   7  -3   2  260.57   17.30
   7  -3   2  262.07   18.40
   7  -3   2  283.77   16.90
   7  -3   2  251.57   16.60
  -8   3  -2   51.79    7.50
  -8   3  -2   59.39    7.80
  -8   3  -2   66.19    9.90
  -8   3  -2   74.29    9.40
  -8   3  -2   61.89    5.90
  -8   3  -2   64.49    7.90
   8  -3   2   54.89    7.90
   8  -3   2   66.49    8.70
   8  -3   2   77.79    7.70
   8  -3   2   58.99    8.90
   8  -3   2   56.29    6.80
  -9   3  -2 1221.18   69.59
  -9   3  -2 1314.67   71.69
  -9   3  -2 1208.78   70.19
  -9   3  -2 1154.98   66.99
  -9   3  -2 1212.68   69.39
  -9   3  -2 1218.88   70.69
   9  -3   2 1192.98   70.29
   9  -3   2 1352.46   69.39
   9  -3   2 1186.78   71.19
   9  -3   2 1256.57   67.49
   9  -3   2 1265.57   69.59
 -10   3  -2  758.32   48.60
 -10   3  -2  761.92   43.80
 -10   3  -2  797.22   48.70
 -10   3  -2  856.51   47.50
 -10   3  -2  832.42   49.70
 -10   3  -2  762.22   47.60
  10  -3   2  813.02   47.30
  10  -3   2  796.92   48.40
  10  -3   2  780.32   49.90
  10  -3   2  921.51   47.60
 -11   3  -2  190.78   19.40
 -11   3  -2  196.78   16.20
  11  -3   2  171.48   17.70
  11  -3   2  191.48   16.80
  11  -3   2  189.38   15.90
 -12   3  -2   57.79   10.30
 -12   3  -2   33.00   12.40
  12  -3   2   47.80   10.00
  12  -3   2   49.90    9.00
  12  -3   2   27.30    9.90
 -13   3  -2   81.39   13.90
 -13   3  -2   90.69   16.90
  13  -3   2   75.69   12.50
  13  -3   2   57.59    9.90
  12   2  -2  125.89   16.00
  12   2  -2   96.59   13.60
 -12  -2   2  103.39   19.10
  11   2  -2  131.19   14.60
  11   2  -2  115.39   15.90
  11   2  -2  148.29   14.20
  11   2  -2  172.18   15.40
 -11  -2   2  145.99   14.80
 -11  -2   2  156.88   21.50
 -11  -2   2  154.38   14.60
  10   2  -2   77.49   11.80
  10   2  -2   81.39   10.70
  10   2  -2   81.29   10.60
  10   2  -2   87.39   10.50
 -10  -2   2   89.19   10.80
 -10  -2   2   94.99   14.80
 -10  -2   2   71.59   10.90
   9   2  -2    5.50    4.80
   9   2  -2   -4.00    5.90
   9   2  -2   -1.30    4.30
   9   2  -2    6.00    4.50
  -9  -2   2  -11.30    8.30
  -9  -2   2    2.60    6.40
  -9  -2   2    6.20    4.80
  -9  -2   2    2.30    5.10
  -9  -2   2    1.30    3.40
  -9  -2   2    4.80    3.10
  -9  -2   2    1.50    4.10
  -9  -2   2   -1.30    8.80
   8   2  -2 1119.99   68.29
   8   2  -2 1313.67   67.69
   8   2  -2 1143.09   68.19
   8   2  -2 1234.58   69.59
  -8  -2   2 1202.88   68.39
  -8  -2   2 1257.97   68.49
  -8  -2   2 1247.38   67.39
  -8  -2   2 1268.57   66.79
  -8  -2   2 1261.97   71.09
  -8  -2   2 1165.88   66.99
  -8  -2   2 1282.47   71.49
  -8  -2   2 1177.48   69.09
   7   2  -2 1031.40   60.09
   7   2  -2 1054.59   59.19
   7   2  -2 1061.19   60.99
   7   2  -2  991.50   60.19
  -7  -2   2 1106.29   62.49
  -7  -2   2 1061.69   60.79
  -7  -2   2 1087.09   62.49
  -7  -2   2 1188.78   59.09
  -7  -2   2 1055.99   60.39
  -7  -2   2 1125.49   59.39
  -7  -2   2 1084.09   60.29
  -7  -2   2 1050.39   59.09
   6   2  -2   50.19    6.10
   6   2  -2   42.30    6.40
   6   2  -2   49.40    6.80
   6   2  -2   52.99    5.30
  -6  -2   2   59.39    6.40
  -6  -2   2   48.50    5.00
  -6  -2   2   50.49    6.70
  -6  -2   2   48.70    6.40
  -6  -2   2   51.19    7.90
  -6  -2   2   50.29    5.30
  -6  -2   2   61.59    8.50
   5   2  -2  757.22   42.10
   5   2  -2  765.32   43.50
   5   2  -2  703.63   43.20
   5   2  -2  743.43   43.00
  -5  -2   2  795.02   43.20
  -5  -2   2  754.52   43.40
  -5  -2   2  758.42   42.00
  -5  -2   2  830.82   42.50
  -5  -2   2  776.82   44.40
  -5  -2   2  780.42   44.70
  -5  -2   2  774.22   43.30
   4   2  -2   10.50    2.50
   4   2  -2   11.10    1.90
   4   2  -2   11.70    2.20
   4   2  -2   10.20    2.80
   4   2  -2   10.70    2.90
  -4  -2   2   15.60    2.90
  -4  -2   2   12.20    2.70
  -4  -2   2   17.50    4.00
  -4  -2   2   15.70    3.00
  -4  -2   2    9.50    1.80
  -4  -2   2   12.60    2.40
   3   2  -2  951.60   56.79
   3   2  -2 1023.90   56.99
   3   2  -2  986.50   57.09
   3   2  -2 1038.60   56.59
   3   2  -2 1075.99   55.99
  -3  -2   2 1162.18   56.89
  -3  -2   2 1075.09   57.69
  -3  -2   2  984.70   57.19
  -3  -2   2 1016.40   56.89
  -3  -2   2 1091.49   57.09
  -3  -2   2 1049.00   55.89
   2   2  -2  354.06   21.40
   2   2  -2  373.16   20.10
   2   2  -2  388.96   21.30
   2   2  -2  359.06   21.80
   2   2  -2  369.36   21.10
   2   2  -2  356.06   21.10
  -2  -2   2  372.06   20.10
  -2  -2   2  352.06   21.00
  -2  -2   2  344.27   21.30
  -2  -2   2  405.16   21.40
  -2  -2   2  427.96   21.40
  -2  -2   2  372.76   21.60
   1   2  -2  394.06   22.90
   1   2  -2  403.26   23.00
   1   2  -2  390.46   23.00
   1   2  -2  403.46   22.60
  -1  -2   2  449.76   23.20
  -1  -2   2  393.86   22.50
  -1  -2   2  439.36   23.00
  -1  -2   2  396.56   22.90
  -1  -2   2  393.26   23.00
   0   2  -2   17.90    1.90
   0   2  -2   22.50    2.40
   0   2  -2   15.10    2.40
   0   2  -2   18.10    1.40
   0   2  -2   15.30    2.30
   0   2  -2   19.80    2.30
   0  -2   2   16.80    1.80
   0  -2   2   15.90    2.20
   0  -2   2   19.10    2.30
   0  -2   2   13.60    2.10
   0  -2   2   17.00    2.60
   0  -2   2   17.30    1.40
  -1   2  -2 6964.70  375.26
   1  -2   2 6704.33  374.86
   1  -2   2 7433.26  375.56
  -2   2  -2 3462.35  184.08
  -2   2  -2 3413.16  184.58
  -2   2  -2 3569.84  184.48
  -2   2  -2 3302.07  184.68
  -2   2  -2 3467.85  183.98
  -2   2  -2 3475.45  184.48
   2  -2   2 3570.44  184.48
   2  -2   2 3528.25  184.58
   2  -2   2 3308.07  183.98
   2  -2   2 3386.76  184.88
   2  -2   2 3489.05  184.48
   2  -2   2 3372.86  183.98
  -3   2  -2  797.72   43.60
  -3   2  -2  815.42   43.40
  -3   2  -2  787.02   43.10
  -3   2  -2  743.53   42.90
  -3   2  -2  789.52   43.60
  -3   2  -2  771.62   43.50
   3  -2   2  838.82   43.40
   3  -2   2  775.92   43.60
   3  -2   2  790.32   43.00
   3  -2   2  774.42   43.60
   3  -2   2  765.22   43.70
  -4   2  -2  575.44   34.40
  -4   2  -2  618.84   34.00
  -4   2  -2  602.24   34.30
  -4   2  -2  629.94   34.50
  -4   2  -2  596.44   34.00
  -4   2  -2  606.34   34.20
  -4   2  -2  620.84   34.80
   4  -2   2  623.04   34.60
   4  -2   2  600.54   34.70
   4  -2   2  620.64   33.90
   4  -2   2  611.24   34.20
  -5   2  -2  421.66   23.90
  -5   2  -2  423.76   24.80
  -5   2  -2  397.56   23.70
  -5   2  -2  384.76   23.60
  -5   2  -2  404.56   24.10
  -5   2  -2  408.16   24.30
   5  -2   2  408.46   24.00
   5  -2   2  413.56   23.60
   5  -2   2  417.56   23.80
   5  -2   2  417.66   24.70
   5  -2   2  383.36   24.00
  -6   2  -2  205.78   14.40
  -6   2  -2  173.68   12.30
  -6   2  -2  202.18   12.90
  -6   2  -2  190.98   12.70
  -6   2  -2  190.38   13.30
  -6   2  -2  184.58   13.30
   6  -2   2  187.88   12.70
   6  -2   2  200.38   12.80
   6  -2   2  180.68   13.00
   6  -2   2  201.58   14.10
   6  -2   2  172.78   12.50
  -7   2  -2  909.91   54.09
  -7   2  -2  952.90   54.99
  -7   2  -2  874.71   53.29
  -7   2  -2  941.51   54.89
  -7   2  -2 1002.40   55.89
  -7   2  -2 1026.40   54.29
   7  -2   2 1026.50   54.19
   7  -2   2  976.90   54.79
   7  -2   2  985.10   55.79
   7  -2   2  984.70   53.69
   7  -2   2  965.10   54.19
  -8   2  -2  547.45   33.70
  -8   2  -2  538.15   32.80
  -8   2  -2  556.14   33.40
  -8   2  -2  586.44   32.60
  -8   2  -2  553.54   34.40
  -8   2  -2  472.75   31.00
   8  -2   2  580.54   32.60
   8  -2   2  562.54   32.50
   8  -2   2  522.15   34.20
   8  -2   2  563.24   33.30
   8  -2   2  566.04   31.40
  -9   2  -2  239.98   15.80
  -9   2  -2  272.07   19.00
  -9   2  -2  257.87   17.70
  -9   2  -2  270.87   19.60
  -9   2  -2  271.17   19.30
  -9   2  -2  275.87   21.40
   9  -2   2  236.38   18.60
   9  -2   2  288.97   21.20
   9  -2   2  266.87   17.80
   9  -2   2  256.57   18.40
 -10   2  -2  739.43   46.00
 -10   2  -2  743.13   42.50
 -10   2  -2  812.72   45.60
 -10   2  -2  796.82   48.80
 -10   2  -2  709.33   46.40
 -10   2  -2  821.32   42.60
 -10   2  -2  766.22   47.30
  10  -2   2  770.72   46.60
  10  -2   2  863.11   46.20
  10  -2   2  841.02   45.70
  10  -2   2  725.33   48.10
 -11   2  -2  413.26   26.20
 -11   2  -2  436.26   30.70
  11  -2   2  376.06   27.50
  11  -2   2  384.06   25.90
  11  -2   2  403.56   27.50
 -12   2  -2   25.80   13.60
 -12   2  -2   25.40    9.60
  12  -2   2   10.50    6.30
  12  -2   2    7.30    8.20
  12  -2   2    9.30    8.30
 -13   2  -2   -2.70    9.80
 -13   2  -2   -7.40   13.20
  13  -2   2    6.50    6.90
  13  -2   2   10.10   10.30
  12   1  -2    5.30   10.50
  12   1  -2   -8.60    6.70
  12   1  -2    6.50    7.50
 -12  -1   2    9.10    8.80
 -12  -1   2    0.40   13.80
  11   1  -2  126.09   16.80
  11   1  -2   99.59   12.70
  11   1  -2  120.19   14.00
  11   1  -2  107.89   12.90
 -11  -1   2  112.59   17.50
 -11  -1   2  103.09   13.00
 -11  -1   2  117.99   13.90
  10   1  -2   25.40    6.10
  10   1  -2   27.40    8.00
  10   1  -2    6.40    5.30
  10   1  -2   15.00    5.80
 -10  -1   2   14.40    8.90
 -10  -1   2   15.50    6.20
 -10  -1   2   15.40    5.60
   9   1  -2   70.89    9.70
   9   1  -2   76.19   11.00
   9   1  -2   63.49    8.80
   9   1  -2   73.89    8.40
  -9  -1   2   76.69    9.80
  -9  -1   2   71.49    8.60
  -9  -1   2   60.19    9.10
  -9  -1   2   75.49   12.60
  -9  -1   2   67.89   11.10
  -9  -1   2   76.59   10.20
   8   1  -2   20.40    4.10
   8   1  -2   20.50    6.00
   8   1  -2   11.30    4.50
   8   1  -2   13.50    4.60
  -8  -1   2   17.90    4.90
  -8  -1   2   10.20    3.80
  -8  -1   2   28.70    7.90
  -8  -1   2   15.40    6.40
  -8  -1   2   16.80    6.00
  -8  -1   2   25.90    5.50
   7   1  -2  543.05   33.00
   7   1  -2  597.14   31.80
   7   1  -2  540.25   33.20
   7   1  -2  581.84   33.60
  -7  -1   2  634.54   35.30
  -7  -1   2  549.35   30.70
  -7  -1   2  574.84   33.30
  -7  -1   2  473.55   30.60
  -7  -1   2  563.84   31.80
  -7  -1   2  563.14   33.30
  -7  -1   2  551.64   33.10
   6   1  -2  322.77   17.80
   6   1  -2  288.17   18.90
   6   1  -2  301.57   19.20
   6   1  -2  279.07   19.00
  -6  -1   2  316.27   20.30
  -6  -1   2  290.17   17.70
  -6  -1   2  292.57   18.90
  -6  -1   2  291.67   19.10
  -6  -1   2  309.37   17.30
  -6  -1   2  312.57   19.20
   5   1  -2  288.47   18.60
   5   1  -2  304.87   17.20
   5   1  -2  296.17   18.50
  -5  -1   2  298.17   18.50
  -5  -1   2  309.77   19.50
  -5  -1   2  313.27   17.20
  -5  -1   2  296.17   17.30
  -5  -1   2  297.67   18.70
  -5  -1   2  287.47   18.30
   4   1  -2 1111.89   57.59
   4   1  -2 1049.09   58.89
   4   1  -2  972.00   58.59
   4   1  -2 1073.19   57.49
   4   1  -2 1060.39   58.59
  -4  -1   2 1141.59   57.89
  -4  -1   2 1042.60   58.49
  -4  -1   2 1028.30   58.89
  -4  -1   2 1073.49   59.39
  -4  -1   2 1106.99   59.39
  -4  -1   2 1084.59   58.79
  -4  -1   2 1041.70   57.59
   3   1  -2 1599.54   86.19
   3   1  -2 1612.74   85.99
   3   1  -2 1573.44   86.79
   3   1  -2 1544.15   87.09
  -3  -1   2 1561.34   85.99
  -3  -1   2 1587.14   87.19
  -3  -1   2 1666.63   87.39
  -3  -1   2 1678.23   86.49
  -3  -1   2 1616.64   87.09
  -3  -1   2 1610.74   86.79
   2   1  -2  121.69    7.30
   2   1  -2  125.79    7.50
   2   1  -2  101.99    6.60
   2   1  -2  117.49    7.90
   2   1  -2  107.19    7.70
  -2  -1   2  123.39    7.80
  -2  -1   2  114.59    7.80
  -2  -1   2  120.59    6.70
  -2  -1   2  125.09    7.60
  -2  -1   2  117.99    7.70
  -2  -1   2  117.59    7.40
   1   1  -2  134.29    8.10
   1   1  -2  134.69    7.20
   1   1  -2  126.69    8.10
   1   1  -2  136.49    8.00
   1   1  -2  121.99    8.10
   1   1  -2  130.99    7.80
  -1  -1   2  132.29    8.10
  -1  -1   2  131.29    8.20
  -1  -1   2  133.59    7.90
  -1  -1   2  120.59    7.70
  -1  -1   2  132.59    7.20
  -1  -1   2  125.39    8.20
   0   1  -2  626.44   32.70
   0   1  -2  622.44   32.80
   0   1  -2  606.74   32.40
   0   1  -2  605.64   32.40
   0   1  -2  542.75   33.00
   0   1  -2  580.64   32.20
   0  -1   2  595.44   33.10
   0  -1   2  581.34   32.30
   0  -1   2  561.04   32.30
   0  -1   2  642.24   32.70
  -1   1  -2  596.84   31.60
  -1   1  -2  573.74   31.50
  -1   1  -2  565.14   31.20
  -1   1  -2  567.94   32.10
  -1   1  -2  578.14   31.30
  -1   1  -2  566.14   31.30
   1  -1   2  566.04   31.30
   1  -1   2  566.34   31.50
   1  -1   2  576.84   31.30
   1  -1   2  604.84   32.20
   1  -1   2  561.64   31.30
  -2   1  -2  148.79    9.90
  -2   1  -2  147.99    9.00
  -2   1  -2  145.09    9.00
  -2   1  -2  156.88    9.30
  -2   1  -2  159.48    9.50
   2  -1   2  155.58   10.00
   2  -1   2  160.68    9.20
   2  -1   2  140.39    9.00
   2  -1   2  147.89    9.40
   2  -1   2  158.38    9.20
  -3   1  -2  464.85   25.90
  -3   1  -2  452.35   25.80
  -3   1  -2  479.55   26.40
  -3   1  -2  452.65   25.70
  -3   1  -2  462.45   25.70
  -3   1  -2  461.85   26.40
   3  -1   2  471.85   25.80
   3  -1   2  448.86   26.30
   3  -1   2  432.96   25.70
   3  -1   2  467.55   25.70
   3  -1   2  472.05   26.50
  -4   1  -2  250.97   15.20
  -4   1  -2  261.87   16.00
  -4   1  -2  259.17   16.30
  -4   1  -2  255.17   15.90
  -4   1  -2  250.47   15.40
  -4   1  -2  261.47   15.60
   4  -1   2  254.67   16.20
   4  -1   2  269.37   15.50
   4  -1   2  252.47   15.90
   4  -1   2  267.07   15.30
  -5   1  -2   67.49    6.80
  -5   1  -2   66.19    6.30
  -5   1  -2   56.29    5.90
  -5   1  -2   70.89    5.50
  -5   1  -2   63.49    5.90
  -5   1  -2   68.09    7.30
   5  -1   2   74.89    6.30
   5  -1   2   60.29    5.80
   5  -1   2   63.99    5.50
   5  -1   2   63.59    6.80
   5  -1   2   58.99    5.80
  -6   1  -2    3.50    2.10
  -6   1  -2    3.40    2.90
  -6   1  -2    2.80    2.40
  -6   1  -2    3.30    2.70
  -6   1  -2    3.40    3.90
  -6   1  -2   10.40    3.80
   6  -1   2    2.00    2.60
   6  -1   2   -0.30    2.70
   6  -1   2    6.50    2.60
   6  -1   2    4.40    3.90
   6  -1   2    1.40    2.20
  -7   1  -2   79.99    9.10
  -7   1  -2   60.29    7.20
  -7   1  -2   67.49    7.40
  -7   1  -2   69.69    9.10
  -7   1  -2   73.99    7.40
  -7   1  -2   71.99    6.70
   7  -1   2   65.09    9.50
   7  -1   2   63.09    7.40
   7  -1   2   68.79    7.70
   7  -1   2   70.79    6.70
   7  -1   2   64.99    6.60
  -8   1  -2   27.70    4.60
  -8   1  -2   26.10    4.80
  -8   1  -2   15.10    5.90
  -8   1  -2   13.90    4.50
  -8   1  -2   13.00    4.80
  -8   1  -2   15.70    6.60
   8  -1   2   23.80    5.50
   8  -1   2   16.60    4.40
   8  -1   2   29.20    7.10
   8  -1   2   17.90    4.00
  -9   1  -2  132.79   14.70
  -9   1  -2  123.49   12.30
  -9   1  -2  118.89   11.70
  -9   1  -2  118.49   13.40
  -9   1  -2  119.49   10.10
  -9   1  -2  134.89   10.70
   9  -1   2  130.59   12.50
   9  -1   2  146.39   10.90
   9  -1   2  125.49   11.80
 -10   1  -2   -4.10    6.00
 -10   1  -2    1.60    2.70
 -10   1  -2   -0.50    7.80
 -10   1  -2    2.50    4.20
 -10   1  -2    0.70    3.50
 -10   1  -2    9.10    8.60
  10  -1   2   -2.00    6.30
  10  -1   2   -0.50    5.20
  10  -1   2   -0.70    3.80
 -11   1  -2  300.67   26.30
 -11   1  -2  263.27   19.40
  11  -1   2  280.17   21.10
  11  -1   2  286.17   21.80
  11  -1   2  280.97   19.40
 -12   1  -2   85.19   16.10
 -12   1  -2  122.09   16.00
  12  -1   2   53.79   10.00
  12  -1   2   71.49    9.20
  12  -1   2   72.59   12.00
  13   0  -2   -1.80    8.90
  13   0  -2   -0.60    9.10
 -13   0   2    9.40   16.00
  12   0  -2   -0.30    7.10
  12   0  -2   -1.30    7.50
  12   0  -2   -5.70    6.80
 -12   0   2   10.30   13.00
 -12   0   2   -4.50    8.10
  11   0  -2  -10.10    6.30
  11   0  -2   -2.50    5.90
  11   0  -2   -1.20    7.50
  11   0  -2    2.40    5.80
 -11   0   2   14.20    9.80
 -11   0   2    1.60    6.70
 -11   0   2   -6.80    6.10
  10   0  -2  274.67   17.50
  10   0  -2  239.18   19.90
  10   0  -2  243.48   18.90
  10   0  -2  215.38   18.90
 -10   0   2  259.67   19.60
 -10   0   2  260.37   19.70
 -10   0   2  261.17   19.40
 -10   0   2  254.07   22.70
 -10   0   2  236.18   17.70
   9   0  -2   27.30    6.60
   9   0  -2   33.70    6.70
   9   0  -2   33.40    5.50
   9   0  -2   21.70    6.40
  -9   0   2   39.10    8.40
  -9   0   2   24.40    5.10
  -9   0   2   33.60    7.20
  -9   0   2   27.70    6.60
  -9   0   2   22.10    6.70
   8   0  -2    8.10    3.50
   8   0  -2   15.20    5.70
   8   0  -2    4.70    4.10
   8   0  -2   11.60    4.70
  -8   0   2   12.20    4.60
  -8   0   2    6.70    4.70
  -8   0   2    9.50    4.90
  -8   0   2   13.20    3.60
  -8   0   2   12.10    6.40
   7   0  -2   23.80    3.80
   7   0  -2    9.50    4.00
   7   0  -2   10.40    3.70
   7   0  -2   20.80    4.80
  -7   0   2   17.00    4.90
  -7   0   2   14.60    4.50
  -7   0   2   25.00    4.00
  -7   0   2   21.40    5.70
  -7   0   2   19.10    4.70
   6   0  -2   21.60    4.30
   6   0  -2   24.10    4.70
   6   0  -2   19.90    4.20
   6   0  -2   29.60    4.00
  -6   0   2   29.90    4.80
  -6   0   2   34.50    5.70
  -6   0   2   22.10    3.40
  -6   0   2   29.80    4.50
  -6   0   2   24.70    4.40
   5   0  -2 1389.96   72.39
   5   0  -2 1288.97   73.69
   5   0  -2 1347.77   73.29
  -5   0   2 1334.47   73.79
  -5   0   2 1339.67   73.79
  -5   0   2 1361.46   73.19
  -5   0   2 1379.16   73.99
  -5   0   2 1322.17   72.39
  -5   0   2 1264.07   71.29
   4   0  -2  365.56   22.70
   4   0  -2  384.86   21.50
   4   0  -2  408.56   20.90
   4   0  -2  401.26   22.40
  -4   0   2  382.16   21.50
  -4   0   2  378.76   22.70
  -4   0   2  369.66   22.10
  -4   0   2  374.46   21.10
  -4   0   2  375.76   22.70
  -4   0   2  395.06   22.90
   3   0  -2   61.79    5.40
   3   0  -2   61.19    5.20
   3   0  -2   61.89    4.20
   3   0  -2   64.29    4.80
   3   0  -2   65.49    4.30
  -3   0   2   64.69    5.30
  -3   0   2   59.99    5.40
  -3   0   2   62.29    5.30
  -3   0   2   58.59    4.70
  -3   0   2   59.89    4.20
   2   0  -2 2520.75  136.79
   2   0  -2 2666.63  136.39
   2   0  -2 2534.65  136.19
   2   0  -2 2431.76  135.79
   2   0  -2 2546.45  136.79
  -2   0   2 2590.74  136.29
  -2   0   2 2687.53  136.39
  -2   0   2 2430.66  136.09
  -2   0   2 2464.15  136.79
  -2   0   2 2552.74  135.89
  -2   0   2 2561.94  136.79
   1   0  -2   53.09    4.20
   1   0  -2   61.29    3.80
   1   0  -2   54.39    4.30
   1   0  -2   56.29    4.40
   1   0  -2   61.29    4.00
  -1   0   2   66.79    4.50
  -1   0   2   59.19    4.40
  -1   0   2   58.79    4.30
  -1   0   2   57.79    3.70
  -1   0   2   59.39    3.70
  -1   0   2   55.29    3.80
   0   0  -2   18.20    2.40
   0   0  -2   11.80    1.00
   0   0  -2   11.70    1.40
   0   0  -2   12.60    1.60
   0   0  -2   15.40    1.80
   0   0  -2   11.10    1.50
   0   0   2   13.80    1.80
   0   0   2   11.60    1.50
   0   0   2   11.70    1.00
  -1   0  -2   83.99    5.20
  -1   0  -2   83.39    5.20
  -1   0  -2   82.59    5.20
  -1   0  -2   71.29    5.90
  -1   0  -2   80.29    5.10
  -1   0  -2   83.79    5.40
   1   0   2   78.69    5.20
   1   0   2   81.59    6.10
   1   0   2   78.39    5.40
   1   0   2   80.29    5.20
   1   0   2   94.89    5.20
   1   0   2   82.89    5.20
  -2   0  -2    1.60    1.80
  -2   0  -2    6.10    1.20
  -2   0  -2    5.20    1.50
  -2   0  -2    7.10    1.20
  -2   0  -2    4.00    1.40
  -2   0  -2    2.70    1.20
   2   0   2    6.20    1.20
   2   0   2    3.80    1.50
   2   0   2    4.00    1.60
   2   0   2    6.80    2.10
   2   0   2    4.90    1.10
  -3   0  -2    8.90    1.60
  -3   0  -2   10.00    2.20
  -3   0  -2    7.20    1.90
  -3   0  -2   11.80    2.70
  -3   0  -2    9.40    2.70
   3   0   2   11.10    1.60
   3   0   2    8.90    2.30
   3   0   2    7.70    1.50
   3   0   2    9.30    2.50
   3   0   2   12.70    2.70
  -4   0  -2  377.06   22.10
  -4   0  -2  392.26   20.60
  -4   0  -2  370.46   20.80
  -4   0  -2  339.97   21.00
  -4   0  -2  354.46   21.80
  -4   0  -2  350.66   21.60
   4   0   2  370.86   21.60
   4   0   2  349.37   21.90
   4   0   2  353.96   20.70
   4   0   2  359.96   21.30
   4   0   2  381.46   20.60
  -5   0  -2   50.99    4.80
  -5   0  -2   49.99    5.90
  -5   0  -2   49.99    6.30
  -5   0  -2   54.19    5.20
  -5   0  -2   48.90    4.30
  -5   0  -2   50.99    6.40
   5   0   2   42.60    4.70
   5   0   2   49.70    6.50
   5   0   2   51.09    4.50
   5   0   2   47.00    5.60
   5   0   2   44.30    5.30
  -6   0  -2   53.59    6.90
  -6   0  -2   44.80    6.20
  -6   0  -2   62.09    8.00
  -6   0  -2   55.39    5.10
  -6   0  -2   68.99    7.80
  -6   0  -2   59.09    5.90
   6   0   2   65.79    8.40
   6   0   2   48.20    5.60
   6   0   2   57.59    6.90
   6   0   2   55.49    5.20
  -7   0  -2   40.80    7.70
  -7   0  -2   31.90    4.70
  -7   0  -2   34.90    4.70
  -7   0  -2   43.60    6.60
  -7   0  -2   31.40    5.60
  -7   0  -2   28.00    5.20
   7   0   2   30.90    4.20
   7   0   2   27.00    4.50
   7   0   2   31.00    5.40
  -8   0  -2   22.10    4.00
  -8   0  -2   24.20    5.40
  -8   0  -2   19.70    4.70
  -8   0  -2   16.00    5.40
  -8   0  -2   26.50    7.60
  -8   0  -2   11.00    6.10
   8   0   2   22.00    4.10
   8   0   2   22.70    4.70
   8   0   2   24.60    5.90
  -9   0  -2   22.90    6.90
  -9   0  -2   33.60    6.20
  -9   0  -2   40.70    5.90
  -9   0  -2   28.90    5.90
  -9   0  -2   26.50    4.70
  -9   0  -2   19.80    9.00
  -9   0  -2   25.10    8.20
   9   0   2   32.80    5.10
   9   0   2   21.90    6.40
   9   0   2   27.40    5.50
 -10   0  -2  144.29   11.50
 -10   0  -2  142.99   10.50
 -10   0  -2  146.49   19.00
 -10   0  -2  148.79   15.10
 -10   0  -2  135.49   11.90
  10   0   2  162.08   15.10
  10   0   2  112.69   12.40
  10   0   2  145.69   11.40
 -11   0  -2  -12.30    7.60
 -11   0  -2    2.30   11.60
 -11   0  -2    0.00    2.90
  11   0   2    4.40    8.40
  11   0   2    1.30    5.90
  11   0   2   -1.20    4.30
 -12   0  -2   30.50   11.00
 -12   0  -2   19.50   15.00
  12   0   2    0.90   10.50
  13  -1  -2   29.40    9.10
  13  -1  -2    8.60    8.50
 -13   1   2   37.90   15.70
  12  -1  -2  121.09   15.60
  12  -1  -2  110.19   15.50
  12  -1  -2  127.29   13.80
  12  -1  -2  110.89   16.20
 -12   1   2  144.69   20.90
 -12   1   2  113.19   14.70
  11  -1  -2  -16.00    6.90
  11  -1  -2   13.50    7.20
  11  -1  -2   -3.00    5.70
  11  -1  -2    4.60    6.10
 -11   1   2    1.50    6.40
 -11   1   2   -6.00    6.70
 -11   1   2    2.30   10.00
  10  -1  -2   61.89    9.30
  10  -1  -2   41.80    8.00
  10  -1  -2   54.19    7.00
  10  -1  -2   49.90    9.10
 -10   1   2   46.70    9.10
 -10   1   2   65.69   11.40
 -10   1   2   50.69    8.60
 -10   1   2   65.39    9.60
 -10   1   2   41.10    7.10
   9  -1  -2   25.80    6.20
   9  -1  -2   14.40    5.60
   9  -1  -2   21.90    6.40
   9  -1  -2   19.90    4.60
  -9   1   2    8.50    5.60
  -9   1   2   16.70    7.10
  -9   1   2   22.30    6.10
  -9   1   2   34.30    5.60
  -9   1   2   29.30    6.50
   8  -1  -2  376.66   27.00
   8  -1  -2  463.45   27.30
   8  -1  -2  407.36   27.10
   8  -1  -2  457.95   25.60
  -8   1   2  431.16   25.60
  -8   1   2  462.85   28.20
  -8   1   2  441.36   27.80
  -8   1   2  440.16   27.40
  -8   1   2  388.86   26.30
   7  -1  -2  159.98   11.00
   7  -1  -2  151.88   12.70
   7  -1  -2  163.58   12.30
  -7   1   2  171.38   13.70
  -7   1   2  162.48   12.00
  -7   1   2  166.08   12.80
  -7   1   2  154.98   11.10
  -7   1   2  166.08   13.10
   6  -1  -2  619.34   34.70
   6  -1  -2  544.75   35.30
   6  -1  -2  581.54   35.20
   6  -1  -2  634.94   33.80
   6  -1  -2  601.64   35.20
  -6   1   2  617.54   35.30
  -6   1   2  588.14   33.70
  -6   1   2  593.84   35.40
  -6   1   2  587.14   34.30
  -6   1   2  620.44   35.40
   5  -1  -2   72.69    7.40
   5  -1  -2   79.29    7.40
   5  -1  -2   85.69    6.10
   5  -1  -2   78.49    6.80
   5  -1  -2   79.29    7.10
  -5   1   2   82.09    7.30
  -5   1   2   82.69    7.50
  -5   1   2   87.89    7.70
  -5   1   2   82.39    6.80
  -5   1   2   74.59    6.00
   4  -1  -2  123.89    9.30
   4  -1  -2  112.19    9.00
   4  -1  -2  121.49    7.50
   4  -1  -2  133.39    8.90
   4  -1  -2  130.89    8.60
   4  -1  -2  118.19    8.00
  -4   1   2  120.69    8.40
  -4   1   2  119.79    9.20
  -4   1   2  128.99    9.40
  -4   1   2  141.19    8.20
  -4   1   2  125.29    8.90
   3  -1  -2    2.00    1.50
   3  -1  -2    1.80    1.10
   3  -1  -2    2.40    1.80
   3  -1  -2    3.60    1.90
   3  -1  -2    0.70    1.30
   3  -1  -2    3.60    1.50
  -3   1   2    4.00    1.80
  -3   1   2    2.40    1.20
  -3   1   2   -0.10    1.50
  -3   1   2    1.30    1.10
  -3   1   2    1.00    1.10
  -3   1   2    1.70    1.80
   2  -1  -2 1617.54   88.09
   2  -1  -2 1602.64   88.89
   2  -1  -2 1583.64   88.09
   2  -1  -2 1611.64   87.99
   2  -1  -2 1648.94   88.89
   2  -1  -2 1649.93   88.59
  -2   1   2 1653.73   88.09
  -2   1   2 1622.24   88.89
  -2   1   2 1701.23   88.99
  -2   1   2 1696.83   88.09
  -2   1   2 1601.24   87.99
  -2   1   2 1700.43   88.49
   1  -1  -2 2730.43  153.38
   1  -1  -2 2809.92  154.08
   1  -1  -2 2942.01  153.68
   1  -1  -2 2886.11  154.08
   1  -1  -2 3019.30  154.38
  -1   1   2 2497.65  154.38
  -1   1   2 3025.70  153.58
  -1   1   2 2855.91  153.38
  -1   1   2 2912.01  154.08
  -1   1   2 3063.09  154.28
   0  -1  -2    9.70    2.30
   0  -1  -2    9.90    1.50
   0  -1  -2    5.90    1.30
   0  -1  -2    9.30    1.00
   0  -1  -2   10.90    1.50
   0  -1  -2    6.60    1.30
   0   1   2    8.90    2.20
   0   1   2    6.30    1.10
   0   1   2    9.00    1.40
   0   1   2    8.00    1.40
   0   1   2    9.50    1.50
  -1  -1  -2  339.57   19.10
  -1  -1  -2  329.67   18.80
  -1  -1  -2  322.87   20.10
  -1  -1  -2  356.26   19.10
  -1  -1  -2  366.36   18.80
   1   1   2  344.97   20.10
   1   1   2  356.66   18.80
   1   1   2  328.57   19.00
   1   1   2  328.57   18.80
  -2  -1  -2 2561.74  138.49
  -2  -1  -2 2558.74  138.79
  -2  -1  -2 2530.35  137.69
  -2  -1  -2 2559.04  139.59
  -2  -1  -2 2508.15  138.69
  -2  -1  -2 2537.85  137.79
   2   1   2 2729.03  139.49
   2   1   2 2653.03  137.79
   2   1   2 2610.44  137.79
  -3  -1  -2   75.09    6.10
  -3  -1  -2   62.89    5.60
  -3  -1  -2   64.79    4.40
  -3  -1  -2   62.79    6.10
  -3  -1  -2   70.69    4.50
  -3  -1  -2   64.09    5.40
  -3  -1  -2   78.09    6.80
   3   1   2   75.89    6.60
   3   1   2   76.09    4.50
   3   1   2   67.99    4.50
   3   1   2   78.49    6.00
  -4  -1  -2    6.20    1.30
  -4  -1  -2   -0.20    2.30
  -4  -1  -2    4.00    3.00
  -4  -1  -2    0.30    2.00
  -4  -1  -2   -0.40    3.10
  -4  -1  -2    2.40    1.30
   4   1   2    1.30    2.50
   4   1   2    3.50    2.40
   4   1   2    2.00    1.40
   4   1   2    3.30    1.20
  -5  -1  -2   55.49    6.90
  -5  -1  -2   52.39    4.50
  -5  -1  -2   47.10    5.20
  -5  -1  -2   48.40    6.90
  -5  -1  -2   41.50    5.90
   5   1   2   53.59    6.20
   5   1   2   47.70    4.40
   5   1   2   50.79    4.00
  -6  -1  -2 1377.26   73.69
  -6  -1  -2 1255.37   73.29
  -6  -1  -2 1191.08   72.29
  -6  -1  -2 1367.56   74.49
  -6  -1  -2 1313.07   71.59
   6   1   2 1269.37   71.69
   6   1   2 1373.06   71.29
   6   1   2 1396.46   73.09
  -7  -1  -2    2.80    4.70
  -7  -1  -2   -4.80    3.90
  -7  -1  -2    2.00    6.00
  -7  -1  -2    7.30    2.90
  -7  -1  -2   13.20    5.50
   7   1   2    4.60    2.80
   7   1   2    8.80    2.40
   7   1   2    6.10    4.30
  -8  -1  -2  440.36   28.80
  -8  -1  -2  413.36   25.50
  -8  -1  -2  427.16   26.00
  -8  -1  -2  471.35   30.00
  -8  -1  -2  413.06   26.90
  -8  -1  -2  398.96   27.40
   8   1   2  459.95   25.10
   8   1   2  494.35   28.00
   8   1   2  415.46   25.70
  -9  -1  -2    4.60    4.10
  -9  -1  -2   -4.80    5.40
  -9  -1  -2   -5.30    7.40
  -9  -1  -2    5.10    4.20
  -9  -1  -2    2.00    8.50
  -9  -1  -2    3.30    6.30
   9   1   2   -1.00    6.10
   9   1   2   -2.00    3.50
   9   1   2    3.50    2.90
 -10  -1  -2  122.29    9.70
 -10  -1  -2  134.69   18.00
 -10  -1  -2  138.49   13.90
 -10  -1  -2  146.19   11.10
 -10  -1  -2  109.79   15.00
  10   1   2  111.99   11.20
  10   1   2  126.09   10.00
  10   1   2  131.49   14.80
 -11  -1  -2   25.40    4.80
 -11  -1  -2   26.00   14.40
 -11  -1  -2   31.50   10.30
  11   1   2   32.00    5.30
  11   1   2   33.00    6.30
  11   1   2   36.20   10.20
 -12  -1  -2   12.70   14.90
 -12  -1  -2    1.70   10.80
  12   1   2    9.10    4.50
  12   1   2   47.20   12.00
  12   1   2    6.90    5.90
  13  -2  -2   26.10    9.10
  13  -2  -2   27.80   10.50
 -13   2   2   25.90   13.70
  12  -2  -2  239.28   18.10
  12  -2  -2  206.18   21.50
  12  -2  -2  216.68   19.90
  12  -2  -2  234.88   21.10
 -12   2   2  227.58   24.30
 -12   2   2  182.48   18.40
 -12   2   2  247.78   21.10
  11  -2  -2  115.09   15.70
  11  -2  -2  142.59   15.10
  11  -2  -2  137.09   15.40
  11  -2  -2  149.19   12.40
 -11   2   2  131.79   15.30
 -11   2   2  114.89   16.00
 -11   2   2  100.29   13.00
  10  -2  -2    2.60    5.60
  10  -2  -2    0.60    5.50
  10  -2  -2    0.30    5.40
 -10   2   2    0.70    7.50
 -10   2   2   18.00    7.50
 -10   2   2    4.60    5.80
 -10   2   2    4.00    4.90
 -10   2   2    2.50    5.60
   9  -2  -2   26.30    6.80
   9  -2  -2   28.60    6.30
   9  -2  -2   41.00    5.70
  -9   2   2   50.49    8.80
  -9   2   2   35.70    7.40
  -9   2   2   30.10    5.50
  -9   2   2   24.80    6.10
  -9   2   2   33.20    7.40
   8  -2  -2  640.24   41.50
   8  -2  -2  710.93   39.70
   8  -2  -2  718.83   40.90
   8  -2  -2  711.53   41.80
   8  -2  -2  717.23   41.70
  -8   2   2  655.83   41.40
  -8   2   2  737.43   42.00
  -8   2   2  705.73   39.80
  -8   2   2  701.33   42.00
  -8   2   2  656.23   40.20
   7  -2  -2 1428.66   77.29
   7  -2  -2 1369.06   78.09
   7  -2  -2 1457.75   76.49
   7  -2  -2 1402.76   77.99
   7  -2  -2 1293.77   78.09
  -7   2   2 1337.17   76.79
  -7   2   2 1477.15   78.39
  -7   2   2 1404.46   77.99
  -7   2   2 1381.26   76.49
   6  -2  -2  415.86   24.80
   6  -2  -2  423.96   27.70
   6  -2  -2  463.55   27.90
   6  -2  -2  450.85   26.70
   6  -2  -2  456.75   27.30
   6  -2  -2  460.05   26.30
  -6   2   2  461.75   26.50
  -6   2   2  456.15   26.30
  -6   2   2  473.75   27.60
  -6   2   2  515.95   28.20
  -6   2   2  427.86   27.80
   5  -2  -2  370.66   22.50
   5  -2  -2  358.76   21.80
   5  -2  -2  365.36   21.00
   5  -2  -2  335.37   22.30
   5  -2  -2  386.76   20.00
   5  -2  -2  349.67   20.30
   5  -2  -2  371.56   21.40
  -5   2   2  373.36   22.50
  -5   2   2  327.97   22.20
  -5   2   2  354.16   21.00
  -5   2   2  359.36   21.00
  -5   2   2  374.66   21.90
   4  -2  -2 3659.93  194.98
   4  -2  -2 3593.44  196.28
   4  -2  -2 3589.44  196.38
   4  -2  -2 3553.54  195.08
   4  -2  -2 3622.94  195.08
   4  -2  -2 3658.13  195.58
  -4   2   2 3588.64  194.98
  -4   2   2 3525.25  195.08
  -4   2   2 3589.54  196.28
  -4   2   2 3841.02  195.58
  -4   2   2 3851.61  196.48
   3  -2  -2 1325.77   70.59
   3  -2  -2 1282.47   71.49
   3  -2  -2 1303.27   70.29
   3  -2  -2 1287.37   71.59
   3  -2  -2 1312.57   70.49
   3  -2  -2 1298.67   70.89
  -3   2   2 1292.97   70.19
  -3   2   2 1234.58   71.39
  -3   2   2 1328.77   71.49
  -3   2   2 1277.67   70.49
  -3   2   2 1379.76   70.59
   2  -2  -2   14.90    1.80
   2  -2  -2   13.30    2.60
   2  -2  -2   16.30    2.90
   2  -2  -2   12.50    2.50
   2  -2  -2   14.60    2.00
   2  -2  -2   15.90    2.30
  -2   2   2   14.70    2.60
  -2   2   2   12.20    1.80
  -2   2   2   15.30    2.20
  -2   2   2   15.20    2.80
  -2   2   2   12.50    1.80
   1  -2  -2 1438.16   82.29
   1  -2  -2 1633.74   83.09
   1  -2  -2 1525.75   81.39
   1  -2  -2 1453.65   82.29
   1  -2  -2 1494.35   81.49
   1  -2  -2 1588.04   82.09
  -1   2   2 1506.35   81.49
  -1   2   2 1552.04   81.99
  -1   2   2 1502.45   82.29
   0  -2  -2  483.85   28.20
   0  -2  -2  531.25   27.90
   0  -2  -2  491.25   28.20
   0  -2  -2  520.15   29.50
   0  -2  -2  511.85   28.30
   0  -2  -2  514.65   27.90
   0   2   2  594.34   29.70
   0   2   2  502.85   28.20
   0   2   2  496.35   28.20
   0   2   2  516.85   28.00
   0   2   2  484.75   27.80
   0   2   2  492.75   28.20
  -1  -2  -2  405.16   23.10
  -1  -2  -2  422.26   22.90
  -1  -2  -2  415.26   23.10
  -1  -2  -2  404.16   22.50
  -1  -2  -2  415.46   24.50
  -1  -2  -2  430.06   22.50
   1   2   2  407.46   22.50
   1   2   2  390.96   22.50
  -2  -2  -2  464.35   28.40
  -2  -2  -2  500.95   27.50
  -2  -2  -2  481.95   27.40
  -2  -2  -2  473.55   27.40
  -2  -2  -2  477.25   26.80
   2   2   2  477.95   25.70
  -3  -2  -2 2684.33  143.89
  -3  -2  -2 2708.63  144.29
  -3  -2  -2 2546.95  143.69
  -3  -2  -2 2665.63  144.99
  -3  -2  -2 2679.03  143.49
  -3  -2  -2 2723.13  144.49
  -4  -2  -2 1213.18   72.19
  -4  -2  -2 1360.46   73.49
  -4  -2  -2 1306.17   73.69
  -4  -2  -2 1351.66   73.69
  -4  -2  -2 1376.06   72.89
  -5  -2  -2   36.00    5.10
  -5  -2  -2   47.60    7.00
  -5  -2  -2   40.10    6.70
  -5  -2  -2   37.10    5.60
   5   2   2   34.60    3.10
   5   2   2   40.70    2.90
  -6  -2  -2  177.18   15.40
  -6  -2  -2  188.58   13.40
  -6  -2  -2  188.48   14.20
  -6  -2  -2  182.48   15.50
  -6  -2  -2  161.18   12.90
  -6  -2  -2  196.28   14.90
   6   2   2  201.58   10.70
   6   2   2  169.88   10.90
   6   2   2  192.28   13.80
  -7  -2  -2  134.99   11.90
  -7  -2  -2  159.28   15.70
  -7  -2  -2  148.39   15.30
  -7  -2  -2  156.78   14.30
  -7  -2  -2  153.38   12.10
  -7  -2  -2  136.19   14.00
   7   2   2  167.88    9.40
   7   2   2  144.99    9.60
   7   2   2  157.58   13.10
  -8  -2  -2  111.49   12.70
  -8  -2  -2   59.09    8.50
  -8  -2  -2   55.49   11.70
  -8  -2  -2   85.39   11.50
  -8  -2  -2   90.19   13.10
  -8  -2  -2   86.79    9.50
   8   2   2   80.49   10.90
   8   2   2   93.29    6.30
   8   2   2   81.89    6.70
  -9  -2  -2    8.30    5.60
  -9  -2  -2   16.60    8.20
  -9  -2  -2    9.20    7.00
  -9  -2  -2    0.80   10.60
  -9  -2  -2    6.40    9.60
   9   2   2   10.50    3.10
   9   2   2    8.90    2.80
 -10  -2  -2  379.36   28.30
 -10  -2  -2  431.86   33.50
 -10  -2  -2  434.86   25.80
 -10  -2  -2  456.65   29.60
 -10  -2  -2  353.86   27.70
  10   2   2  425.46   23.00
  10   2   2  368.76   23.20
 -11  -2  -2  164.08   22.70
 -11  -2  -2  145.79   18.00
  11   2   2  151.18    9.50
  11   2   2  132.89    9.80
  13  -3  -2  174.88   20.60
  13  -3  -2  182.78   17.40
 -13   3   2  204.58   23.50
  12  -3  -2   -2.50    6.00
  12  -3  -2   -2.20    7.80
  12  -3  -2    2.90    7.80
 -12   3   2    6.20    8.50
 -12   3   2   10.20   10.70
  11  -3  -2  616.34   43.30
  11  -3  -2  705.03   40.70
  11  -3  -2  756.32   42.90
  11  -3  -2  709.23   43.20
 -11   3   2  719.33   44.40
 -11   3   2  629.14   40.90
 -11   3   2  664.83   43.90
 -11   3   2  703.43   43.30
 -11   3   2  667.43   41.90
  10  -3  -2  824.52   48.20
  10  -3  -2  805.32   47.20
  10  -3  -2  736.33   48.00
  10  -3  -2  763.52   48.50
  10  -3  -2  862.11   45.90
 -10   3   2  758.22   46.00
 -10   3   2  742.63   48.60
 -10   3   2  792.42   48.10
 -10   3   2  794.82   46.70
 -10   3   2  840.02   48.50
   9  -3  -2   10.40    4.50
   9  -3  -2   13.10    6.60
   9  -3  -2    1.30    4.60
   9  -3  -2    3.90    5.20
   9  -3  -2   -6.60    4.70
  -9   3   2    2.00    5.90
  -9   3   2   -3.40    4.00
  -9   3   2   -2.90    6.00
  -9   3   2    5.40    5.10
  -9   3   2   -4.10    4.80
   8  -3  -2  292.67   18.70
   8  -3  -2  289.37   19.70
   8  -3  -2  317.57   21.20
   8  -3  -2  296.17   20.50
   8  -3  -2  283.17   21.30
  -8   3   2  299.27   19.40
  -8   3   2  283.47   19.10
  -8   3   2  309.07   21.70
  -8   3   2  308.47   20.80
  -8   3   2  295.87   20.90
   7  -3  -2 1792.42   99.39
   7  -3  -2 1730.03  100.89
   7  -3  -2 1713.43   97.89
   7  -3  -2 1764.42  101.39
   7  -3  -2 1810.32   99.79
   7  -3  -2 2037.20   97.69
   7  -3  -2 1735.93  100.49
  -7   3   2 1797.72  101.39
  -7   3   2 1901.71  100.79
  -7   3   2 1870.71   99.59
  -7   3   2 1942.51  101.39
  -7   3   2 1787.22   99.49
   6  -3  -2 5045.10  282.17
   6  -3  -2 5287.17  281.37
   6  -3  -2 5329.67  279.37
   6  -3  -2 5270.87  282.07
   6  -3  -2 5236.78  280.57
   6  -3  -2 5080.89  280.37
   6  -3  -2 5067.59  279.77
  -6   3   2 5241.48  280.47
  -6   3   2 5493.55  281.47
  -6   3   2 5450.25  282.17
  -6   3   2 5100.49  280.27
  -6   3   2 5230.68  282.27
   5  -3  -2  443.96   26.60
   5  -3  -2  448.36   26.00
   5  -3  -2  424.96   27.30
   5  -3  -2  441.46   26.10
   5  -3  -2  468.75   26.10
   5  -3  -2  437.76   27.60
   5  -3  -2  465.05   25.50
  -5   3   2  475.35   27.60
  -5   3   2  495.25   26.80
  -5   3   2  446.06   25.80
  -5   3   2  439.76   27.60
  -5   3   2  449.56   26.10
   4  -3  -2  422.86   25.70
   4  -3  -2  420.06   25.50
   4  -3  -2  420.16   24.30
   4  -3  -2  433.06   24.00
   4  -3  -2  426.76   24.70
   4  -3  -2  430.76   24.10
   4  -3  -2  422.16   24.60
  -4   3   2  399.36   24.20
  -4   3   2  413.46   25.60
  -4   3   2  423.16   23.80
  -4   3   2  449.95   24.60
  -4   3   2  427.16   25.50
   3  -3  -2 2727.13  136.09
   3  -3  -2 2592.64  135.39
   3  -3  -2 2430.76  134.59
   3  -3  -2 2461.05  135.09
   3  -3  -2 2509.75  136.09
   3  -3  -2 2513.35  135.19
   3  -3  -2 2500.05  136.29
  -3   3   2 2465.75  136.19
  -3   3   2 2560.34  134.99
  -3   3   2 2573.34  136.19
  -3   3   2 2448.85  134.49
  -3   3   2 2393.66  135.09
   2  -3  -2  712.43   39.20
   2  -3  -2  715.33   38.80
   2  -3  -2  689.83   40.30
   2  -3  -2  711.63   39.60
   2  -3  -2  705.63   40.20
   2  -3  -2  784.62   40.90
  -2   3   2  651.93   40.30
  -2   3   2  726.63   38.80
  -2   3   2  736.43   39.10
  -2   3   2  751.72   40.30
  -2   3   2  700.33   39.50
   1  -3  -2   22.00    3.00
   1  -3  -2   19.70    2.10
   1  -3  -2   22.70    3.10
   1  -3  -2   19.30    2.40
   1  -3  -2   20.30    3.20
  -1   3   2   21.40    2.40
  -1   3   2   19.40    1.90
  -1   3   2   25.50    3.30
  -1   3   2   19.90    3.10
  -1   3   2   20.20    2.80
   0  -3  -2 5162.38  281.97
   0  -3  -2 5425.26  282.77
   0  -3  -2 5079.79  282.47
   0  -3  -2 5127.99  282.27
   0  -3  -2 5904.91  284.57
   0  -3  -2 5460.65  282.47
   0   3   2 5243.78  281.97
   0   3   2 5293.07  282.47
   0   3   2 5229.08  282.37
   0   3   2 5048.90  282.47
   0   3   2 5235.18  282.47
  -1  -3  -2 3066.09  167.78
  -1  -3  -2 3383.66  169.88
  -1  -3  -2 3010.10  167.08
  -1  -3  -2 3146.89  167.78
  -1  -3  -2 3232.18  166.98
  -1  -3  -2 3145.19  167.38
   1   3   2 3113.59  166.98
   1   3   2 3168.18  168.08
   1   3   2 2901.31  167.08
  -2  -3  -2  371.76   20.90
  -2  -3  -2  351.26   21.20
  -2  -3  -2  350.96   22.70
  -2  -3  -2  375.26   21.40
  -2  -3  -2  333.07   20.70
  -2  -3  -2  360.26   20.50
  -3  -3  -2 1052.49   58.29
  -3  -3  -2 1102.09   59.59
  -3  -3  -2 1041.10   58.69
  -3  -3  -2 1050.39   60.39
  -3  -3  -2  998.00   58.19
  -3  -3  -2 1093.59   58.79
  -3  -3  -2 1091.59   59.29
  -4  -3  -2 3769.72  197.38
  -4  -3  -2 3343.47  195.98
  -4  -3  -2 3698.43  196.78
  -4  -3  -2 3727.43  197.38
  -4  -3  -2 3649.83  198.08
  -4  -3  -2 3685.73  196.58
  -5  -3  -2 1026.20   56.19
  -5  -3  -2  864.11   54.99
  -5  -3  -2 1042.90   56.09
  -5  -3  -2 1033.30   57.09
  -5  -3  -2  963.00   57.39
  -5  -3  -2 1016.50   57.29
  -6  -3  -2   23.70    7.00
  -6  -3  -2   21.90    5.10
  -6  -3  -2   20.40    5.70
  -6  -3  -2   17.50    7.30
  -6  -3  -2   23.90    5.60
  -6  -3  -2   29.20    7.70
  -7  -3  -2  125.09   14.70
  -7  -3  -2  129.39   15.40
  -7  -3  -2  145.99   11.90
  -7  -3  -2  108.49   11.50
  -7  -3  -2  117.39   15.40
  -7  -3  -2  121.99   13.40
  -8  -3  -2 1017.70   63.79
  -8  -3  -2 1182.78   67.89
  -8  -3  -2 1109.19   65.69
  -8  -3  -2 1174.68   67.99
  -8  -3  -2 1196.68   64.29
  -8  -3  -2 1109.59   66.29
  -9  -3  -2   37.20    9.00
  -9  -3  -2   49.60   13.20
  -9  -3  -2   28.90    7.50
  -9  -3  -2   27.70    8.30
  -9  -3  -2   33.70   11.40
 -10  -3  -2  384.36   28.00
 -10  -3  -2  375.26   26.00
 -10  -3  -2  435.26   35.30
 -11  -3  -2  501.65   35.80
 -11  -3  -2  523.25   43.70
  14  -4  -2  287.27   23.30
  14  -4  -2  256.27   26.00
  13  -4  -2  463.75   30.60
  13  -4  -2  449.86   33.80
 -13   4   2  444.86   34.50
  12  -4  -2  173.08   15.80
  12  -4  -2  184.78   19.60
  12  -4  -2  203.58   19.10
  12  -4  -2  194.58   21.60
 -12   4   2  159.98   19.50
 -12   4   2  208.68   21.20
  11  -4  -2   13.90    6.00
  11  -4  -2    4.30    7.00
  11  -4  -2    7.40    8.80
  11  -4  -2    9.20    6.60
  11  -4  -2    0.90    8.80
 -11   4   2    6.00    7.50
 -11   4   2   14.60    8.00
 -11   4   2   16.30    8.20
 -11   4   2   14.90   10.30
 -11   4   2   -7.60    6.30
  10  -4  -2  939.21   52.39
  10  -4  -2  921.71   51.59
  10  -4  -2  865.31   53.59
  10  -4  -2  969.30   54.29
  10  -4  -2  820.82   54.09
 -10   4   2  943.61   54.19
 -10   4   2  883.41   51.89
 -10   4   2  906.81   54.99
 -10   4   2  794.02   51.29
 -10   4   2  938.71   53.69
   9  -4  -2 1354.46   82.89
   9  -4  -2 1530.95   82.09
   9  -4  -2 1404.56   84.09
   9  -4  -2 1532.55   81.59
   9  -4  -2 1510.65   83.79
  -9   4   2 1559.24   83.99
  -9   4   2 1390.46   83.99
  -9   4   2 1415.36   81.59
  -9   4   2 1465.95   81.59
  -9   4   2 1542.15   83.39
   8  -4  -2   37.00    4.70
   8  -4  -2   41.00    4.10
   8  -4  -2   37.50    5.80
   8  -4  -2   47.30    7.90
   8  -4  -2   44.50    7.20
   8  -4  -2   38.50    5.90
   8  -4  -2   28.80    7.20
  -8   4   2   44.00    8.10
  -8   4   2   33.30    5.70
  -8   4   2   54.49    7.90
  -8   4   2   45.80    8.40
  -8   4   2   44.40    6.10
   7  -4  -2  612.94   39.60
   7  -4  -2  657.13   39.50
   7  -4  -2  654.23   37.70
   7  -4  -2  671.53   37.80
   7  -4  -2  639.44   37.00
   7  -4  -2  703.93   36.50
   7  -4  -2  612.24   38.50
  -7   4   2  666.83   37.40
  -7   4   2  713.53   39.90
  -7   4   2  691.33   38.70
  -7   4   2  647.94   37.70
  -7   4   2  607.64   39.60
   6  -4  -2 3901.01  212.18
   6  -4  -2 4093.99  212.38
   6  -4  -2 4120.09  214.18
   6  -4  -2 4076.59  211.78
   6  -4  -2 3893.91  214.28
   6  -4  -2 3913.11  212.38
   6  -4  -2 3922.41  213.18
  -6   4   2 3966.30  211.98
  -6   4   2 4221.98  214.18
  -6   4   2 4198.08  213.18
  -6   4   2 3776.52  214.18
  -6   4   2 3343.37  212.08
   5  -4  -2 4113.09  221.18
   5  -4  -2 4006.40  220.28
   5  -4  -2 4374.26  221.38
   5  -4  -2 3960.10  222.28
   5  -4  -2 4177.58  222.18
   5  -4  -2 4233.68  220.58
   5  -4  -2 4045.40  220.78
  -5   4   2 4111.19  220.78
  -5   4   2 3845.02  222.18
  -5   4   2 4229.78  220.98
  -5   4   2 4334.17  222.28
  -5   4   2 3930.01  220.08
   4  -4  -2  326.57   21.60
   4  -4  -2  357.46   20.30
   4  -4  -2  328.87   20.30
   4  -4  -2  355.66   20.40
   4  -4  -2  329.27   21.30
   4  -4  -2  333.97   19.40
   4  -4  -2  369.96   21.40
  -4   4   2  339.87   20.20
  -4   4   2  329.77   19.30
  -4   4   2  353.16   21.50
  -4   4   2  313.37   21.40
  -4   4   2  360.46   20.20
   3  -4  -2  476.35   29.40
   3  -4  -2  497.15   28.50
   3  -4  -2  483.65   29.20
   3  -4  -2  482.75   28.20
   3  -4  -2  531.75   29.00
   3  -4  -2  523.85   27.50
  -3   4   2  518.65   28.10
  -3   4   2  500.35   27.30
  -3   4   2  471.15   29.30
  -3   4   2  475.45   28.30
  -3   4   2  526.35   29.40
   2  -4  -2  627.44   35.60
   2  -4  -2  642.54   34.70
   2  -4  -2  589.74   32.80
   2  -4  -2  574.54   34.60
   2  -4  -2  626.84   34.10
   2  -4  -2  580.54   33.60
   2  -4  -2  588.94   34.40
  -2   4   2  609.44   32.70
  -2   4   2  579.54   33.90
  -2   4   2  623.74   33.50
  -2   4   2  620.34   34.50
   1  -4  -2 1159.68   66.29
   1  -4  -2 1329.67   68.79
   1  -4  -2 1187.18   66.69
   1  -4  -2 1244.08   66.79
   1  -4  -2 1279.87   67.69
   1  -4  -2 1227.98   65.69
   1  -4  -2 1125.09   66.89
  -1   4   2 1254.57   66.29
  -1   4   2 1236.98   66.79
  -1   4   2 1205.98   66.59
  -1   4   2 1198.88   65.49
   0  -4  -2  515.15   27.50
   0  -4  -2  503.95   29.40
   0  -4  -2  480.85   28.20
   0  -4  -2  556.24   30.80
   0  -4  -2  502.75   27.90
   0  -4  -2  494.35   28.10
   0  -4  -2  491.55   28.40
   0   4   2  471.75   28.10
   0   4   2  500.85   28.30
   0   4   2  493.75   28.10
   0   4   2  488.85   27.90
  -1  -4  -2 3295.57  183.38
  -1  -4  -2 3374.56  183.58
  -1  -4  -2 3482.75  183.18
  -1  -4  -2 3327.47  184.18
  -1  -4  -2 3797.82  186.88
  -1  -4  -2 3519.95  183.88
  -1  -4  -2 3387.16  184.28
  -1  -4  -2 3650.23  185.48
   1   4   2 3351.46  183.28
   1   4   2 3092.89  183.38
   1   4   2 3487.95  184.68
  -2  -4  -2 1965.70  102.99
  -2  -4  -2 1892.61  103.39
  -2  -4  -2 1979.20  104.29
  -2  -4  -2 2022.00  105.69
  -2  -4  -2 1935.01  102.59
  -2  -4  -2 1821.92  102.89
   2   4   2 1704.23  101.29
  -3  -4  -2   23.80    3.70
  -3  -4  -2   12.70    4.50
  -3  -4  -2   22.90    6.60
  -3  -4  -2   18.40    3.90
  -3  -4  -2   20.10    4.20
  -3  -4  -2   21.20    5.10
  -3  -4  -2   24.50    4.40
  -4  -4  -2 1951.50  106.09
  -4  -4  -2 1932.41  105.49
  -4  -4  -2 1900.81  107.69
  -4  -4  -2 2023.40  106.99
  -4  -4  -2 1917.01  106.29
  -4  -4  -2 1788.42  104.69
  -4  -4  -2 1985.20  104.99
  -5  -4  -2    6.30    3.80
  -5  -4  -2    4.60    4.30
  -5  -4  -2   15.00    5.00
  -5  -4  -2    1.80    6.80
  -5  -4  -2   11.80    4.80
  -5  -4  -2    8.70    6.30
  -5  -4  -2   11.60    6.40
  -5  -4  -2   10.50    4.00
  -6  -4  -2  551.24   30.70
  -6  -4  -2  449.86   29.70
  -6  -4  -2  481.65   32.50
  -6  -4  -2  531.55   33.20
  -6  -4  -2  490.85   30.80
  -6  -4  -2  480.25   30.90
  -6  -4  -2  478.45   33.40
  -7  -4  -2  296.27   24.00
  -7  -4  -2  257.87   19.10
  -7  -4  -2  231.08   20.50
  -7  -4  -2  291.47   23.50
  -7  -4  -2  306.57   20.40
  -7  -4  -2  243.18   23.50
  -7  -4  -2  290.17   20.10
  -8  -4  -2 1282.97   79.69
  -8  -4  -2 1375.46   83.19
  -8  -4  -2 1458.55   80.49
  -8  -4  -2 1478.65   84.29
  -8  -4  -2 1541.75   81.09
  -9  -4  -2  628.94   37.70
  -9  -4  -2  631.44   36.80
  -9  -4  -2  530.45   40.70
  -9  -4  -2  536.65   36.30
  -9  -4  -2  543.15   42.30
 -10  -4  -2   95.79   13.40
 -10  -4  -2   68.79   19.50
  14  -5  -2    6.50   11.60
  14  -5  -2    8.90    9.50
 -14   5   2   10.70   13.40
  13  -5  -2  325.77   25.10
  13  -5  -2  330.47   28.40
 -13   5   2  344.17   29.80
  12  -5  -2  339.17   27.10
  12  -5  -2  267.77   28.90
  12  -5  -2  363.76   24.00
 -12   5   2  376.66   28.00
 -12   5   2  378.86   28.30
  11  -5  -2   50.69   10.20
  11  -5  -2   42.40   10.60
  11  -5  -2   34.00    7.90
  11  -5  -2   63.19   10.80
  11  -5  -2   54.49    8.80
 -11   5   2   53.89   10.80
 -11   5   2   35.00    7.80
 -11   5   2   56.69   12.50
 -11   5   2   47.70    9.10
 -11   5   2   49.80   10.90
  10  -5  -2   42.00   10.10
  10  -5  -2   47.20    9.50
  10  -5  -2   49.99    7.80
  10  -5  -2   50.99    9.50
  10  -5  -2   45.40    7.70
 -10   5   2   25.10    8.30
 -10   5   2   53.29   10.90
 -10   5   2   40.10    8.70
 -10   5   2   44.40    8.00
 -10   5   2   36.90    7.20
   9  -5  -2  637.64   41.60
   9  -5  -2  681.03   41.00
   9  -5  -2  541.25   38.20
   9  -5  -2  627.14   36.90
   9  -5  -2  694.83   36.60
   9  -5  -2  704.13   38.90
   9  -5  -2  625.94   40.30
  -9   5   2  670.23   41.00
  -9   5   2  719.93   40.50
  -9   5   2  658.33   41.80
  -9   5   2  686.53   38.50
  -9   5   2  634.54   38.70
   8  -5  -2 1262.97   71.69
   8  -5  -2 1299.87   69.49
   8  -5  -2 1232.38   69.59
   8  -5  -2 1237.18   68.89
   8  -5  -2 1350.66   68.29
   8  -5  -2 1152.68   70.49
   8  -5  -2 1137.59   71.69
  -8   5   2 1258.47   71.59
  -8   5   2 1253.77   69.09
  -8   5   2 1220.18   69.69
  -8   5   2 1314.67   70.79
   7  -5  -2   85.49    8.00
   7  -5  -2   89.09   10.40
   7  -5  -2   94.09   11.00
   7  -5  -2   78.29    9.50
   7  -5  -2   87.69    8.50
   7  -5  -2   89.29    7.30
   7  -5  -2   83.09    8.30
  -7   5   2   93.99    9.20
  -7   5   2   84.29   10.40
  -7   5   2   76.29   10.70
  -7   5   2   78.89    8.20
  -7   5   2   95.59    7.80
   6  -5  -2 1876.01  111.69
   6  -5  -2 2135.19  110.59
   6  -5  -2 2141.39  109.69
   6  -5  -2 1971.40  110.49
   6  -5  -2 2003.20  109.99
   6  -5  -2 2047.50  109.29
   6  -5  -2 2034.60  111.59
  -6   5   2 2101.49  111.59
  -6   5   2 1832.82  111.49
  -6   5   2 1974.40  108.99
  -6   5   2 2141.39  110.29
  -6   5   2 1953.40  109.89
   5  -5  -2 1502.55   85.29
   5  -5  -2 1615.24   86.59
   5  -5  -2 1623.44   85.19
   5  -5  -2 1614.44   85.19
   5  -5  -2 1576.64   84.09
   5  -5  -2 1440.36   86.49
  -5   5   2 1643.94   85.09
  -5   5   2 1502.35   86.59
  -5   5   2 1420.16   84.89
  -5   5   2 1591.04   86.39
  -5   5   2 1562.24   83.89
   4  -5  -2  414.96   22.50
   4  -5  -2  419.46   25.00
   4  -5  -2  434.96   24.00
   4  -5  -2  401.36   24.10
   4  -5  -2  375.16   23.60
   4  -5  -2  400.96   25.20
  -4   5   2  395.46   24.70
  -4   5   2  417.26   23.40
  -4   5   2  405.66   22.30
  -4   5   2  364.06   24.70
  -4   5   2  380.36   23.60
   3  -5  -2  284.47   17.50
   3  -5  -2  295.27   16.10
   3  -5  -2  307.57   18.40
   3  -5  -2  281.17   18.70
   3  -5  -2  286.17   17.70
   3  -5  -2  279.27   18.40
  -3   5   2  305.57   17.30
  -3   5   2  289.47   16.00
  -3   5   2  287.87   17.60
  -3   5   2  269.67   18.50
  -3   5   2  278.97   18.30
   2  -5  -2  860.71   46.90
   2  -5  -2  808.92   44.80
   2  -5  -2  803.02   46.10
   2  -5  -2  878.61   47.40
   2  -5  -2  835.42   47.20
   2  -5  -2  868.81   46.60
  -2   5   2  813.72   46.20
  -2   5   2  847.82   46.00
  -2   5   2  750.62   46.80
  -2   5   2  831.52   44.70
  -2   5   2  863.11   46.80
   1  -5  -2 2854.91  148.19
   1  -5  -2 2598.14  148.39
   1  -5  -2 2829.92  149.39
   1  -5  -2 2717.83  146.89
   1  -5  -2 2646.14  147.99
   1  -5  -2 2828.12  148.29
  -1   5   2 2802.62  148.19
  -1   5   2 2777.52  148.09
  -1   5   2 2816.62  147.99
  -1   5   2 2623.24  148.29
   0  -5  -2  636.34   37.90
   0  -5  -2  724.73   39.60
   0  -5  -2  643.04   37.80
   0  -5  -2  690.53   37.00
   0  -5  -2  694.33   37.20
   0  -5  -2  686.03   38.20
   0  -5  -2  736.93   41.00
   0   5   2  669.73   38.20
   0   5   2  673.73   37.50
   0   5   2  625.14   37.70
   0   5   2  665.53   37.80
  -1  -5  -2  157.58    9.70
  -1  -5  -2  150.68   10.70
  -1  -5  -2  142.59    9.60
  -1  -5  -2  174.88   14.20
  -1  -5  -2  145.19   10.00
  -1  -5  -2  158.28    9.20
  -1  -5  -2  152.38   12.10
  -1  -5  -2  143.39   10.80
   1   5   2  139.59    9.60
   1   5   2  138.49   11.20
   1   5   2  161.08    9.30
  -2  -5  -2 3170.48  162.38
  -2  -5  -2 2858.01  158.88
  -2  -5  -2 3076.49  160.58
  -2  -5  -2 2913.31  158.38
  -2  -5  -2 2907.61  158.68
  -2  -5  -2 2885.31  159.38
   2   5   2 2598.24  157.18
   2   5   2 3181.18  157.18
  -3  -5  -2 1233.88   66.79
  -3  -5  -2 1068.69   66.99
  -3  -5  -2 1219.28   67.59
  -3  -5  -2 1242.48   66.29
  -3  -5  -2 1179.88   66.49
  -3  -5  -2 1266.57   70.19
  -3  -5  -2 1226.28   68.09
  -4  -5  -2   14.30    4.70
  -4  -5  -2   18.60    5.70
  -4  -5  -2   21.80    6.00
  -4  -5  -2   10.30    4.30
  -4  -5  -2    7.80    4.10
  -4  -5  -2   13.60    7.70
  -4  -5  -2   12.90    6.40
  -4  -5  -2   20.10    4.10
  -5  -5  -2  255.47   18.80
  -5  -5  -2  291.27   20.60
  -5  -5  -2  236.08   17.10
  -5  -5  -2  266.07   22.30
  -5  -5  -2  206.08   17.50
  -5  -5  -2  259.97   16.90
  -5  -5  -2  225.28   19.10
  -5  -5  -2  235.88   16.90
  -6  -5  -2  638.04   36.50
  -6  -5  -2  597.04   37.60
  -6  -5  -2  613.04   41.50
  -6  -5  -2  632.84   38.00
  -6  -5  -2  676.33   40.70
  -6  -5  -2  593.84   38.60
  -6  -5  -2  606.04   36.70
  -6  -5  -2  559.34   36.40
  -7  -5  -2  153.28   18.50
  -7  -5  -2  114.79   15.80
  -7  -5  -2  117.09   13.50
  -7  -5  -2  119.29   12.70
  -7  -5  -2  162.08   15.30
  -7  -5  -2  100.09   17.00
  -7  -5  -2  147.99   19.10
  -7  -5  -2  105.59   13.30
  -8  -5  -2  200.38   17.40
  -8  -5  -2  220.18   25.30
  -8  -5  -2  227.28   19.40
  -8  -5  -2  236.58   19.00
  -8  -5  -2  177.28   18.70
  -8  -5  -2  183.78   26.40
  -9  -5  -2  395.56   28.90
  -9  -5  -2  402.66   27.50
  -9  -5  -2  372.56   35.60
  -9  -5  -2  385.06   28.60
  13  -6  -2   11.30    8.50
  13  -6  -2   13.20   10.70
 -13   6   2    8.80   12.20
  12  -6  -2   44.70    9.30
  12  -6  -2   17.00   12.30
  12  -6  -2   37.10   11.90
 -12   6   2   32.30   10.60
 -12   6   2   55.89   11.80
 -12   6   2   26.80    9.90
  11  -6  -2  136.69   14.40
  11  -6  -2  161.68   17.60
  11  -6  -2  138.29   13.60
  11  -6  -2  105.89   14.90
  11  -6  -2  132.69   19.90
 -11   6   2  179.78   20.80
 -11   6   2  162.18   17.40
 -11   6   2  159.98   18.00
 -11   6   2  106.69   14.30
  10  -6  -2   30.20    6.70
  10  -6  -2   31.50    4.80
  10  -6  -2   26.20    6.50
  10  -6  -2   27.70   10.00
  10  -6  -2   22.60    9.20
  10  -6  -2   25.30    8.40
  10  -6  -2   30.00    5.50
 -10   6   2   33.40    9.80
 -10   6   2   32.80    6.70
 -10   6   2   27.10    8.40
 -10   6   2   39.30    8.90
 -10   6   2   23.70    7.10
   9  -6  -2   33.70    8.30
   9  -6  -2   30.90    6.30
   9  -6  -2   26.60    8.30
   9  -6  -2   27.30    4.70
   9  -6  -2   31.50    8.20
   9  -6  -2   27.10    5.50
   9  -6  -2   25.80    5.70
  -9   6   2   33.70    6.80
  -9   6   2   27.30    8.40
  -9   6   2   25.20    9.30
  -9   6   2   35.10    7.40
  -9   6   2   35.40    5.90
   8  -6  -2  517.55   30.50
   8  -6  -2  494.15   30.20
   8  -6  -2  505.95   29.50
   8  -6  -2  451.25   32.60
   8  -6  -2  496.05   32.40
   8  -6  -2  469.75   31.50
   8  -6  -2  505.25   29.10
  -8   6   2  466.95   30.20
  -8   6   2  495.95   33.30
  -8   6   2  494.95   32.20
  -8   6   2  531.75   31.00
  -8   6   2  531.35   29.30
   7  -6  -2  141.29   13.70
   7  -6  -2  148.19   11.20
   7  -6  -2  162.48   14.90
   7  -6  -2  137.49   11.60
   7  -6  -2  151.18   12.70
   7  -6  -2  148.59   10.80
   7  -6  -2  154.08   13.00
  -7   6   2  142.49   12.10
  -7   6   2  155.68   12.40
  -7   6   2  128.99   14.00
  -7   6   2  150.08   13.90
  -7   6   2  153.68   10.50
   6  -6  -2   68.79    7.10
   6  -6  -2   54.29    7.00
   6  -6  -2   46.60    7.70
   6  -6  -2   38.90    7.20
   6  -6  -2   40.00    6.60
   6  -6  -2   58.19    5.70
  -6   6   2   59.29    9.30
  -6   6   2   62.99    9.10
  -6   6   2   59.19    5.40
  -6   6   2   64.39    7.20
  -6   6   2   47.40    7.20
   5  -6  -2  886.11   47.80
   5  -6  -2  867.91   47.90
   5  -6  -2  883.21   49.10
   5  -6  -2  847.22   46.00
   5  -6  -2  819.42   47.80
   5  -6  -2  762.52   49.00
  -5   6   2  864.51   48.90
  -5   6   2  850.51   45.90
  -5   6   2  877.01   47.40
  -5   6   2  779.52   49.00
  -5   6   2  812.62   47.50
   4  -6  -2  182.88   12.60
   4  -6  -2  160.98   12.10
   4  -6  -2  168.88   13.80
   4  -6  -2  181.68   10.20
   4  -6  -2  165.88   12.70
  -4   6   2  171.78   13.30
  -4   6   2  165.48   12.20
  -4   6   2  181.98   11.90
  -4   6   2  172.98    9.90
  -4   6   2  161.48   13.30
   3  -6  -2  307.97   19.20
   3  -6  -2  317.27   20.10
   3  -6  -2  316.37   16.90
   3  -6  -2  285.37   18.90
   3  -6  -2  295.77   20.20
   3  -6  -2  309.37   19.70
  -3   6   2  312.47   18.70
  -3   6   2  300.57   16.70
  -3   6   2  333.07   20.00
   2  -6  -2  782.92   48.10
   2  -6  -2  874.51   47.70
   2  -6  -2  852.21   45.50
   2  -6  -2  842.82   47.80
   2  -6  -2  910.71   49.00
   2  -6  -2  793.72   47.30
  -2   6   2  798.12   48.00
  -2   6   2  851.41   47.50
  -2   6   2  898.61   47.90
  -2   6   2  874.21   47.30
   1  -6  -2  482.85   29.80
   1  -6  -2  517.15   29.80
   1  -6  -2  532.25   31.30
   1  -6  -2  506.55   27.90
   1  -6  -2  527.45   29.50
   1  -6  -2  492.65   29.50
   1  -6  -2  515.35   27.90
  -1   6   2  509.25   29.40
  -1   6   2  537.65   29.60
  -1   6   2  512.45   29.40
  -1   6   2  467.25   29.60
   0  -6  -2  205.18   16.90
   0  -6  -2  200.28   12.00
   0  -6  -2  194.68   15.20
   0  -6  -2  205.78   12.70
   0  -6  -2  192.68   13.20
   0  -6  -2  193.88   13.60
   0  -6  -2  205.28   12.20
   0  -6  -2  208.78   13.70
   0   6   2  200.08   13.20
   0   6   2  209.68   12.70
   0   6   2  186.58   13.10
   0   6   2  204.28   14.00
  -1  -6  -2   84.99    5.70
  -1  -6  -2   67.19    6.10
  -1  -6  -2   65.19    8.90
  -1  -6  -2   66.29    7.20
  -1  -6  -2   72.39    7.80
  -1  -6  -2   67.59    5.90
  -1  -6  -2   73.09    6.40
  -1  -6  -2   70.89   10.90
   1   6   2   71.99    8.50
   1   6   2   61.79    6.10
   1   6   2   76.69    5.70
  -2  -6  -2  236.38   17.00
  -2  -6  -2  208.08   14.00
  -2  -6  -2  218.28   15.70
  -2  -6  -2  231.88   14.60
  -2  -6  -2  208.08   14.90
  -2  -6  -2  204.58   18.70
   2   6   2  192.58   12.80
   2   6   2  256.77   12.70
  -3  -6  -2  170.88   12.60
  -3  -6  -2  170.88   13.80
  -3  -6  -2  159.38   13.50
  -3  -6  -2  159.18   11.90
  -3  -6  -2  181.58   15.20
  -3  -6  -2  154.78   12.40
  -3  -6  -2  176.28   17.00
  -4  -6  -2   18.50    5.70
  -4  -6  -2   14.70    5.10
  -4  -6  -2   23.40    5.00
  -4  -6  -2   28.10   10.20
  -4  -6  -2   19.20    5.90
  -4  -6  -2   24.20    7.30
  -4  -6  -2   16.70    6.70
  -5  -6  -2   15.30    6.10
  -5  -6  -2   10.10    5.30
  -5  -6  -2   36.20    9.40
  -5  -6  -2   25.30   11.30
  -5  -6  -2   10.50    6.20
  -5  -6  -2   21.80    8.40
  -5  -6  -2   33.60    8.20
  -5  -6  -2   17.90    5.60
  -6  -6  -2  491.35   31.70
  -6  -6  -2  447.86   29.00
  -6  -6  -2  447.16   32.00
  -6  -6  -2  533.25   34.70
  -6  -6  -2  419.66   29.40
  -6  -6  -2  449.36   30.30
  -6  -6  -2  496.05   29.80
  -6  -6  -2  439.36   36.00
  -7  -6  -2  207.08   18.70
  -7  -6  -2  141.49   16.10
  -7  -6  -2  167.08   15.60
  -7  -6  -2  191.58   23.20
  -7  -6  -2  129.59   20.60
  -7  -6  -2  181.58   16.70
  -8  -6  -2    0.20    9.70
  -8  -6  -2   12.80    8.90
  -8  -6  -2   12.50   16.10
  -8  -6  -2   12.10   10.20
  -8  -6  -2   -6.30   17.90
  -8  -6  -2   25.00    8.30
  13  -7  -2   28.30    9.30
  13  -7  -2   13.30   12.40
 -13   7   2   24.70   13.20
  12  -7  -2   11.90    8.30
  12  -7  -2   23.00   11.20
 -12   7   2    0.80    9.80
 -12   7   2    8.10   11.30
 -12   7   2   37.80   15.50
 -12   7   2    5.30    8.60
  11  -7  -2   94.99   17.20
  11  -7  -2  150.88   20.90
  11  -7  -2  154.58   12.10
  11  -7  -2  157.88   18.30
  11  -7  -2  121.39   12.50
  11  -7  -2  136.99   14.40
 -11   7   2  128.09   15.00
 -11   7   2  136.69   17.20
 -11   7   2  165.98   21.60
 -11   7   2  166.28   18.70
  10  -7  -2   83.19   11.80
  10  -7  -2   54.39   12.10
  10  -7  -2   68.19   12.00
  10  -7  -2   66.89    9.40
  10  -7  -2  109.99   15.10
  10  -7  -2   85.49    9.10
 -10   7   2   74.89   11.70
 -10   7   2   63.29   13.50
 -10   7   2  107.29   11.30
 -10   7   2   89.39   12.40
 -10   7   2   88.59   11.20
   9  -7  -2    3.30    4.10
   9  -7  -2    1.10    7.00
   9  -7  -2    4.10    7.90
   9  -7  -2   -9.00    5.80
   9  -7  -2  -13.00    5.30
   9  -7  -2   12.30    5.70
   9  -7  -2   -1.10    4.10
  -9   7   2    5.00    6.10
  -9   7   2   -1.90    5.70
  -9   7   2    5.40    4.10
  -9   7   2   -1.50    8.00
  -9   7   2    2.90    7.00
   8  -7  -2  127.29   14.20
   8  -7  -2  133.59   10.60
   8  -7  -2  133.59   13.70
   8  -7  -2  136.29   13.00
   8  -7  -2  117.49   12.20
   8  -7  -2  143.99   15.30
   8  -7  -2  143.89   11.40
  -8   7   2   98.19   11.30
  -8   7   2   88.59   14.20
  -8   7   2  149.99   14.70
  -8   7   2  138.79   12.40
  -8   7   2  129.89   10.10
   7  -7  -2   57.99    8.00
   7  -7  -2   55.49    6.40
   7  -7  -2   85.29   12.30
   7  -7  -2   42.50    6.90
   7  -7  -2   46.20    8.40
   7  -7  -2   60.99    8.70
  -7   7   2   52.09    5.90
  -7   7   2   47.40    7.00
  -7   7   2   46.60    8.80
  -7   7   2   64.89    8.60
  -7   7   2   66.79    9.80
   6  -7  -2  153.48   15.20
   6  -7  -2  172.28   13.00
   6  -7  -2  176.18   13.20
   6  -7  -2  157.98   14.60
   6  -7  -2  149.59   13.20
   6  -7  -2  160.08   10.60
  -6   7   2  176.08   15.40
  -6   7   2  169.98   10.40
  -6   7   2  148.29   12.50
  -6   7   2  161.68   14.50
  -6   7   2  170.18   12.60
   5  -7  -2   86.39   10.60
   5  -7  -2  103.29    6.60
   5  -7  -2  110.09    9.90
   5  -7  -2  100.09    9.80
   5  -7  -2   73.59   11.00
   5  -7  -2   97.19    9.70
  -5   7   2   98.89    9.10
  -5   7   2  109.69    9.20
  -5   7   2  102.59   11.10
  -5   7   2   96.09   10.60
  -5   7   2  100.29    6.40
   4  -7  -2   32.70    5.50
   4  -7  -2   31.00    5.40
   4  -7  -2   36.40    6.70
   4  -7  -2   31.20    6.20
   4  -7  -2   34.90    6.00
  -4   7   2   35.80    5.40
  -4   7   2   36.90    6.10
  -4   7   2   35.50    5.40
  -4   7   2   29.40    5.90
   3  -7  -2  609.74   34.90
   3  -7  -2  541.35   33.70
   3  -7  -2  531.25   34.30
   3  -7  -2  532.45   33.20
   3  -7  -2  587.04   33.40
  -3   7   2  588.64   33.80
  -3   7   2  602.64   33.00
  -3   7   2  564.74   33.10
   2  -7  -2   90.19    9.60
   2  -7  -2  112.69   10.70
   2  -7  -2  107.49    9.40
   2  -7  -2  101.19    9.10
   2  -7  -2  108.99    9.20
  -2   7   2  107.09    8.90
  -2   7   2  100.79    8.90
  -2   7   2   83.79    9.30
  -2   7   2   89.09    8.60
   1  -7  -2   43.60    3.80
   1  -7  -2   50.29    6.60
   1  -7  -2   57.09    7.10
   1  -7  -2   46.60    3.80
   1  -7  -2   59.69    6.90
   1  -7  -2   38.50    7.40
   1  -7  -2   51.09    6.30
  -1   7   2   40.50    6.60
  -1   7   2   49.20    6.00
  -1   7   2   38.00    6.00
  -1   7   2   52.19    6.40
   0  -7  -2   35.20    4.50
   0  -7  -2   41.90    9.40
   0  -7  -2   53.59    8.30
   0  -7  -2   43.30    6.10
   0  -7  -2   52.59    5.50
   0  -7  -2   41.20    6.20
   0  -7  -2   47.10    6.80
   0  -7  -2   39.70    4.50
   0   7   2   34.70    5.10
   0   7   2   57.09    6.50
   0   7   2   39.60    6.60
   0   7   2   51.79    5.40
  -1  -7  -2   61.89    6.30
  -1  -7  -2   71.69    9.90
  -1  -7  -2   65.19    5.70
  -1  -7  -2   54.29    6.30
  -1  -7  -2   66.09    8.30
  -1  -7  -2   66.39    7.80
  -1  -7  -2   91.99   13.20
  -1  -7  -2   62.49    6.00
   1   7   2   57.29    6.30
   1   7   2   54.69    8.10
  -2  -7  -2   67.59   12.30
  -2  -7  -2   64.19    6.70
  -2  -7  -2   60.99    9.10
  -2  -7  -2   64.19    8.20
  -2  -7  -2   48.00    7.10
  -2  -7  -2   49.80    9.40
   2   7   2   73.09    5.00
   2   7   2   50.79    5.10
  -3  -7  -2  670.53   37.90
  -3  -7  -2  659.03   37.10
  -3  -7  -2  632.84   42.60
  -3  -7  -2  640.34   37.40
  -3  -7  -2  659.63   40.40
  -3  -7  -2  631.64   39.10
  -3  -7  -2  611.84   38.70
  -4  -7  -2  232.48   15.60
  -4  -7  -2  191.98   15.80
  -4  -7  -2  201.88   15.90
  -4  -7  -2  219.18   18.40
  -4  -7  -2  198.08   18.20
  -4  -7  -2  208.28   17.20
  -4  -7  -2  213.38   22.20
  -5  -7  -2    7.50    6.80
  -5  -7  -2   -2.10    5.90
  -5  -7  -2   17.30   10.40
  -5  -7  -2    6.90    5.50
  -5  -7  -2   18.40    9.30
  -5  -7  -2   -6.40    8.00
  -5  -7  -2   12.50   13.30
  -5  -7  -2    6.50    7.30
  -6  -7  -2    7.10    7.00
  -6  -7  -2   17.90    7.40
  -6  -7  -2   -1.30    7.60
  -6  -7  -2    8.80   12.40
  -6  -7  -2    3.90   16.00
  -6  -7  -2   -1.60    8.30
  -6  -7  -2    2.80    9.20
  -7  -7  -2  129.59   15.90
  -7  -7  -2  140.39   16.70
  -7  -7  -2  140.59   17.60
  -7  -7  -2  137.69   20.00
  -7  -7  -2  141.59   19.40
  13  -8  -2  124.69   17.60
  13  -8  -2  108.09   17.50
 -13   8   2  126.39   18.10
  12  -8  -2   -2.50   11.10
  12  -8  -2   -4.30    8.10
 -12   8   2    1.30   10.40
 -12   8   2   22.80   10.60
 -12   8   2   12.10    8.50
 -12   8   2   15.10   15.10
  11  -8  -2   41.40    7.20
  11  -8  -2   33.70    8.80
  11  -8  -2   25.50    8.70
  11  -8  -2   48.90   11.60
  11  -8  -2   12.50   12.60
 -11   8   2   28.50   10.00
 -11   8   2   30.80   14.20
 -11   8   2   24.50   11.00
 -11   8   2   28.40    7.40
  10  -8  -2    9.10    8.90
  10  -8  -2    1.70    7.60
  10  -8  -2   -5.60    6.00
  10  -8  -2   -0.90    5.40
  10  -8  -2    4.20    9.80
  10  -8  -2  -13.20    9.40
 -10   8   2  -13.30    5.00
 -10   8   2    9.50    7.60
 -10   8   2  -18.30   10.80
 -10   8   2   -9.60    7.90
   9  -8  -2   45.50    8.30
   9  -8  -2   24.00    8.10
   9  -8  -2   38.80    7.10
   9  -8  -2   39.70   10.60
   9  -8  -2   26.30    9.10
   9  -8  -2   16.10    9.00
  -9   8   2   28.80    8.60
  -9   8   2   40.90    5.70
  -9   8   2   27.80    7.60
  -9   8   2   25.20    7.60
  -9   8   2   28.60   10.70
   8  -8  -2   68.09   10.90
   8  -8  -2   83.69   10.80
   8  -8  -2   72.19   11.40
   8  -8  -2   69.29   10.20
   8  -8  -2  105.79   15.60
   8  -8  -2   65.69   11.10
  -8   8   2   75.79   10.30
  -8   8   2   76.89   12.10
  -8   8   2   84.39    7.70
  -8   8   2   73.29   10.20
  -8   8   2   89.59   12.80
   7  -8  -2  173.88   13.80
   7  -8  -2  138.09   14.80
   7  -8  -2  159.48   16.90
   7  -8  -2  154.08   14.60
   7  -8  -2  150.68   13.60
  -7   8   2  149.09   14.90
  -7   8   2  161.88   10.30
  -7   8   2  167.18   13.10
  -7   8   2  125.09   12.90
  -7   8   2  147.69   16.50
   6  -8  -2  356.36   22.80
   6  -8  -2  309.97   24.90
   6  -8  -2  344.17   24.00
   6  -8  -2  302.87   22.80
   6  -8  -2  375.76   23.40
  -6   8   2  310.47   24.20
  -6   8   2  380.66   24.20
  -6   8   2  322.97   22.50
  -6   8   2  365.76   22.30
  -6   8   2  351.46   19.30
   5  -8  -2    3.90    5.00
   5  -8  -2    7.60    5.20
   5  -8  -2   11.60    5.80
   5  -8  -2    5.30    5.80
   5  -8  -2   11.90    4.90
  -5   8   2    7.20    5.30
  -5   8   2   12.90    5.00
  -5   8   2   13.90    4.40
  -5   8   2    5.10    4.80
   4  -8  -2   35.70    7.20
   4  -8  -2   46.10    7.10
   4  -8  -2   53.89    7.30
   4  -8  -2   53.69    8.30
   4  -8  -2   36.80    6.60
  -4   8   2   42.90    7.00
  -4   8   2   43.10    6.20
  -4   8   2   44.50    6.40
  -4   8   2   37.90    8.90
   3  -8  -2  140.29   13.80
   3  -8  -2  143.69   12.20
   3  -8  -2  143.49   11.70
   3  -8  -2  138.99   13.10
  -3   8   2  151.18   12.20
  -3   8   2  129.69   12.70
  -3   8   2  142.59   11.60
  -3   8   2  145.09   11.60
   2  -8  -2   12.80    6.20
   2  -8  -2   19.00    4.40
   2  -8  -2   12.70    5.00
   2  -8  -2   23.70    5.30
   2  -8  -2   18.60    5.30
  -2   8   2   14.40    4.70
  -2   8   2   10.00    3.90
  -2   8   2   18.20    5.00
   1  -8  -2    1.90    4.20
   1  -8  -2    6.20    5.80
   1  -8  -2    2.30    4.10
   1  -8  -2    0.80    1.30
   1  -8  -2   -0.60    4.20
   1  -8  -2    0.90    3.30
   1  -8  -2    0.70    1.20
   1  -8  -2   -2.40    7.70
  -1   8   2   -0.60    4.10
  -1   8   2    0.30    3.00
  -1   8   2    4.70    3.80
  -1   8   2    5.20    4.20
   0  -8  -2   10.00    3.50
   0  -8  -2   10.60    4.00
   0  -8  -2   11.30    7.40
   0  -8  -2   12.10    2.60
   0  -8  -2   14.50    8.90
   0  -8  -2   13.60    5.50
   0  -8  -2    9.90    4.60
   0  -8  -2    8.60    2.50
   0   8   2   10.10    3.30
   0   8   2    3.70    5.10
   0   8   2   11.10    4.20
   0   8   2    6.30    3.80
  -1  -8  -2   45.20   11.00
  -1  -8  -2   24.40    5.80
  -1  -8  -2   25.20    4.00
  -1  -8  -2   23.60    6.80
  -1  -8  -2   25.10    8.10
  -1  -8  -2   23.50    4.30
  -1  -8  -2   22.70    3.80
  -1  -8  -2   23.10    3.70
   1   8   2   23.50    4.40
   1   8   2   25.60    7.10
  -2  -8  -2  277.87   22.00
  -2  -8  -2  306.97   19.50
  -2  -8  -2  331.77   20.90
  -2  -8  -2  315.07   19.20
  -2  -8  -2  309.87   24.10
  -2  -8  -2  334.87   28.70
   2   8   2  334.07   17.90
   2   8   2  280.17   18.00
  -3  -8  -2   55.79    8.00
  -3  -8  -2   42.30   13.80
  -3  -8  -2   36.50    6.00
  -3  -8  -2   39.80    6.50
  -3  -8  -2   41.50   10.10
  -3  -8  -2   49.70    9.60
  -3  -8  -2   47.50    9.10
  -4  -8  -2    4.60   14.60
  -4  -8  -2    6.30    6.10
  -4  -8  -2    4.50    7.80
  -4  -8  -2    1.60    8.60
  -4  -8  -2    6.00    5.30
  -4  -8  -2  -12.00    8.80
  -4  -8  -2    7.90    6.30
  -5  -8  -2    3.60    7.10
  -5  -8  -2   12.40    6.80
  -5  -8  -2   -0.40    7.60
  -5  -8  -2    3.50    8.20
  -5  -8  -2  -22.50    9.30
  -5  -8  -2   10.50   12.20
  -6  -8  -2   43.50    9.20
  -6  -8  -2   38.50   12.50
  -6  -8  -2   14.80    9.90
  -6  -8  -2   36.60   10.70
  -6  -8  -2   32.90    9.20
  -6  -8  -2   48.20   14.80
  13  -9  -2    5.30   13.50
 -13   9   2  -12.00   11.70
  12  -9  -2    7.50    8.70
  12  -9  -2    3.50   11.70
 -12   9   2   30.10   12.30
 -12   9   2   -5.20   10.50
 -12   9   2   23.60   18.30
  11  -9  -2  -12.00    6.80
  11  -9  -2  -15.40   14.10
  11  -9  -2    4.60    8.00
  11  -9  -2   18.30   10.80
  11  -9  -2   -3.20   10.20
 -11   9   2  -30.20   14.40
 -11   9   2   -4.00    6.50
 -11   9   2   -0.90    8.90
 -11   9   2    8.10    9.80
  10  -9  -2   84.29   13.80
  10  -9  -2   78.49   13.70
  10  -9  -2   85.19   14.20
  10  -9  -2   84.59   12.00
  10  -9  -2   81.09   12.20
  10  -9  -2   96.39   15.80
 -10   9   2   95.09   17.00
 -10   9   2   76.19   13.00
 -10   9   2   72.49   11.70
 -10   9   2   94.59   10.60
   9  -9  -2   70.39   12.10
   9  -9  -2   59.49   13.00
   9  -9  -2   67.09   10.20
   9  -9  -2   89.19   11.40
   9  -9  -2   70.89   11.90
   9  -9  -2   58.99   11.80
  -9   9   2   65.09    9.90
  -9   9   2   64.09    8.30
  -9   9   2   47.40   12.90
  -9   9   2   85.69   12.80
   8  -9  -2   28.50    7.70
   8  -9  -2   32.00   10.30
   8  -9  -2   30.80    7.60
   8  -9  -2   29.40    9.00
   8  -9  -2   24.70   10.10
   8  -9  -2   27.10    8.90
  -8   9   2   17.70    7.10
  -8   9   2   31.80    7.50
  -8   9   2   22.70    4.00
  -8   9   2   30.80    9.30
  -8   9   2   29.20   10.00
   7  -9  -2   26.40    7.70
   7  -9  -2   18.00    7.90
   7  -9  -2   19.60    7.70
   7  -9  -2   25.70    7.00
   7  -9  -2   32.50    9.50
  -7   9   2   24.30    9.30
  -7   9   2   24.00    3.00
  -7   9   2   30.90    7.80
  -7   9   2   25.80    7.40
  -7   9   2   27.50    6.90
  -7   9   2   26.60    3.50
   6  -9  -2  442.36   27.80
   6  -9  -2  359.76   28.60
   6  -9  -2  374.36   26.90
   6  -9  -2  414.26   26.50
   6  -9  -2  429.66   28.20
  -6   9   2  402.16   26.50
  -6   9   2  428.66   27.80
  -6   9   2  372.46   28.50
  -6   9   2  449.86   26.40
   5  -9  -2  304.77   23.40
   5  -9  -2  313.57   22.20
   5  -9  -2  293.17   22.00
   5  -9  -2  334.37   21.40
   5  -9  -2  282.37   21.40
  -5   9   2  297.97   22.90
  -5   9   2  309.77   21.80
  -5   9   2  266.97   20.60
  -5   9   2  327.97   20.60
   4  -9  -2   66.09   10.30
   4  -9  -2   73.79    9.40
   4  -9  -2   77.29   10.10
   4  -9  -2   72.89   10.30
  -4   9   2   72.99    9.20
  -4   9   2   74.09   10.30
  -4   9   2   66.49    8.80
   3  -9  -2  298.07   20.10
   3  -9  -2  243.68   19.90
   3  -9  -2  294.37   20.00
   3  -9  -2  270.87   21.10
   3  -9  -2  315.87   22.00
  -3   9   2  286.87   21.00
  -3   9   2  287.77   19.60
  -3   9   2  303.07   19.90
  -3   9   2  301.97   19.70
   2  -9  -2  250.77   19.90
   2  -9  -2  252.07   19.50
   2  -9  -2  288.07   21.50
   2  -9  -2  272.37   19.20
   2  -9  -2  294.17   18.80
  -2   9   2  274.17   18.70
  -2   9   2  286.97   18.70
  -2   9   2  261.17   19.60
  -2   9   2  301.47   19.50
   1  -9  -2   65.49   10.60
   1  -9  -2   45.70    7.20
   1  -9  -2   52.59   12.60
   1  -9  -2   38.50    7.30
   1  -9  -2   49.60    7.50
   1  -9  -2   80.79   10.50
  -1   9   2   56.99    7.40
  -1   9   2   46.40    6.90
  -1   9   2   43.80    6.90
  -1   9   2   51.49    8.00
   0  -9  -2   -0.10    3.60
   0  -9  -2   17.30   11.10
   0  -9  -2   -5.50    6.20
   0  -9  -2   -2.40    7.50
   0  -9  -2    4.40    2.40
   0  -9  -2    0.10    2.20
   0  -9  -2   -2.20    4.50
   0  -9  -2    6.70    5.30
   0   9   2    7.20    3.50
   0   9   2    0.90    6.10
   0   9   2   -1.80    4.10
  -1  -9  -2  272.67   17.20
  -1  -9  -2  268.97   21.50
  -1  -9  -2  253.07   17.80
  -1  -9  -2  279.97   17.30
  -1  -9  -2  284.07   17.30
  -1  -9  -2  304.87   20.10
  -1  -9  -2  314.47   23.40
  -1  -9  -2  278.97   26.50
   1   9   2  323.17   17.70
   1   9   2  278.07   22.00
   1   9   2  268.37   18.10
  -2  -9  -2  292.67   21.30
  -2  -9  -2  252.67   21.30
  -2  -9  -2  273.37   17.30
  -2  -9  -2  234.98   18.90
  -2  -9  -2  239.38   22.20
  -2  -9  -2  272.57   17.00
   2   9   2  272.67   15.40
   2   9   2  239.58   15.40
  -3  -9  -2    5.60    5.70
  -3  -9  -2   -3.00    9.80
  -3  -9  -2    6.50    5.00
  -3  -9  -2   12.30    9.00
  -3  -9  -2   -0.20    6.50
  -3  -9  -2    5.30    9.50
  -4  -9  -2   16.10    6.40
  -4  -9  -2   20.00    7.70
  -4  -9  -2   34.50   11.50
  -4  -9  -2   13.10    7.40
  -4  -9  -2   13.90    9.90
  -5  -9  -2  179.78   16.90
  -5  -9  -2  172.18   25.40
  -5  -9  -2  173.48   17.80
  -5  -9  -2  164.28   21.50
  12 -10  -2  199.48   20.80
  12 -10  -2  184.38   25.40
 -12  10   2  177.08   22.90
 -12  10   2  203.48   25.70
  11 -10  -2   71.89   15.80
  11 -10  -2   89.19   12.30
  11 -10  -2   75.19   13.00
  11 -10  -2   33.40   17.80
 -11  10   2   92.49   14.10
 -11  10   2   50.89   14.70
  10 -10  -2   15.90   10.50
  10 -10  -2   -4.00   13.10
  10 -10  -2   13.60   12.70
  10 -10  -2    7.60    8.30
  10 -10  -2   17.10    8.70
 -10  10   2    8.30   10.50
 -10  10   2    6.80    4.30
 -10  10   2   26.30   13.90
 -10  10   2   12.30    8.70
   9 -10  -2  285.37   25.00
   9 -10  -2  210.88   26.90
   9 -10  -2  296.47   21.90
   9 -10  -2  251.37   24.60
   9 -10  -2  230.68   25.50
   9 -10  -2  287.47   22.00
  -9  10   2  281.97   21.40
  -9  10   2  304.27   24.50
  -9  10   2  274.07   16.70
  -9  10   2  259.77   27.70
  -9  10   2  252.47   16.20
   8 -10  -2  584.74   37.80
   8 -10  -2  557.34   39.80
   8 -10  -2  589.44   35.70
   8 -10  -2  508.75   37.10
   8 -10  -2  475.15   39.20
   8 -10  -2  651.53   37.00
  -8  10   2  563.84   30.70
  -8  10   2  487.45   38.50
  -8  10   2  569.24   30.80
  -8  10   2  612.84   35.80
  -8  10   2  555.24   37.30
   7 -10  -2  192.28   16.20
   7 -10  -2  186.48   21.10
   7 -10  -2  139.29   17.30
   7 -10  -2  159.48   20.30
   7 -10  -2  171.28   17.60
   7 -10  -2  177.28   17.30
  -7  10   2  127.99   18.50
  -7  10   2  190.08   15.70
  -7  10   2  124.49   16.80
  -7  10   2  184.18   18.00
   6 -10  -2    9.10    6.80
   6 -10  -2   -7.00    6.90
   6 -10  -2   23.70    8.80
   6 -10  -2   16.00    8.50
   6 -10  -2   18.70    9.20
  -6  10   2   -3.10    6.80
  -6  10   2   14.80    6.50
  -6  10   2    6.20    8.00
  -6  10   2   12.50    6.60
   5 -10  -2  171.08   14.00
   5 -10  -2  133.19   17.00
   5 -10  -2  169.58   16.00
   5 -10  -2  140.09   15.60
   5 -10  -2  149.69   15.00
  -5  10   2  154.48   13.70
  -5  10   2  123.39   14.30
  -5  10   2  132.59   16.00
  -5  10   2  141.09   14.10
   4 -10  -2  573.94   36.00
   4 -10  -2  522.95   35.90
   4 -10  -2  564.94   34.30
   4 -10  -2  461.05   34.10
   4 -10  -2  592.64   34.20
  -4  10   2  534.05   33.40
  -4  10   2  555.64   34.10
  -4  10   2  485.85   35.00
  -4  10   2  602.84   33.70
   3 -10  -2   64.89    9.30
   3 -10  -2   64.09   14.60
   3 -10  -2   52.49    8.80
   3 -10  -2   65.79   10.00
   3 -10  -2   61.69   11.40
   3 -10  -2   86.29   10.30
  -3  10   2   65.59   10.10
  -3  10   2   57.69    9.20
  -3  10   2   68.29    9.40
  -3  10   2   63.79    9.00
   2 -10  -2  184.78   14.50
   2 -10  -2  197.58   15.20
   2 -10  -2  182.68   17.90
   2 -10  -2  158.18   16.10
  -2  10   2  167.68   14.30
  -2  10   2  172.48   15.50
  -2  10   2  141.19   15.10
  -2  10   2  187.98   14.10
   1 -10  -2  108.39   15.00
   1 -10  -2   90.19   11.30
   1 -10  -2   71.19   10.90
   1 -10  -2   87.69    9.90
  -1  10   2   96.99   11.50
  -1  10   2   79.29   11.00
  -1  10   2   97.29    9.90
  -1  10   2   72.69   10.70
   0 -10  -2  461.95   28.00
   0 -10  -2  411.26   23.30
   0 -10  -2  367.46   29.00
   0 -10  -2  448.36   25.90
   0 -10  -2  444.76   31.20
   0  10   2  381.86   26.50
   0  10   2  473.25   29.70
  -1 -10  -2   30.90    7.60
  -1 -10  -2   20.80    4.40
  -1 -10  -2   29.10    4.30
  -1 -10  -2   20.50   11.20
  -1 -10  -2   12.60   10.10
  -1 -10  -2   14.50    4.00
   1  10   2   22.20    5.30
   1  10   2   31.70   10.40
   1  10   2   25.10    4.80
  -2 -10  -2    3.70   10.50
  -2 -10  -2   -2.50    6.60
  -2 -10  -2   11.00   10.40
  -2 -10  -2    6.00    4.50
  -2 -10  -2   -5.90    9.70
   2  10   2    3.70    2.60
  -3 -10  -2  201.18   17.30
  -3 -10  -2  183.08   14.70
  -3 -10  -2  165.78   23.50
  -3 -10  -2  139.19   20.70
  -4 -10  -2   70.69   11.40
  -4 -10  -2   53.89   15.30
  -4 -10  -2   73.89   10.30
  11 -11  -2  155.78   20.00
  11 -11  -2  138.99   19.80
  11 -11  -2  123.19   17.00
 -11  11   2  177.68   20.80
 -11  11   2  156.48   22.70
  10 -11  -2  166.08   18.90
  10 -11  -2  150.98   22.10
  10 -11  -2  195.88   20.70
  10 -11  -2  198.38   23.90
 -10  11   2  191.88   20.50
 -10  11   2  207.88   23.20
   9 -11  -2   12.20   14.70
   9 -11  -2   16.80    8.60
   9 -11  -2   17.90   10.90
   9 -11  -2    7.20    9.20
  -9  11   2    8.50    9.90
  -9  11   2    1.70    9.20
   8 -11  -2  164.88   22.70
   8 -11  -2  139.39   22.00
   8 -11  -2  194.08   19.80
   8 -11  -2  182.38   21.30
   8 -11  -2  182.28   17.40
  -8  11   2  200.38   20.40
  -8  11   2  177.48   17.80
   7 -11  -2  245.18   21.00
   7 -11  -2  180.98   22.10
   7 -11  -2  221.68   19.20
   7 -11  -2  239.78   21.40
  -7  11   2  210.78   23.40
  -7  11   2  254.57   19.40
  -7  11   2  244.68   21.30
   6 -11  -2   59.99   10.40
   6 -11  -2   43.30   11.40
   6 -11  -2   69.79   12.10
   6 -11  -2   61.79    9.70
  -6  11   2   61.49    9.90
  -6  11   2   76.39   10.60
  -6  11   2   45.50   10.70
   5 -11  -2    7.20    6.90
   5 -11  -2   20.00    9.40
   5 -11  -2   28.20    8.00
   5 -11  -2   22.40    9.70
  -5  11   2   22.60    7.70
  -5  11   2   28.00    7.60
  -5  11   2    5.80   11.60
   4 -11  -2  565.14   34.10
   4 -11  -2  445.16   34.60
   4 -11  -2  579.94   37.30
   4 -11  -2  554.34   34.10
  -4  11   2  555.94   33.80
  -4  11   2  500.75   35.60
  -4  11   2  557.24   33.90
  -4  11   2  486.65   32.70
   3 -11  -2  359.66   24.60
   3 -11  -2  392.06   28.40
   3 -11  -2  291.57   25.30
   3 -11  -2  375.26   24.20
  -3  11   2  312.47   23.30
  -3  11   2  345.77   24.80
  -3  11   2  300.87   25.10
  -3  11   2  356.56   23.60
   2 -11  -2    9.50    7.30
   2 -11  -2    2.50    8.80
   2 -11  -2   -0.10    5.80
   2 -11  -2   -2.50    9.80
  -2  11   2   21.10    7.50
  -2  11   2    9.80    7.90
  -2  11   2    2.40    4.90
  -2  11   2    1.50    6.70
   1 -11  -2   35.50    6.90
   1 -11  -2   39.70   10.80
   1 -11  -2   28.00   11.40
   1 -11  -2   38.10    8.70
  -1  11   2   29.40    7.60
  -1  11   2   24.80    8.00
  -1  11   2   19.60    9.10
   0 -11  -2  694.83   40.70
   0 -11  -2  616.24   42.50
   0 -11  -2  633.04   38.10
   0 -11  -2  722.43   44.90
   0  11   2  700.73   38.30
   0  11   2  572.44   39.00
   0  11   2  676.13   42.80
  -1 -11  -2  309.97   28.90
  -1 -11  -2  301.37   22.60
   1  11   2  252.87   19.10
   1  11   2  301.27   18.50
  -2 -11  -2   -7.60    8.40
  -2 -11  -2   -5.00   12.80
  10 -12  -2  191.28   22.30
  10 -12  -2  244.58   24.60
 -10  12   2  202.08   24.60
 -10  12   2  229.48   23.40
   9 -12  -2  304.67   26.90
   9 -12  -2  290.47   24.80
  -9  12   2  313.87   27.30
  -9  12   2  323.67   25.50
   8 -12  -2  -20.30   10.80
   8 -12  -2   17.70    9.70
  -8  12   2  -15.90    8.60
  -8  12   2    7.90    9.50
   7 -12  -2  128.49   17.00
   7 -12  -2  132.09   20.40
   7 -12  -2   86.79   16.10
  -7  12   2  119.69   16.30
  -7  12   2  126.09   16.80
   6 -12  -2  323.87   26.40
   6 -12  -2  239.08   26.20
   6 -12  -2  313.37   23.10
  -6  12   2  312.17   23.50
  -6  12   2  296.77   24.10
   5 -12  -2   12.20   11.30
   5 -12  -2   13.10    9.10
   5 -12  -2   11.30   11.60
  -5  12   2   16.20    8.00
  -5  12   2   18.30    8.90
   4 -12  -2   14.30   12.00
   4 -12  -2    2.10   11.30
   4 -12  -2   12.90    8.30
  -4  12   2   18.30    9.40
  -4  12   2   17.60    7.30
   3 -12  -2  109.39   16.10
   3 -12  -2  165.48   17.00
   3 -12  -2  143.69   19.90
  -3  12   2  136.39   14.50
  -3  12   2  140.39   17.50
   2 -12  -2  169.68   23.60
   2 -12  -2  192.28   18.50
   2 -12  -2  152.78   21.90
  -2  12   2  167.88   20.40
  -2  12   2  196.48   16.00
   1 -12  -2   13.30    9.10
   1 -12  -2  -13.30   13.00
  -1  12   2   13.90   11.30
  -1  12   2   16.90    7.70
  -1  12   2    9.40    5.80
   0 -12  -2   63.79   16.20
   0 -12  -2   49.40   10.10
   0  12   2   47.30    7.40
   0  12   2   41.50   13.70
   0  12   2   49.60    8.70
   8 -13  -2   21.40   14.80
   8 -13  -2   39.50   11.40
  -8  13   2   27.90   12.30
  -8  13   2   31.00   11.40
   7 -13  -2   -6.40    9.80
   7 -13  -2   19.20   13.40
  -7  13   2   18.00    9.80
  -7  13   2    2.80   10.20
   6 -13  -2   72.59   16.40
   6 -13  -2  116.59   15.70
  -6  13   2  146.69   18.80
  -6  13   2  110.39   14.80
   5 -13  -2  114.89   19.50
   5 -13  -2  140.79   18.50
  -5  13   2  135.79   17.40
  -5  13   2  132.89   19.00
   4 -13  -2   -2.10   12.90
   4 -13  -2  -11.50    9.40
  -4  13   2   -9.20   10.00
  -4  13   2    8.90    7.50
   3 -13  -2   -4.20   12.40
   3 -13  -2   -7.40    9.60
  -3  13   2   -1.70   10.90
  -3  13   2    9.60    7.80
  -2  14  -3   62.39   15.00
  -3  14  -3   18.90    9.00
  -3  14  -3   15.00   12.60
   3 -14   3   15.50   18.20
   3 -14   3    9.60    7.70
  -4  14  -3   80.49   13.00
  -4  14  -3   48.40   14.00
   4 -14   3   62.69   10.70
   4 -14   3   67.49   17.80
  -5  14  -3  224.88   21.70
  -5  14  -3  196.88   23.40
   5 -14   3  180.88   18.80
   5 -14   3  192.18   25.30
  -6  14  -3    2.00    9.80
  -6  14  -3    0.30   11.10
   6 -14   3   -5.70    8.30
   6 -14   3    2.70   15.30
  -7  14  -3  201.18   24.20
   7 -14   3  174.48   25.70
   7 -14   3  204.48   20.20
   1  13  -3  123.29   19.70
  -1 -13   3   93.99   18.60
   0  13  -3   27.90   14.80
   0  13  -3    6.40    7.80
   0 -13   3   22.70   15.10
  -1  13  -3  -20.60   11.50
  -1  13  -3   16.50    8.20
   1 -13   3   39.20    6.90
   1 -13   3   35.40   14.30
  -2  13  -3  163.78   22.50
  -2  13  -3  181.88   18.30
   2 -13   3  178.08   24.70
   2 -13   3  188.38   15.50
  -3  13  -3  142.49   14.30
  -3  13  -3  132.39   16.50
  -3  13  -3  135.29   18.00
   3 -13   3  121.09   13.60
   3 -13   3  119.89   18.30
  -4  13  -3   19.90   10.50
  -4  13  -3   -2.70    8.20
  -4  13  -3   11.40    7.90
   4 -13   3   -9.60   12.10
   4 -13   3   -4.70    6.50
  -5  13  -3   96.59   15.70
  -5  13  -3  105.99   15.60
  -5  13  -3  128.79   15.70
   5 -13   3  142.09   21.60
   5 -13   3  112.19   14.00
  -6  13  -3  201.68   21.60
   6 -13   3  162.28   17.10
   6 -13   3  205.98   25.10
  -7  13  -3   40.30   11.80
  -7  13  -3   37.60   11.10
   7 -13   3   50.09   14.50
   7 -13   3   52.09    9.60
  -8  13  -3  120.59   16.80
  -8  13  -3  116.09   16.60
   8 -13   3  113.39   16.60
   8 -13   3  111.09   18.20
  -9  13  -3  292.17   27.10
  -9  13  -3  250.97   25.40
   9 -13   3  304.17   30.20
   9 -13   3  270.77   23.70
   3  12  -3    9.00   15.40
   3  12  -3    2.40    6.70
   3  12  -3    8.20    7.80
  -3 -12   3   25.50   15.40
   2  12  -3   58.29    9.70
   2  12  -3   70.89   17.20
   2  12  -3   62.79   10.00
  -2 -12   3   87.49   17.20
   1  12  -3  111.49   15.00
   1  12  -3  108.69   14.50
   1  12  -3  105.99   17.40
  -1 -12   3  132.99   19.70
  -1 -12   3  115.39   10.60
   0  12  -3  189.18   17.80
   0  12  -3  168.88   16.60
   0  12  -3  187.88   22.10
   0 -12   3  177.18   21.20
   0 -12   3  177.28   13.70
  -1  12  -3    2.60    7.60
  -1  12  -3    6.00    5.20
  -1  12  -3    3.50    9.40
  -1  12  -3   -6.50    6.00
   1 -12   3    4.70    5.00
   1 -12   3    7.90    8.00
   1 -12   3    3.40   10.50
  -2  12  -3  138.09   17.40
  -2  12  -3  135.99   13.20
  -2  12  -3  144.69   15.40
  -2  12  -3  142.49   17.30
   2 -12   3  155.88   12.80
   2 -12   3  153.58   20.10
   2 -12   3  144.89   16.30
  -3  12  -3  233.68   18.40
  -3  12  -3  250.47   20.30
  -3  12  -3  247.78   22.20
   3 -12   3  258.47   21.00
   3 -12   3  278.27   23.80
   3 -12   3  270.07   18.50
  -4  12  -3   -1.80    8.60
  -4  12  -3  -10.80    6.10
  -4  12  -3   -3.30    6.30
  -4  12  -3    6.70    9.00
   4 -12   3   -4.50    9.70
   4 -12   3   -5.30    5.60
   4 -12   3    8.30    7.60
  -5  12  -3   64.29   11.20
  -5  12  -3   45.00    8.90
  -5  12  -3   53.29   11.30
   5 -12   3   62.99   12.90
   5 -12   3   86.49   13.40
   5 -12   3   38.20    7.80
  -6  12  -3  631.44   41.80
  -6  12  -3  656.13   45.80
  -6  12  -3  726.53   43.60
  -6  12  -3  691.93   43.60
   6 -12   3  705.13   43.70
   6 -12   3  648.84   46.00
   6 -12   3  704.83   41.50
   6 -12   3  760.92   46.30
  -7  12  -3  168.18   22.60
  -7  12  -3  216.78   20.30
  -7  12  -3  216.98   20.80
   7 -12   3  243.58   18.90
   7 -12   3  228.98   24.20
   7 -12   3  235.08   21.20
   7 -12   3  216.78   25.40
  -8  12  -3    3.90    8.50
  -8  12  -3   -2.80    9.90
   8 -12   3   -5.40   10.60
   8 -12   3    2.70    6.70
   8 -12   3   -4.50    8.90
   8 -12   3   21.10   14.50
  -9  12  -3    4.00   10.40
  -9  12  -3   14.30    9.90
   9 -12   3    4.50   14.60
   9 -12   3   -9.50   12.40
   9 -12   3    7.90    9.90
   9 -12   3    8.10    8.10
 -10  12  -3  399.26   32.20
 -10  12  -3  382.36   31.50
  10 -12   3  471.85   35.10
  10 -12   3  373.36   30.90
  10 -12   3  357.96   28.30
 -11  12  -3   64.89   15.10
 -11  12  -3   34.60   12.40
  11 -12   3   26.60   16.20
  11 -12   3   46.90   11.20
  11 -12   3   29.10   12.30
   4  11  -3  217.68   16.00
   4  11  -3  159.78   16.40
   3  11  -3  114.19   19.00
   3  11  -3  151.88   15.30
   3  11  -3  184.28   14.80
  -3 -11   3  133.69   16.30
  -3 -11   3  173.88   20.80
   2  11  -3   18.50   12.40
   2  11  -3   18.40    6.70
   2  11  -3   12.60    6.60
  -2 -11   3   12.60    4.70
  -2 -11   3   20.10   11.10
  -2 -11   3   17.50    6.10
  -2 -11   3   10.70    7.80
  -2 -11   3   12.40    4.10
   1  11  -3   41.40    8.40
   1  11  -3   40.30    8.50
   1  11  -3   58.19   12.10
  -1 -11   3   33.70    8.30
  -1 -11   3   40.60    5.10
  -1 -11   3   46.30   12.40
  -1 -11   3   43.00    5.60
   0  11  -3   51.29    8.00
   0  11  -3   37.20   10.30
   0  11  -3   42.30    8.60
   0 -11   3   55.39   11.60
   0 -11   3   42.10    9.10
   0 -11   3   58.79    7.60
   0 -11   3   51.29    5.00
  -1  11  -3   -2.40    4.30
  -1  11  -3   -2.00    6.20
  -1  11  -3  -12.80    7.90
  -1  11  -3    7.60    5.50
   1 -11   3    3.70    8.60
   1 -11   3   -0.70    4.20
   1 -11   3    5.40    8.70
   1 -11   3   14.90    6.60
  -2  11  -3   21.30    7.20
  -2  11  -3    5.40    7.80
  -2  11  -3   20.40    5.10
  -2  11  -3   19.20    6.60
   2 -11   3   18.60    9.30
   2 -11   3   16.40    6.80
   2 -11   3   18.80    5.20
   2 -11   3   33.80    9.90
   2 -11   3   17.30    7.80
  -3  11  -3  176.88   14.40
  -3  11  -3  212.08   16.70
  -3  11  -3  193.08   18.20
  -3  11  -3  172.48   18.60
  -3  11  -3  187.28   17.30
   3 -11   3  198.38   19.20
   3 -11   3  167.18   19.10
   3 -11   3  171.18   16.40
   3 -11   3  192.18   14.20
   3 -11   3  234.88   19.40
  -4  11  -3   21.50    7.90
  -4  11  -3   14.20    5.90
  -4  11  -3   34.80    9.00
  -4  11  -3   20.40    9.20
   4 -11   3   16.50    6.50
   4 -11   3   19.10    9.50
   4 -11   3   19.80    9.10
   4 -11   3   39.60   10.00
   4 -11   3   23.80    6.00
  -5  11  -3   14.70    6.70
  -5  11  -3   20.10    8.10
  -5  11  -3   16.20    6.20
  -5  11  -3   -3.00    8.80
  -5  11  -3   16.60    9.60
   5 -11   3   25.30    9.60
   5 -11   3   13.20    5.60
   5 -11   3   22.20    7.80
   5 -11   3   12.40    9.50
   5 -11   3   25.50    9.80
  -6  11  -3   22.10    9.60
  -6  11  -3   17.90    8.90
  -6  11  -3   -5.90    6.80
  -6  11  -3  -10.70    5.90
  -6  11  -3    7.80    7.40
   6 -11   3    4.30    9.60
   6 -11   3    7.10    8.50
   6 -11   3    2.60    5.40
   6 -11   3    1.60    9.10
   6 -11   3   -4.90    6.60
  -7  11  -3   -0.20    8.70
  -7  11  -3   -6.50    6.70
  -7  11  -3   -0.80    6.90
  -7  11  -3    4.00    7.70
  -7  11  -3   -0.20    2.90
  -7  11  -3   -1.00    8.90
  -7  11  -3    5.50    2.50
   7 -11   3   13.00    6.30
   7 -11   3    9.30    9.80
   7 -11   3    8.10   10.20
   7 -11   3    1.30    7.30
  -8  11  -3   18.20    3.80
  -8  11  -3   30.70   10.50
  -8  11  -3    2.80   10.80
  -8  11  -3   19.40    9.80
  -8  11  -3   23.90    8.80
  -8  11  -3   13.60    4.50
   8 -11   3   18.10    7.00
   8 -11   3   40.30   13.10
   8 -11   3   37.60   11.50
   8 -11   3   17.90    8.60
  -9  11  -3   16.00   10.20
  -9  11  -3   36.50   11.00
  -9  11  -3   29.90   13.50
  -9  11  -3   23.10    4.70
  -9  11  -3    8.60    9.50
  -9  11  -3   11.90    5.70
   9 -11   3   21.50   10.10
   9 -11   3  -10.50   10.90
   9 -11   3   26.20    8.00
   9 -11   3   30.60   13.20
 -10  11  -3  135.19   19.50
 -10  11  -3  169.58   20.40
 -10  11  -3  153.38   12.40
 -10  11  -3  157.38   19.60
 -10  11  -3  138.99   20.50
  10 -11   3  172.88   16.90
  10 -11   3  166.58   19.60
  10 -11   3  130.69   18.70
  10 -11   3   98.29   19.10
 -11  11  -3   -2.30   11.20
 -11  11  -3   16.60   11.00
 -11  11  -3   15.40    6.10
  11 -11   3   14.60    9.30
  11 -11   3   18.90   13.70
  11 -11   3   22.20   11.90
   6  10  -3   16.80    5.60
   6  10  -3   23.20    5.00
  -6 -10   3   42.30   14.90
   5  10  -3   -3.00    4.90
   5  10  -3    1.80    5.90
  -5 -10   3    5.40   12.30
   4  10  -3   -1.90    4.80
   4  10  -3   16.30   13.00
   4  10  -3    1.20    5.60
  -4 -10   3    0.80    6.60
  -4 -10   3    1.80    3.10
  -4 -10   3    1.40   10.30
  -4 -10   3    5.70    6.80
   3  10  -3    5.20    5.40
   3  10  -3   -1.70   11.30
   3  10  -3   13.10    5.30
  -3 -10   3    9.30    6.70
  -3 -10   3    4.40    5.40
  -3 -10   3    6.00    3.80
  -3 -10   3    7.00    3.40
  -3 -10   3   19.10    9.80
   2  10  -3   14.10    9.30
   2  10  -3   -3.30    8.70
   2  10  -3    4.90    5.10
   2  10  -3   -6.70    5.00
  -2 -10   3    1.70    3.10
  -2 -10   3   -4.40    4.20
  -2 -10   3   -0.70    4.40
  -2 -10   3   -3.90    6.00
  -2 -10   3   -7.80    8.40
   1  10  -3   15.80    6.00
   1  10  -3   20.20    6.30
   1  10  -3   24.30    9.60
   1  10  -3   21.70    9.10
  -1 -10   3   16.70    8.30
  -1 -10   3   21.90    3.80
  -1 -10   3   15.50    3.80
  -1 -10   3    7.20    5.90
  -1 -10   3    7.50    8.00
  -1 -10   3   11.60    6.00
   0  10  -3   83.09   12.10
   0  10  -3   63.99   10.00
   0  10  -3   60.99    6.70
   0  10  -3   39.90   10.20
   0  10  -3   71.59    9.90
   0 -10   3   48.70    8.10
   0 -10   3   57.09    5.70
   0 -10   3   69.89   11.20
   0 -10   3   60.89    9.20
   0 -10   3   66.59    7.00
   0 -10   3   58.59   10.80
  -1  10  -3  105.29    9.70
  -1  10  -3  128.19   14.50
  -1  10  -3  103.59   13.80
  -1  10  -3  132.69   12.20
  -1  10  -3  121.19   12.60
   1 -10   3  109.19    7.30
   1 -10   3  131.79   15.20
   1 -10   3  123.19   12.70
   1 -10   3  113.19   13.30
   1 -10   3  116.59    9.60
   1 -10   3  140.49   13.90
  -2  10  -3   -2.50    6.10
  -2  10  -3    1.80    4.70
  -2  10  -3    1.00    5.10
  -2  10  -3    2.80    7.10
  -2  10  -3    2.00    3.90
   2 -10   3   10.10    6.80
   2 -10   3    8.20    4.00
   2 -10   3    0.80    6.70
   2 -10   3   10.70    5.70
   2 -10   3    0.80    6.10
  -3  10  -3   20.40    7.00
  -3  10  -3   14.10    4.60
  -3  10  -3   13.20    7.40
  -3  10  -3   14.70    6.20
   3 -10   3   22.80    5.00
   3 -10   3   20.60    6.10
   3 -10   3   28.30    8.40
   3 -10   3   20.00    7.30
   3 -10   3   11.10    6.70
  -4  10  -3   86.29   12.50
  -4  10  -3  120.09   13.30
  -4  10  -3  110.99   13.90
  -4  10  -3   93.99   10.30
   4 -10   3  108.49   12.50
   4 -10   3  112.29   13.70
   4 -10   3  117.19   14.10
   4 -10   3  115.29   10.10
   4 -10   3  106.99   14.30
  -5  10  -3  275.07   21.00
  -5  10  -3  290.77   19.40
  -5  10  -3  278.67   15.80
  -5  10  -3  242.28   21.60
  -5  10  -3  295.37   21.00
  -5  10  -3  305.07   23.00
  -5  10  -3  292.97   15.80
   5 -10   3  291.07   19.20
   5 -10   3  251.07   21.60
   5 -10   3  264.87   23.00
   5 -10   3  321.07   22.40
   5 -10   3  273.17   20.70
  -6  10  -3   -8.90    5.70
  -6  10  -3   -4.20    2.70
  -6  10  -3    2.80    2.30
  -6  10  -3   -0.30    6.70
  -6  10  -3    7.50    7.90
  -6  10  -3    3.90    5.40
  -6  10  -3    3.60    6.60
   6 -10   3    9.00    5.00
   6 -10   3   16.80    8.60
   6 -10   3    2.90    6.00
   6 -10   3   13.90    8.20
   6 -10   3   -3.50    7.60
  -7  10  -3    7.30    8.10
  -7  10  -3   21.40    9.10
  -7  10  -3   21.40    8.10
  -7  10  -3   11.60    3.80
  -7  10  -3   12.00    6.80
  -7  10  -3   12.20    3.20
  -7  10  -3   10.00    6.30
   7 -10   3    5.60    9.10
   7 -10   3   18.00    9.40
   7 -10   3    8.00    5.90
   7 -10   3   15.90    7.10
   7 -10   3    9.80    8.80
  -8  10  -3   23.50    8.40
  -8  10  -3   20.10    8.70
  -8  10  -3   18.80    8.50
  -8  10  -3   21.80    5.20
  -8  10  -3   16.80    7.30
  -8  10  -3    4.10    9.50
  -8  10  -3   20.90    4.20
   8 -10   3   22.50    7.00
   8 -10   3   26.90    8.60
   8 -10   3   20.20   10.40
   8 -10   3   15.90    8.70
   8 -10   3   -2.60    9.10
  -9  10  -3   34.30    9.60
  -9  10  -3   31.90    9.20
  -9  10  -3   25.70    6.20
  -9  10  -3   22.50    4.80
  -9  10  -3    8.60   10.90
  -9  10  -3   43.60   10.60
   9 -10   3   17.80    7.10
   9 -10   3   37.50    9.50
   9 -10   3   24.50   10.50
   9 -10   3   29.00   11.90
 -10  10  -3  163.38   19.20
 -10  10  -3  159.68   12.40
 -10  10  -3  122.89   16.50
 -10  10  -3  141.29   18.80
 -10  10  -3  130.59   19.80
 -10  10  -3  158.68   15.20
  10 -10   3  111.49   18.10
  10 -10   3  129.59   17.20
  10 -10   3  153.48   19.70
  10 -10   3  134.69   15.10
 -11  10  -3   55.39    8.10
 -11  10  -3   46.50   12.40
 -11  10  -3   34.90   11.10
 -11  10  -3   15.90   15.80
 -11  10  -3   60.59   12.60
 -11  10  -3   45.40   10.10
  11 -10   3   46.70   12.90
  11 -10   3   47.40   10.30
  11 -10   3   35.90   10.90
 -12  10  -3   -0.20   11.30
 -12  10  -3  -13.50    7.10
  12 -10   3    5.80   12.10
  12 -10   3    4.70   10.50
  12 -10   3   28.20    8.70
   7   9  -3   13.80    4.60
   7   9  -3   18.30    4.00
  -7  -9   3   18.50   13.40
   6   9  -3   -1.40    5.20
   6   9  -3    2.00    4.30
  -6  -9   3   16.40   11.30
  -6  -9   3  -16.70    8.80
   5   9  -3    6.00    4.40
   5   9  -3   -3.60    6.80
   5   9  -3    8.10    5.40
  -5  -9   3    0.90    3.30
  -5  -9   3  -11.90    9.20
  -5  -9   3   -4.40    5.10
  -5  -9   3   -3.20    2.80
  -5  -9   3    6.70    6.90
   4   9  -3    1.90    5.70
   4   9  -3   10.20   10.00
   4   9  -3    3.50    5.30
   4   9  -3    5.00    4.20
  -4  -9   3    8.00    5.70
  -4  -9   3   -0.40    2.80
  -4  -9   3   -0.30    2.70
  -4  -9   3   -9.90    8.30
  -4  -9   3    4.00    5.60
   3   9  -3  153.48   15.90
   3   9  -3  166.38   19.00
   3   9  -3  161.88   12.60
   3   9  -3  128.49   13.00
   3   9  -3  168.38   12.70
  -3  -9   3  128.09   12.00
  -3  -9   3  135.09    9.70
  -3  -9   3  131.79   12.20
  -3  -9   3  185.28   16.10
  -3  -9   3  155.98   10.10
  -3  -9   3  140.99   15.50
  -3  -9   3  127.59   13.40
   2   9  -3  130.69   12.40
   2   9  -3  129.99   14.10
   2   9  -3  150.58   11.20
   2   9  -3  126.29   15.50
   2   9  -3  152.08   12.00
  -2  -9   3  124.59   10.10
  -2  -9   3  153.38   16.00
  -2  -9   3  129.39   15.00
  -2  -9   3  130.09    9.20
  -2  -9   3  123.69   12.00
  -2  -9   3  135.69   10.60
  -2  -9   3  119.69   12.90
   1   9  -3   74.99   11.30
   1   9  -3   94.39   13.50
   1   9  -3   98.09   10.10
   1   9  -3   89.29    7.90
   1   9  -3   96.49   10.00
  -1  -9   3   86.19   11.60
  -1  -9   3   91.09   12.20
  -1  -9   3   84.09    7.70
  -1  -9   3   86.59   10.50
  -1  -9   3   93.29    7.30
  -1  -9   3   84.49   10.10
   0   9  -3    8.80    4.40
   0   9  -3    6.90    4.80
   0   9  -3   10.20    3.10
   0   9  -3    6.80    6.70
   0   9  -3   11.90    2.90
   0   9  -3    8.60    6.30
   0  -9   3   13.10    6.70
   0  -9   3    8.00    2.60
   0  -9   3   14.50    5.00
   0  -9   3    8.40    2.90
   0  -9   3   15.40    6.90
   0  -9   3   10.40    4.80
  -1   9  -3   49.90    8.40
  -1   9  -3   46.60    8.70
  -1   9  -3   43.90    5.90
  -1   9  -3   54.49    8.80
  -1   9  -3   57.49    4.70
  -1   9  -3   66.79    8.50
   1  -9   3   61.19    9.30
   1  -9   3   47.60    8.50
   1  -9   3   54.59    6.00
   1  -9   3   47.30    9.50
   1  -9   3   40.70    4.40
   1  -9   3   59.19    8.70
  -2   9  -3   49.99    4.00
  -2   9  -3   40.40    5.40
  -2   9  -3   62.49    9.10
  -2   9  -3   57.29    8.20
  -2   9  -3   34.00    8.00
   2  -9   3   54.49    8.30
   2  -9   3   41.10    3.70
   2  -9   3   58.49    8.80
   2  -9   3   70.19   10.00
   2  -9   3   54.09    6.40
   2  -9   3   54.69    8.50
  -3   9  -3   38.10    7.50
  -3   9  -3   27.80    7.30
  -3   9  -3   33.20    5.10
  -3   9  -3   29.40    6.70
   3  -9   3   39.70    8.10
   3  -9   3   43.60    6.30
   3  -9   3   31.70    6.80
   3  -9   3   45.90    7.00
   3  -9   3   33.40    7.70
  -4   9  -3   -0.10    1.80
  -4   9  -3    1.00    5.50
  -4   9  -3    5.10    5.50
  -4   9  -3    3.70    4.60
  -4   9  -3   -6.00    4.90
  -4   9  -3   -1.90    1.50
  -4   9  -3    5.70    3.90
   4  -9   3   -1.30    4.50
   4  -9   3    0.30    3.60
   4  -9   3    4.60    6.60
   4  -9   3    8.90    6.30
   4  -9   3   -0.70    5.40
  -5   9  -3 1001.70   56.09
  -5   9  -3 1016.60   57.49
  -5   9  -3 1015.60   54.09
  -5   9  -3  984.90   58.59
  -5   9  -3  862.81   57.19
  -5   9  -3 1041.10   57.39
  -5   9  -3 1004.60   53.89
   5  -9   3 1018.50   55.89
   5  -9   3 1088.79   58.59
   5  -9   3  906.91   57.69
   5  -9   3 1033.60   57.49
   5  -9   3  929.01   58.29
  -6   9  -3  338.07   18.50
  -6   9  -3  293.57   20.70
  -6   9  -3  254.77   21.30
  -6   9  -3  346.57   22.70
  -6   9  -3  324.47   24.30
  -6   9  -3  329.77   19.00
  -6   9  -3  320.97   22.10
   6  -9   3  367.36   23.80
   6  -9   3  291.47   23.50
   6  -9   3  308.07   22.00
   6  -9   3  333.77   20.70
   6  -9   3  251.17   22.30
  -7   9  -3   26.40    8.30
  -7   9  -3   22.10    6.50
  -7   9  -3   22.90    7.10
  -7   9  -3    9.00    6.80
  -7   9  -3   22.20    6.90
  -7   9  -3   17.60    3.70
  -7   9  -3   17.70    4.40
   7  -9   3   33.30    8.50
   7  -9   3   30.20    8.60
   7  -9   3   22.80    5.70
   7  -9   3   26.40    8.40
   7  -9   3   17.00    6.60
  -8   9  -3   82.09   11.10
  -8   9  -3   75.99   10.40
  -8   9  -3   61.59    8.70
  -8   9  -3   62.59   11.60
  -8   9  -3   52.79    9.30
  -8   9  -3   61.79    7.20
  -8   9  -3   54.29    9.70
   8  -9   3   62.69   10.80
   8  -9   3   56.49    8.10
   8  -9   3   67.69   10.30
   8  -9   3   45.20   10.30
   8  -9   3   54.59   11.30
  -9   9  -3   90.39   13.60
  -9   9  -3  111.09   12.30
  -9   9  -3  116.99   10.40
  -9   9  -3  103.79   15.40
  -9   9  -3   89.39   13.60
  -9   9  -3  159.18   15.20
  -9   9  -3  123.79   18.30
   9  -9   3  101.19   15.60
   9  -9   3  130.49   18.00
   9  -9   3  106.99   11.80
   9  -9   3  125.99   14.40
 -10   9  -3   98.99   14.00
 -10   9  -3  120.09   16.70
 -10   9  -3   99.89   11.20
 -10   9  -3  143.09   17.00
 -10   9  -3  103.89   14.00
 -10   9  -3  105.39   17.00
  10  -9   3  115.89   13.60
  10  -9   3  117.49   16.70
  10  -9   3  104.89   15.50
  10  -9   3   96.99   16.00
 -11   9  -3   18.00    6.80
 -11   9  -3   17.60    8.70
 -11   9  -3    9.30    9.40
 -11   9  -3   19.10   10.10
 -11   9  -3   -4.60   13.10
 -11   9  -3   21.60    9.10
  11  -9   3   20.90    8.20
  11  -9   3   16.00    9.40
  11  -9   3   26.50   10.80
 -12   9  -3    9.80   12.00
 -12   9  -3   17.50    8.00
  12  -9   3   13.10    8.90
  12  -9   3    9.60   10.90
  12  -9   3    3.10    9.80
   8   8  -3  120.29    8.90
   8   8  -3  111.69    9.80
  -8  -8   3  103.09   20.60
  -8  -8   3  138.89   21.20
   7   8  -3   52.19    7.20
   7   8  -3   40.90    6.70
   7   8  -3   41.30   10.60
  -7  -8   3   40.50   11.50
   6   8  -3   23.30    7.70
   6   8  -3   30.70    4.80
   6   8  -3   28.10    6.10
  -6  -8   3   36.60    8.70
  -6  -8   3   22.90    3.80
  -6  -8   3   32.50   10.10
  -6  -8   3   16.80    3.60
  -6  -8   3   17.20    5.30
   5   8  -3   73.39   10.20
   5   8  -3  118.39   12.20
   5   8  -3   91.39    9.00
  -5  -8   3   88.09    6.80
  -5  -8   3   84.89   10.60
  -5  -8   3   87.79   11.80
  -5  -8   3   95.79   14.20
  -5  -8   3   81.39    6.80
   4   8  -3  567.24   32.80
   4   8  -3  474.75   32.10
   4   8  -3  596.04   31.80
   4   8  -3  547.55   37.30
  -4  -8   3  469.45   32.10
  -4  -8   3  606.34   35.10
  -4  -8   3  523.85   29.80
  -4  -8   3  523.15   31.50
  -4  -8   3  532.55   34.70
  -4  -8   3  525.35   32.10
  -4  -8   3  556.94   29.80
   3   8  -3   19.80    8.60
   3   8  -3   15.50    7.00
   3   8  -3   16.10    4.90
   3   8  -3   18.80    4.30
   3   8  -3   17.40    4.90
  -3  -8   3   13.20    2.80
  -3  -8   3   16.20    4.80
  -3  -8   3   10.00    5.10
  -3  -8   3   20.90    7.70
  -3  -8   3   16.30    3.00
  -3  -8   3   17.10    4.40
  -3  -8   3   24.40    7.70
   2   8  -3  416.16   24.40
   2   8  -3  383.76   26.20
   2   8  -3  348.67   27.00
   2   8  -3  410.16   24.90
   2   8  -3  394.36   23.70
  -2  -8   3  409.46   22.30
  -2  -8   3  352.96   24.80
  -2  -8   3  351.06   22.60
  -2  -8   3  447.76   26.80
  -2  -8   3  402.96   23.50
  -2  -8   3  403.66   24.50
  -2  -8   3  409.86   26.50
   1   8  -3  344.77   20.50
   1   8  -3  338.27   23.90
   1   8  -3  294.07   22.90
   1   8  -3  378.26   22.00
   1   8  -3  371.86   22.20
  -1  -8   3  337.37   23.00
  -1  -8   3  343.87   19.70
  -1  -8   3  345.07   20.30
  -1  -8   3  350.86   23.60
  -1  -8   3  345.47   22.00
  -1  -8   3  325.07   22.20
   0   8  -3   10.10    5.30
   0   8  -3   -2.20    3.10
   0   8  -3    0.00    5.30
   0   8  -3    2.70    2.40
   0   8  -3    6.30    2.60
   0   8  -3    7.80    4.30
   0  -8   3    5.50    3.90
   0  -8   3    6.30    2.30
   0  -8   3    6.60    2.50
   0  -8   3    7.50    4.40
   0  -8   3    3.00    5.60
   0  -8   3   10.50    5.20
  -1   8  -3  118.39   12.10
  -1   8  -3  126.79    9.30
  -1   8  -3  137.99    8.70
  -1   8  -3  151.08   12.70
  -1   8  -3  131.09   11.10
   1  -8   3  134.59    9.30
   1  -8   3  152.28   13.00
   1  -8   3  132.19    8.50
   1  -8   3  132.49   11.70
   1  -8   3  144.99   11.50
   1  -8   3  144.59   12.60
  -2   8  -3    6.80    2.80
  -2   8  -3    8.90    4.50
  -2   8  -3    3.10    4.60
  -2   8  -3    4.30    1.70
  -2   8  -3   11.00    5.00
  -2   8  -3    5.10    3.60
   2  -8   3    9.10    4.60
   2  -8   3    1.00    3.70
   2  -8   3    3.60    4.50
   2  -8   3    5.90    2.90
   2  -8   3    9.70    5.10
   2  -8   3    3.90    1.60
  -3   8  -3  118.69   10.80
  -3   8  -3   75.69   10.40
  -3   8  -3   97.89    6.30
  -3   8  -3   81.09    7.90
  -3   8  -3   91.79   10.10
   3  -8   3   90.19   10.10
   3  -8   3  101.49   10.80
   3  -8   3  100.29   10.60
   3  -8   3   91.69    7.90
   3  -8   3  105.79   10.10
  -4   8  -3  139.29   12.40
  -4   8  -3  149.29   12.60
  -4   8  -3  154.38    9.40
  -4   8  -3  135.99   13.40
  -4   8  -3  157.48   11.30
   4  -8   3  159.08   13.20
   4  -8   3  147.49   11.10
   4  -8   3  161.38   12.80
   4  -8   3  150.38   13.40
   4  -8   3  158.38   13.80
  -5   8  -3  465.25   28.60
  -5   8  -3  418.86   28.50
  -5   8  -3  458.05   25.50
  -5   8  -3  448.06   28.30
  -5   8  -3  468.85   25.90
  -5   8  -3  452.35   27.30
  -5   8  -3  440.96   29.70
   5  -8   3  403.46   28.60
   5  -8   3  430.86   29.30
   5  -8   3  479.15   28.70
   5  -8   3  502.25   29.30
   5  -8   3  460.45   27.00
  -6   8  -3 1014.80   57.79
  -6   8  -3  947.91   54.69
  -6   8  -3 1025.80   56.69
  -6   8  -3 1014.40   59.09
  -6   8  -3  911.11   57.09
  -6   8  -3 1030.20   57.49
  -6   8  -3 1018.40   55.39
   6  -8   3  999.00   56.19
   6  -8   3  938.41   58.19
   6  -8   3 1080.89   58.39
   6  -8   3  984.20   58.79
   6  -8   3 1048.70   57.89
  -7   8  -3   24.00    6.50
  -7   8  -3   24.40    4.80
  -7   8  -3   18.40    7.20
  -7   8  -3   24.40    6.80
  -7   8  -3   14.10    5.30
  -7   8  -3   19.70    3.80
  -7   8  -3   24.00    6.90
   7  -8   3   19.50    7.30
   7  -8   3   28.20    6.00
   7  -8   3   13.10    6.80
   7  -8   3   16.50    6.40
   7  -8   3   14.40    6.90
  -8   8  -3   21.40    7.20
  -8   8  -3   16.10    4.30
  -8   8  -3   15.60    5.10
  -8   8  -3   18.00    6.80
  -8   8  -3   19.70    6.30
  -8   8  -3    8.20    7.60
  -8   8  -3    2.60    5.80
   8  -8   3    7.90    7.00
   8  -8   3   18.40    8.20
   8  -8   3   12.20    5.40
   8  -8   3   22.10    6.90
   8  -8   3   10.10    7.50
  -9   8  -3   60.29   10.60
  -9   8  -3   59.19    8.70
  -9   8  -3   46.20   10.70
  -9   8  -3   53.49    8.30
  -9   8  -3   71.39   10.70
  -9   8  -3   55.39    9.60
  -9   8  -3   55.19    7.10
   9  -8   3   70.79    9.00
   9  -8   3   59.39   10.70
   9  -8   3   59.79   11.20
   9  -8   3   69.29   10.40
   9  -8   3   57.89   11.00
 -10   8  -3  100.59   12.30
 -10   8  -3  110.19   15.30
 -10   8  -3  107.99   13.80
 -10   8  -3   82.29   14.90
 -10   8  -3  124.59   11.50
 -10   8  -3  122.89   15.10
  10  -8   3  136.59   15.50
  10  -8   3   90.39   14.60
  10  -8   3  118.79   15.40
  10  -8   3  131.39   13.40
 -11   8  -3   39.00   12.90
 -11   8  -3   22.70    7.50
 -11   8  -3   15.50    6.50
 -11   8  -3   38.50   10.30
 -11   8  -3   22.10    9.90
 -11   8  -3   17.80    8.40
  11  -8   3   16.30    7.60
  11  -8   3   13.30    8.50
  11  -8   3   27.40   12.20
  11  -8   3   14.80    9.10
 -12   8  -3   21.60   11.30
 -12   8  -3   35.50    9.10
  12  -8   3   24.90   10.60
  12  -8   3   12.10    9.10
  12  -8   3   33.00    8.80
 -13   8  -3   88.29   16.40
  13  -8   3   66.69   12.80
   9   7  -3   18.20    4.20
   9   7  -3   25.80    5.30
  -9  -7   3   34.20   18.10
  -9  -7   3   39.20   12.80
   8   7  -3  304.97   20.90
   8   7  -3  332.57   26.30
   8   7  -3  350.46   20.10
  -8  -7   3  355.96   25.60
  -8  -7   3  277.47   31.10
  -8  -7   3  303.67   29.80
   7   7  -3  421.86   27.80
   7   7  -3  503.15   26.90
   7   7  -3  484.55   31.00
  -7  -7   3  441.16   30.50
  -7  -7   3  449.46   26.00
  -7  -7   3  403.36   26.80
  -7  -7   3  440.06   26.00
  -7  -7   3  519.45   31.50
   6   7  -3    7.30    6.40
   6   7  -3   16.80    5.10
   6   7  -3    9.70    4.00
  -6  -7   3   13.80    3.20
  -6  -7   3   11.00    7.80
  -6  -7   3   14.90    6.90
  -6  -7   3   15.30    5.00
  -6  -7   3    7.90    3.70
  -6  -7   3   12.00    3.10
   5   7  -3   67.69    9.40
   5   7  -3   98.39    8.40
   5   7  -3   94.49   10.60
  -5  -7   3   71.59    8.30
  -5  -7   3   85.79    6.40
  -5  -7   3  110.19   12.10
  -5  -7   3   75.79    6.40
  -5  -7   3   92.59   12.80
  -5  -7   3  113.89   11.10
  -5  -7   3   56.19    9.50
   4   7  -3  955.90   60.09
   4   7  -3 1113.49   56.49
   4   7  -3 1073.49   57.29
   4   7  -3  910.91   56.89
   4   7  -3  972.70   58.09
  -4  -7   3 1024.60   58.69
  -4  -7   3 1018.30   54.59
  -4  -7   3  926.31   56.99
  -4  -7   3 1011.30   56.79
  -4  -7   3 1152.88   58.89
  -4  -7   3  999.50   54.69
  -4  -7   3  967.30   56.29
   3   7  -3  413.36   25.60
   3   7  -3  472.65   25.60
   3   7  -3  399.86   27.10
   3   7  -3  420.26   28.90
   3   7  -3  404.26   26.00
  -3  -7   3  426.86   25.40
  -3  -7   3  419.06   25.50
  -3  -7   3  410.26   23.60
  -3  -7   3  425.86   27.30
  -3  -7   3  429.46   23.60
  -3  -7   3  496.35   28.00
  -3  -7   3  393.96   26.20
   2   7  -3    9.80    3.70
   2   7  -3    7.50    3.20
   2   7  -3   11.20    6.20
   2   7  -3   13.30    4.20
   2   7  -3    3.50    4.90
  -2  -7   3    6.90    3.10
  -2  -7   3    0.90    5.20
  -2  -7   3   10.90    3.70
  -2  -7   3    9.80    2.10
  -2  -7   3   13.40    4.50
  -2  -7   3   16.40    5.50
   1   7  -3  456.65   28.20
   1   7  -3  443.16   25.40
   1   7  -3  430.16   24.40
   1   7  -3  497.95   26.70
   1   7  -3  456.75   26.70
   1   7  -3  410.86   27.30
  -1  -7   3  406.06   26.60
  -1  -7   3  421.96   25.10
  -1  -7   3  439.66   27.30
  -1  -7   3  470.75   27.90
  -1  -7   3  438.66   24.50
  -1  -7   3  421.66   26.40
   0   7  -3 1286.87   66.69
   0   7  -3 1200.98   66.39
   0   7  -3 1207.98   67.29
   0   7  -3 1099.99   67.09
   0   7  -3 1159.68   64.69
   0   7  -3 1233.48   64.89
   0  -7   3 1307.97   67.79
   0  -7   3 1132.19   64.79
   0  -7   3 1176.68   64.59
   0  -7   3 1203.78   66.69
   0  -7   3 1162.68   66.49
   0  -7   3 1169.68   66.99
  -1   7  -3  457.25   27.40
  -1   7  -3  473.75   28.10
  -1   7  -3  437.76   25.80
  -1   7  -3  467.45   25.50
  -1   7  -3  437.26   28.10
   1  -7   3  450.85   25.80
   1  -7   3  446.46   27.80
   1  -7   3  489.65   27.70
   1  -7   3  440.06   25.40
   1  -7   3  447.66   27.90
   1  -7   3  499.85   28.70
  -2   7  -3   54.59    4.30
  -2   7  -3   36.10    6.30
  -2   7  -3   52.79    7.00
  -2   7  -3   48.00    5.00
  -2   7  -3   49.50    7.00
   2  -7   3   53.69    7.50
   2  -7   3   56.99    7.20
   2  -7   3   53.19    5.20
   2  -7   3   44.20    4.00
   2  -7   3   60.89    8.30
   2  -7   3   57.79    7.00
  -3   7  -3  517.05   30.60
  -3   7  -3  529.35   31.90
  -3   7  -3  486.05   32.00
  -3   7  -3  536.45   32.50
  -3   7  -3  610.84   29.70
  -3   7  -3  539.05   32.00
   3  -7   3  553.24   32.60
   3  -7   3  532.05   30.50
   3  -7   3  471.45   29.50
   3  -7   3  592.84   32.90
   3  -7   3  554.04   32.00
   3  -7   3  526.35   32.20
  -4   7  -3 1882.81  100.49
  -4   7  -3 1838.22  101.19
  -4   7  -3 1797.12   98.09
  -4   7  -3 1703.43  100.39
  -4   7  -3 1769.52   99.19
  -4   7  -3 1864.31  100.49
   4  -7   3 1787.72  101.09
   4  -7   3 1985.20  101.09
   4  -7   3 1884.81  100.49
   4  -7   3 1715.53  100.59
   4  -7   3 1842.02   99.09
  -5   7  -3   14.10    4.70
  -5   7  -3   18.50    5.00
  -5   7  -3   22.80    5.80
  -5   7  -3   27.30    3.90
  -5   7  -3   28.80    5.80
  -5   7  -3   21.80    4.40
  -5   7  -3   21.50    3.50
   5  -7   3   21.20    5.70
   5  -7   3   21.50    5.00
   5  -7   3   23.30    6.40
   5  -7   3   17.30    4.00
   5  -7   3   26.30    6.10
  -6   7  -3  280.17   20.30
  -6   7  -3  300.27   19.90
  -6   7  -3  330.57   21.20
  -6   7  -3  300.17   20.90
  -6   7  -3  306.27   22.20
  -6   7  -3  300.17   19.20
  -6   7  -3  315.87   18.50
   6  -7   3  338.17   21.80
   6  -7   3  334.47   21.90
   6  -7   3  322.17   21.20
   6  -7   3  299.27   21.70
   6  -7   3  316.87   19.70
  -7   7  -3  457.05   27.30
  -7   7  -3  410.46   24.50
  -7   7  -3  421.56   25.50
  -7   7  -3  362.56   27.70
  -7   7  -3  423.36   26.00
  -7   7  -3  412.06   27.10
  -7   7  -3  398.86   25.90
   7  -7   3  392.66   27.80
   7  -7   3  429.86   27.50
   7  -7   3  399.96   27.90
   7  -7   3  429.86   27.00
   7  -7   3  469.85   25.90
  -8   7  -3   29.00    8.00
  -8   7  -3   19.40    5.90
  -8   7  -3   33.70    5.50
  -8   7  -3   31.20    7.40
  -8   7  -3   41.10    6.70
  -8   7  -3   34.90    7.60
  -8   7  -3   30.20    6.20
   8  -7   3   39.20    7.20
   8  -7   3   33.00    6.60
   8  -7   3   24.80    7.80
   8  -7   3   24.60    7.60
   8  -7   3   36.20    8.70
  -9   7  -3   82.49   11.20
  -9   7  -3   80.69   11.80
  -9   7  -3   84.79   12.00
  -9   7  -3   84.09   11.90
  -9   7  -3   86.19   13.00
  -9   7  -3   68.39    9.80
  -9   7  -3   94.19    9.80
   9  -7   3   75.29   10.80
   9  -7   3  110.39   10.80
   9  -7   3   85.99   12.10
   9  -7   3  110.19   14.10
   9  -7   3   79.89   12.20
 -10   7  -3  390.06   23.50
 -10   7  -3  357.86   25.50
 -10   7  -3  338.07   24.60
 -10   7  -3  313.67   22.80
 -10   7  -3  370.66   26.40
 -10   7  -3  315.17   28.00
  10  -7   3  388.06   25.70
  10  -7   3  360.76   27.40
  10  -7   3  311.37   24.80
  10  -7   3  386.36   24.20
 -11   7  -3  466.05   32.00
 -11   7  -3  554.94   35.70
 -11   7  -3  586.44   37.50
 -11   7  -3  626.24   34.30
 -11   7  -3  515.65   35.50
  11  -7   3  479.65   33.90
  11  -7   3  569.64   34.20
  11  -7   3  556.54   35.50
  11  -7   3  517.85   37.90
 -12   7  -3   56.59   13.70
 -12   7  -3   50.79    9.60
  12  -7   3   36.30    9.40
  12  -7   3   43.80    9.50
  12  -7   3   41.40    9.60
 -13   7  -3  129.59   18.00
 -13   7  -3  104.69   17.10
  13  -7   3  100.99   14.40
  13  -7   3   98.09   13.80
   9   6  -3  169.18   20.60
   9   6  -3  170.18   14.10
   9   6  -3  194.98   13.20
  -9  -6   3  132.29   21.90
  -9  -6   3  159.78   13.80
  -9  -6   3  161.88   14.90
  -9  -6   3  199.78   18.50
   8   6  -3   60.79   10.40
   8   6  -3   47.60    7.20
   8   6  -3   49.20    6.30
  -8  -6   3   45.70   14.10
  -8  -6   3   36.60    6.40
  -8  -6   3   61.59    7.30
  -8  -6   3   63.89   13.10
  -8  -6   3   49.70    6.90
  -8  -6   3   53.79    9.70
   7   6  -3  294.07   20.90
   7   6  -3  305.07   22.80
   7   6  -3  358.86   20.10
  -7  -6   3  287.17   22.70
  -7  -6   3  371.76   23.30
  -7  -6   3  319.97   18.80
  -7  -6   3  307.57   18.70
  -7  -6   3  291.57   20.40
   6   6  -3  788.52   50.29
   6   6  -3  966.20   49.70
   6   6  -3  868.91   51.49
  -6  -6   3  841.92   52.79
  -6  -6   3  857.81   51.09
  -6  -6   3  882.61   48.40
  -6  -6   3 1015.00   52.09
  -6  -6   3  863.31   48.40
   5   6  -3   40.70    6.00
   5   6  -3   36.10    6.00
   5   6  -3   41.60    7.00
   5   6  -3   33.00    6.10
  -5  -6   3   30.00    4.00
  -5  -6   3   35.80    6.10
  -5  -6   3   36.40    6.00
  -5  -6   3   30.80    4.20
  -5  -6   3   40.00    7.90
  -5  -6   3   38.70    7.30
   4   6  -3  118.89   14.20
   4   6  -3  107.89   10.30
   4   6  -3  120.59   11.20
   4   6  -3  135.89    9.70
   4   6  -3  112.19   10.40
  -4  -6   3  122.89    7.60
  -4  -6   3  102.79   11.60
  -4  -6   3  109.49   10.60
  -4  -6   3  129.49    7.70
  -4  -6   3  124.89   10.40
  -4  -6   3  150.38   12.10
   3   6  -3  844.82   50.49
   3   6  -3  808.02   48.90
   3   6  -3  915.51   48.20
   3   6  -3  934.11   47.90
   3   6  -3  838.22   48.40
  -3  -6   3  843.12   47.80
  -3  -6   3  836.22   47.90
  -3  -6   3  826.12   46.10
  -3  -6   3  788.92   48.40
  -3  -6   3  822.12   46.00
  -3  -6   3  961.50   49.60
  -3  -6   3  839.12   49.20
   2   6  -3  644.94   39.10
   2   6  -3  676.23   37.60
   2   6  -3  609.24   38.00
   2   6  -3  726.03   37.20
   2   6  -3  652.23   36.80
  -2  -6   3  661.73   37.20
  -2  -6   3  583.64   35.40
  -2  -6   3  640.44   36.50
  -2  -6   3  668.33   35.30
  -2  -6   3  704.63   38.50
  -2  -6   3  607.74   37.60
  -2  -6   3  636.24   38.10
   1   6  -3   12.30    3.70
   1   6  -3    4.70    3.80
   1   6  -3   10.60    1.70
   1   6  -3    9.60    4.50
   1   6  -3   10.90    2.70
  -1  -6   3    8.80    2.40
  -1  -6   3    6.60    1.50
  -1  -6   3    5.80    3.00
  -1  -6   3   14.40    4.20
  -1  -6   3    9.60    4.30
  -1  -6   3    4.90    3.00
   0   6  -3 1831.92   96.39
   0   6  -3 1790.92   95.09
   0   6  -3 1633.24   94.69
   0   6  -3 1789.82   96.99
   0   6  -3 1631.94   96.79
   0  -6   3 1679.03   94.99
   0  -6   3 1690.93   96.69
   0  -6   3 1974.20   97.49
   0  -6   3 1831.62   96.59
   0  -6   3 1728.63   94.69
   0  -6   3 1831.62   96.59
  -1   6  -3 1928.71  102.69
  -1   6  -3 1733.23  100.79
  -1   6  -3 1859.91  102.19
  -1   6  -3 1786.42  102.69
  -1   6  -3 1836.12  100.69
  -1   6  -3 1950.90  102.49
   1  -6   3 2096.69  103.29
   1  -6   3 1986.80  102.39
   1  -6   3 1764.72  100.59
   1  -6   3 1853.71  100.79
   1  -6   3 1822.62  102.49
   1  -6   3 1889.61  102.59
  -2   6  -3 1155.68   62.59
  -2   6  -3 1195.98   64.59
  -2   6  -3 1168.68   64.69
  -2   6  -3 1092.99   64.59
  -2   6  -3 1084.29   62.99
   2  -6   3 1123.69   64.49
   2  -6   3 1198.08   64.79
   2  -6   3 1174.18   62.99
   2  -6   3 1210.38   64.39
   2  -6   3 1292.27   65.29
   2  -6   3 1057.59   62.49
  -3   6  -3 2293.67  121.29
  -3   6  -3 2232.88  120.69
  -3   6  -3 2149.48  120.89
  -3   6  -3 2183.78  118.89
  -3   6  -3 2258.77  120.69
  -3   6  -3 2194.38  119.59
   3  -6   3 2342.17  120.79
   3  -6   3 2188.38  119.49
   3  -6   3 2424.06  121.39
   3  -6   3 2144.29  120.79
   3  -6   3 2000.00  118.79
   3  -6   3 2200.88  121.19
  -4   6  -3 1288.47   69.39
  -4   6  -3 1227.18   69.09
  -4   6  -3 1297.57   67.49
  -4   6  -3 1281.67   70.09
  -4   6  -3 1166.38   69.09
  -4   6  -3 1235.38   68.39
   4  -6   3 1288.87   69.39
   4  -6   3 1204.88   69.79
   4  -6   3 1284.97   68.29
   4  -6   3 1041.70   69.19
   4  -6   3 1381.26   70.09
  -5   6  -3  157.18   12.20
  -5   6  -3  171.58   12.90
  -5   6  -3  159.68   13.40
  -5   6  -3  154.78   11.70
  -5   6  -3  168.78   10.90
  -5   6  -3  177.38   12.90
   5  -6   3  178.88   13.00
   5  -6   3  165.78   13.50
   5  -6   3  186.88   13.90
   5  -6   3  171.68   11.70
   5  -6   3  186.88   13.40
  -6   6  -3   32.60    5.80
  -6   6  -3   34.00    6.70
  -6   6  -3   33.20    5.00
  -6   6  -3   44.00    6.30
  -6   6  -3   44.10    5.30
  -6   6  -3   42.50    6.40
  -6   6  -3   40.60    6.60
   6  -6   3   31.50    6.30
   6  -6   3   33.10    6.50
   6  -6   3   49.00    7.60
   6  -6   3   47.20    7.20
   6  -6   3   48.60    6.00
  -7   6  -3 1337.87   71.59
  -7   6  -3 1279.37   70.19
  -7   6  -3 1169.88   71.99
  -7   6  -3 1302.47   69.49
  -7   6  -3 1196.58   69.99
  -7   6  -3 1276.47   70.49
  -7   6  -3 1291.57   71.29
   7  -6   3 1310.87   71.29
   7  -6   3 1200.48   71.89
   7  -6   3 1326.97   70.09
   7  -6   3 1222.78   71.69
   7  -6   3 1225.08   71.29
  -8   6  -3 1081.59   65.89
  -8   6  -3 1229.18   65.09
  -8   6  -3 1145.49   64.09
  -8   6  -3 1271.77   63.19
  -8   6  -3 1144.09   63.89
  -8   6  -3 1054.69   62.99
  -8   6  -3 1137.29   65.09
   8  -6   3 1090.39   65.59
   8  -6   3 1028.90   64.29
   8  -6   3 1145.99   64.59
   8  -6   3 1063.29   65.29
   8  -6   3 1175.48   63.49
  -9   6  -3    3.00    5.40
  -9   6  -3   21.60    6.10
  -9   6  -3   16.10    7.70
  -9   6  -3   -8.50    4.20
  -9   6  -3   13.30    6.10
  -9   6  -3    7.10    4.60
  -9   6  -3   20.30    7.40
   9  -6   3    3.70    4.60
   9  -6   3    4.80    6.00
   9  -6   3   -1.80    7.80
   9  -6   3   11.80    6.70
   9  -6   3   12.00    5.40
 -10   6  -3   10.40    8.40
 -10   6  -3    7.40    8.60
 -10   6  -3   19.50    7.60
 -10   6  -3    8.90    7.30
 -10   6  -3   17.50    6.00
 -10   6  -3    9.70    6.30
 -10   6  -3   10.00    5.00
  10  -6   3    5.00    5.60
  10  -6   3   13.70    6.00
  10  -6   3   13.10    6.70
  10  -6   3   16.30    8.80
  10  -6   3   18.10    8.20
 -11   6  -3  328.07   22.80
 -11   6  -3  380.86   26.80
 -11   6  -3  385.16   27.50
 -11   6  -3  415.16   29.60
 -11   6  -3  401.46   25.80
  11  -6   3  334.47   24.20
  11  -6   3  385.36   25.30
  11  -6   3  375.66   29.10
  11  -6   3  386.16   26.50
 -12   6  -3  225.18   22.60
 -12   6  -3  251.17   20.40
  12  -6   3  208.48   19.80
  12  -6   3  225.08   19.20
 -13   6  -3   14.80   10.00
 -13   6  -3    7.30   12.40
  13  -6   3   32.60    9.90
  13  -6   3   10.10    9.10
  10   5  -3   71.79   10.10
  10   5  -3   71.89   11.00
  10   5  -3   84.39   14.40
 -10  -5   3   68.39   18.20
 -10  -5   3   84.39   11.00
   9   5  -3  141.39   17.70
   9   5  -3  154.38   12.20
   9   5  -3  131.59   13.10
  -9  -5   3  132.09   11.60
  -9  -5   3  160.28   15.50
  -9  -5   3  139.69   12.80
  -9  -5   3  149.29   17.50
[truncated: 1,038,287 more chars]
