# Supplementary material for: Synthesis and crystal structure of a new tetra­nuclear copper(II) complex based on the Schiff base (E)-2-[(2-hy­droxy-5-meth­oxy­benzyl­idene)amino]­benzoic acid
Source: Acta Crystallogr E Crystallogr Commun. 2026 Jun 5;82(Pt 7):794–8. doi: 10.1107/S2056989026005554 (PMC13330840; doi:10.1107/S2056989026005554)
Supplement: Supplementary file 2 [file e-82-00794-Isup2.hkl]

data_I                                                                          
_shelx_title ' t_a.res in P-1'                                                  
_shelx_refln_list_code          4                                               
_shelx_F_calc_maximum      154.01                                               
_exptl_crystal_F_000       676.00                                               
_reflns_d_resolution_high  0.7680                                               
                                                                                
loop_                                                                           
 _space_group_symop_operation_xyz                                               
 'x, y, z'                                                                      
 '-x, -y, -z'                                                                   
                                                                                
_cell_length_a    10.7949                                                       
_cell_length_b    11.0214                                                       
_cell_length_c    11.9680                                                       
_cell_angle_alpha 103.651                                                       
_cell_angle_beta   95.318                                                       
_cell_angle_gamma 109.881                                                       
                                                                                
_shelx_F_squared_multiplier     1.000                                           
                                                                                
loop_                                                                           
 _refln_index_h                                                                 
 _refln_index_k                                                                 
 _refln_index_l                                                                 
 _refln_F_squared_calc                                                          
 _refln_F_squared_meas                                                          
 _refln_F_squared_sigma                                                         
 _refln_observed_status                                                         
   2   0   0        191.49        186.87         3.56 o                         
   3   0   0       1680.98       1548.65        25.63 o                         
   4   0   0       6161.89       5800.53        94.01 o                         
   5   0   0          6.81          4.88         1.22 o                         
   6   0   0       1494.75       1485.97        29.67 o                         
   7   0   0       9185.48       9021.06       146.13 o                         
   8   0   0       4328.54       4366.40        71.70 o                         
   9   0   0         99.06         96.09         5.52 o                         
  10   0   0        960.07        933.31        21.57 o                         
  11   0   0        414.25        448.57        15.93 o                         
  12   0   0        104.47         99.61        10.98 o                         
 -13   1   0        709.58        691.43        39.71 o                         
 -12   1   0         51.13         51.00         9.81 o                         
 -11   1   0         26.89         33.34         6.57 o                         
 -10   1   0       2051.73       2006.38        41.50 o                         
  -9   1   0       2042.08       2011.63        41.06 o                         
  -8   1   0        356.64        355.09         9.15 o                         
  -7   1   0       5219.96       5276.70        95.84 o                         
  -6   1   0       1183.76       1040.24        19.46 o                         
  -5   1   0        379.73        334.73         6.82 o                         
  -4   1   0       1127.80       1094.83        18.56 o                         
  -3   1   0        356.48        335.37         6.17 o                         
  -2   1   0       3918.95       3696.84        57.19 o                         
   2   1   0       4253.24       3882.06        69.22 o                         
   3   1   0        951.46        920.72        15.55 o                         
   4   1   0       2346.67       2134.89        35.24 o                         
   5   1   0       1078.79        941.08        16.43 o                         
   6   1   0       1474.50       1512.51        25.83 o                         
   7   1   0       2607.25       2598.12        45.58 o                         
   8   1   0       4653.15       4598.73        84.29 o                         
   9   1   0       1636.67       1611.78        29.58 o                         
  10   1   0        189.35        165.08         9.37 o                         
  11   1   0        477.41        439.22        15.80 o                         
  12   1   0        369.73        368.10        19.14 o                         
 -13   2   0        688.19        731.56        41.82 o                         
 -12   2   0        843.67        832.90        27.28 o                         
 -11   2   0         87.12         75.94         7.40 o                         
 -10   2   0        824.26        792.27        18.35 o                         
  -9   2   0       1241.40       1212.57        29.11 o                         
  -8   2   0        104.54        100.54         5.57 o                         
  -7   2   0        240.02        296.75         8.04 o                         
  -6   2   0       2763.01       2696.55        44.76 o                         
  -5   2   0       1438.63       1279.19        20.88 o                         
  -4   2   0         29.84         42.61         1.82 o                         
  -3   2   0       1765.01       1722.26        27.24 o                         
  -2   2   0      13876.78      12798.55       341.46 o                         
  -1   2   0       2364.08       2339.66        42.04 o                         
   0   2   0        467.15        479.46         7.80 o                         
   1   2   0        211.81        286.18         5.15 o                         
   2   2   0       5410.33       4969.88        88.60 o                         
   3   2   0       1411.90       1428.59        24.82 o                         
   4   2   0        287.53        262.89         5.30 o                         
   5   2   0       2634.25       2716.78        43.02 o                         
   6   2   0       1287.48       1303.63        21.74 o                         
   7   2   0          2.99          6.41         2.19 o                         
   8   2   0       1056.09       1069.26        19.61 o                         
   9   2   0        268.77        307.05         8.27 o                         
  10   2   0        500.77        485.49        12.85 o                         
  11   2   0          3.95          9.28         6.17 o                         
  12   2   0        282.89        284.10        22.27 o                         
 -13   3   0         17.51          7.94        15.03 o                         
 -12   3   0        466.04        499.49        20.16 o                         
 -11   3   0       1040.30        954.48        26.71 o                         
 -10   3   0         45.13         42.66         5.09 o                         
  -9   3   0        184.72        181.28         7.99 o                         
  -8   3   0        315.57        326.51         9.36 o                         
  -7   3   0        171.91        148.08         4.39 o                         
  -6   3   0        232.61        271.84         6.00 o                         
  -5   3   0       1110.73       1125.16        18.71 o                         
  -4   3   0        201.53        170.33         3.90 o                         
  -3   3   0       4716.76       4672.01        72.63 o                         
  -2   3   0      21699.24      18952.41       715.04 o                         
   0   3   0      14987.27      14509.36       292.28 o                         
   1   3   0        975.89       1011.08        16.99 o                         
   2   3   0       3128.09       3163.59        51.52 o                         
   3   3   0        215.75        199.97         5.02 o                         
   4   3   0        146.11        149.44         3.88 o                         
   5   3   0         98.98         93.94         3.19 o                         
   6   3   0         81.53         95.92         4.34 o                         
   7   3   0         30.65         44.55         2.86 o                         
   8   3   0          7.03         11.38         2.54 o                         
   9   3   0         27.57         36.45         4.22 o                         
  10   3   0         65.54         55.78         5.77 o                         
  11   3   0          2.27        -12.31        17.27 o                         
 -13   4   0        105.21        120.87        14.68 o                         
 -12   4   0         40.09         28.09         8.55 o                         
 -11   4   0        230.02        238.88        11.61 o                         
 -10   4   0          4.11          6.56         4.50 o                         
  -9   4   0         34.89         22.55         4.28 o                         
  -8   4   0       1124.82       1135.88        21.89 o                         
  -7   4   0        195.66        186.30         5.55 o                         
  -6   4   0          0.03          0.51         1.72 o                         
  -5   4   0        137.95        142.76         3.95 o                         
  -4   4   0        269.80        308.87         6.50 o                         
  -3   4   0        773.11        803.19        14.13 o                         
  -2   4   0       1080.97       1085.23        20.51 o                         
  -1   4   0       4182.46       4263.69        72.63 o                         
   0   4   0       1194.60       1321.89        22.16 o                         
   1   4   0        725.00        803.56        15.33 o                         
   2   4   0        251.20        270.95         5.75 o                         
   3   4   0        201.86        221.02         4.90 o                         
   4   4   0        197.62        214.66         6.39 o                         
   5   4   0          1.31          2.01         2.27 o                         
   6   4   0         30.00         37.96         3.24 o                         
   7   4   0         33.78         36.49         3.48 o                         
   8   4   0        114.50        107.66         5.86 o                         
   9   4   0         19.52         13.09         8.82 o                         
  10   4   0          0.27          3.17        11.12 o                         
 -13   5   0         98.26        102.74        14.58 o                         
 -12   5   0         16.81         12.35         8.27 o                         
 -11   5   0        213.44        215.57        11.41 o                         
 -10   5   0        565.09        524.03        11.82 o                         
  -9   5   0         92.22         88.80         5.06 o                         
  -8   5   0        176.54        185.79         7.58 o                         
  -7   5   0        560.10        551.25        11.36 o                         
  -6   5   0        823.09        796.17        14.92 o                         
  -5   5   0        425.23        525.94        10.39 o                         
  -4   5   0        133.34        116.44         3.98 o                         
  -3   5   0        737.51        722.57        12.37 o                         
  -2   5   0       2341.02       2392.39        43.96 o                         
  -1   5   0        837.51        880.23        16.27 o                         
   0   5   0        172.04        143.92         3.72 o                         
   1   5   0        215.76        186.29         4.86 o                         
   2   5   0        675.31        691.59        13.75 o                         
   3   5   0          0.76          1.36         1.55 o                         
   4   5   0       1249.74       1223.50        26.48 o                         
   5   5   0        286.42        289.72        10.35 o                         
   6   5   0         14.35         11.17         4.46 o                         
   7   5   0        713.13        710.49        29.63 o                         
   8   5   0        404.62        398.36        17.01 o                         
   9   5   0         78.63         84.78        10.34 o                         
  10   5   0          0.88        -26.92        26.92 o                         
 -13   6   0        138.11        136.59        16.01 o                         
 -12   6   0        376.73        376.16        20.78 o                         
 -11   6   0          2.48          6.91         4.48 o                         
 -10   6   0       1336.87       1305.02        25.97 o                         
  -9   6   0        619.68        584.88        13.77 o                         
  -8   6   0        174.35        167.10         6.80 o                         
  -7   6   0         41.59         50.29         3.47 o                         
  -6   6   0       2651.33       2744.77        46.17 o                         
  -5   6   0         43.45         38.44         2.77 o                         
  -4   6   0        244.85        257.09         5.71 o                         
  -3   6   0       5647.33       5886.46       100.72 o                         
  -2   6   0        319.71        263.79         6.87 o                         
  -1   6   0        336.63        441.28         9.33 o                         
   0   6   0        882.46        925.12        17.07 o                         
   1   6   0       5341.96       5473.97        98.54 o                         
   2   6   0       2561.90       2583.04        47.43 o                         
   3   6   0         92.70         84.41         3.27 o                         
   4   6   0         21.33         18.81         2.25 o                         
   5   6   0        567.94        578.36        17.85 o                         
   6   6   0        112.42        112.01         7.36 o                         
   7   6   0         14.43         23.92         6.56 o                         
   8   6   0        205.52        214.49        14.35 o                         
   9   6   0        782.09        893.17        39.15 o                         
 -13   7   0        232.51        209.46        18.37 o                         
 -12   7   0        896.85        905.13        31.01 o                         
 -11   7   0        629.39        604.02        16.14 o                         
 -10   7   0         23.70         12.83         4.92 o                         
  -9   7   0        612.30        619.26        14.53 o                         
  -8   7   0       2701.47       2659.09        61.16 o                         
  -7   7   0        314.14        311.20         8.30 o                         
  -6   7   0        939.90        908.38        18.18 o                         
  -5   7   0       2632.44       2619.87        44.01 o                         
  -4   7   0       1468.99       1457.33        26.91 o                         
  -3   7   0         92.13        107.44         4.72 o                         
  -2   7   0       1022.96        990.65        18.87 o                         
  -1   7   0       1031.45       1030.45        20.43 o                         
   0   7   0       1294.04       1259.01        22.89 o                         
   1   7   0       1269.75       1334.73        25.66 o                         
   2   7   0       4989.94       5042.57        91.04 o                         
   3   7   0        872.14        834.85        17.06 o                         
   4   7   0         13.91          8.61         4.75 o                         
   5   7   0        173.23        167.51         9.73 o                         
   6   7   0        826.38        877.36        25.11 o                         
   7   7   0        301.97        326.73        15.27 o                         
   8   7   0          3.98         -2.72        12.26 o                         
 -13   8   0         28.01         19.25        11.57 o                         
 -12   8   0        786.42        783.04        22.45 o                         
 -11   8   0        438.88        457.32        15.92 o                         
 -10   8   0        956.22        986.86        24.41 o                         
  -9   8   0          2.03          3.08         4.76 o                         
  -8   8   0       1719.49       1774.40        35.98 o                         
  -7   8   0       2398.48       2418.42        39.93 o                         
  -6   8   0        463.32        492.03        11.47 o                         
  -5   8   0        409.32        405.67        10.26 o                         
  -4   8   0       1917.81       1900.47        34.63 o                         
  -3   8   0        595.76        601.53        13.65 o                         
  -2   8   0         35.89         39.84         3.54 o                         
  -1   8   0       1863.93       1923.02        36.49 o                         
   0   8   0       5332.73       5352.88        91.69 o                         
   1   8   0       1536.08       1505.51        27.39 o                         
   2   8   0        566.52        563.45        11.91 o                         
   3   8   0       1212.26       1173.84        31.86 o                         
   4   8   0        254.35        252.38        14.57 o                         
   5   8   0         31.62         34.25        11.75 o                         
   6   8   0        384.83        451.44        18.21 o                         
   7   8   0        563.47        611.68        26.89 o                         
 -13   9   0        238.22        179.61        19.25 o                         
 -12   9   0         15.87          4.18         7.72 o                         
 -11   9   0        486.04        490.85        15.48 o                         
 -10   9   0       1055.44       1105.34        24.63 o                         
  -9   9   0        303.81        318.35        11.30 o                         
  -8   9   0        294.79        286.40         8.84 o                         
  -7   9   0        717.65        732.93        16.08 o                         
  -6   9   0       1582.22       1561.78        37.01 o                         
  -5   9   0          0.25         -3.59         3.59 o                         
  -4   9   0        194.85        184.49         7.64 o                         
  -3   9   0       1343.00       1347.84        33.58 o                         
  -2   9   0       2265.57       2266.96        43.05 o                         
  -1   9   0         55.03         60.31         4.35 o                         
   0   9   0       1051.41       1089.38        19.91 o                         
   1   9   0        424.80        427.20        12.31 o                         
   2   9   0        161.44        144.77         5.92 o                         
   3   9   0        264.80        260.05         8.60 o                         
   4   9   0       1089.50       1092.94        30.80 o                         
   5   9   0        587.04        587.88        20.68 o                         
   6   9   0         86.54         70.46        14.59 o                         
 -12  10   0        170.67        160.05        13.01 o                         
 -11  10   0         29.91         20.18         7.23 o                         
 -10  10   0        822.78        857.57        20.62 o                         
  -9  10   0        585.37        576.20        14.63 o                         
  -8  10   0         40.23         31.84         4.02 o                         
  -7  10   0        104.20         92.68         6.74 o                         
  -6  10   0        170.70        182.11         8.55 o                         
  -5  10   0        281.88        283.48        10.25 o                         
  -4  10   0         16.74         15.90         4.91 o                         
  -3  10   0        238.17        235.10         8.98 o                         
  -2  10   0       1240.93       1185.51        24.56 o                         
  -1  10   0        365.76        359.62        11.41 o                         
   0  10   0        211.41        228.03        12.05 o                         
   1  10   0        178.62        150.86         6.60 o                         
   2  10   0         45.89         34.06         4.13 o                         
   3  10   0          3.74         11.46         4.09 o                         
   4  10   0        186.59        192.07        16.44 o                         
   5  10   0        237.21        208.11        18.51 o                         
 -12  11   0         93.86        124.65        19.46 o                         
 -11  11   0         74.73         82.05        12.25 o                         
 -10  11   0         51.78         45.59         9.39 o                         
  -9  11   0        189.98        184.88        10.22 o                         
  -8  11   0          1.67         -6.92         6.92 o                         
  -7  11   0        179.08        194.78        12.66 o                         
  -6  11   0         41.01         40.47         6.14 o                         
  -5  11   0        210.46        199.42        10.34 o                         
  -4  11   0        620.75        609.50        23.33 o                         
  -3  11   0          0.41         -4.77         4.77 o                         
  -2  11   0        189.12        172.30         9.25 o                         
  -1  11   0          0.24          6.05         5.16 o                         
   0  11   0        184.74        183.13        10.85 o                         
   1  11   0         84.63         71.29         5.30 o                         
   2  11   0         52.07         48.63         6.61 o                         
   3  11   0         28.49         21.37        13.88 o                         
 -11  12   0         20.61         27.65        14.22 o                         
 -10  12   0         51.25         99.38        14.64 o                         
  -9  12   0          1.53         -3.90         9.91 o                         
  -8  12   0         32.65         46.38        10.08 o                         
  -7  12   0        164.18        144.75        11.92 o                         
  -6  12   0        139.35        111.97        10.03 o                         
  -5  12   0          1.08          8.16         6.75 o                         
  -4  12   0          1.29          6.74         6.39 o                         
  -3  12   0          3.42          2.96         6.31 o                         
  -2  12   0        241.52        216.69        12.23 o                         
  -1  12   0         90.27         84.59         8.28 o                         
   0  12   0        306.38        300.64        15.73 o                         
   1  12   0         89.38         80.00         9.35 o                         
   2  12   0         14.29         25.92         7.71 o                         
  -9  13   0         78.16        102.82        16.12 o                         
  -8  13   0        101.62         98.67        17.53 o                         
  -7  13   0         30.21         57.09        12.62 o                         
  -6  13   0         52.12         58.90        12.28 o                         
  -5  13   0         32.04         16.25        11.39 o                         
  -4  13   0        190.57        173.90        14.40 o                         
  -3  13   0        124.39        143.60        16.70 o                         
  -2  13   0        346.90        328.26        20.47 o                         
  -1  13   0        160.67        175.85        18.18 o                         
   4 -14   1          1.02          1.75        12.39 o                         
   5 -14   1          1.90          5.24        14.72 o                         
   6 -14   1          0.58         10.14        12.47 o                         
   0 -13   1        421.27        307.96        32.48 o                         
   1 -13   1          0.49          1.98         9.91 o                         
   2 -13   1        121.55        119.00        12.74 o                         
   3 -13   1        243.46        227.49        14.47 o                         
   4 -13   1         49.80         66.63        17.69 o                         
   5 -13   1          0.94         16.22        10.31 o                         
   6 -13   1         36.24         24.21        10.87 o                         
   7 -13   1          0.29          8.58        11.64 o                         
   8 -13   1          0.37        -11.48        11.48 o                         
   9 -13   1         80.09        102.15        14.77 o                         
  -2 -12   1         35.58         42.70         9.02 o                         
  -1 -12   1          1.68         -0.20         7.51 o                         
   0 -12   1         31.23         25.61         8.54 o                         
   1 -12   1        138.53        124.89         8.01 o                         
   2 -12   1        136.89        157.48         9.22 o                         
   3 -12   1         42.32         30.19         7.21 o                         
   4 -12   1        280.27        315.54        16.45 o                         
   5 -12   1        232.49        228.45        13.62 o                         
   6 -12   1         36.66         39.38         7.55 o                         
   7 -12   1        136.87        126.12        11.08 o                         
   8 -12   1         39.48         49.26        10.12 o                         
   9 -12   1         50.72         39.69        10.16 o                         
  10 -12   1          8.48         19.42        10.90 o                         
  11 -12   1        368.31        396.96        27.00 o                         
  -4 -11   1        160.08        234.31        38.90 o                         
  -3 -11   1          8.48         13.94         6.92 o                         
  -2 -11   1        247.88        256.27        10.89 o                         
  -1 -11   1        187.67        196.20         8.37 o                         
   0 -11   1         19.60         29.65         5.89 o                         
   1 -11   1       1223.23       1183.22        26.51 o                         
   2 -11   1        711.66        713.47        24.37 o                         
   3 -11   1        101.99        109.72         6.54 o                         
   4 -11   1         21.68         17.61         5.26 o                         
   5 -11   1        559.72        566.41        14.60 o                         
   6 -11   1        906.65        940.43        22.91 o                         
   7 -11   1        172.57        181.37         9.08 o                         
   8 -11   1         40.70         39.07         7.87 o                         
   9 -11   1        181.89        199.41         9.26 o                         
  10 -11   1        130.63        109.98         8.85 o                         
  11 -11   1         65.95         56.43        11.51 o                         
  12 -11   1        149.78         69.37        22.85 o                         
  -5 -10   1         98.04         90.06        15.99 o                         
  -4 -10   1        571.03        571.78        20.95 o                         
  -3 -10   1         18.80         20.09         4.10 o                         
  -2 -10   1         11.61          9.59         4.70 o                         
  -1 -10   1       1778.99       1740.87        41.10 o                         
   0 -10   1       1625.06       1580.79        29.19 o                         
   1 -10   1          9.84         12.54         4.06 o                         
   2 -10   1        410.23        418.98        11.75 o                         
   3 -10   1        908.94        890.62        19.62 o                         
   4 -10   1        336.27        310.67         9.70 o                         
   5 -10   1        179.77        178.78         8.04 o                         
   6 -10   1        683.71        705.16        16.24 o                         
   7 -10   1       1479.59       1507.72        26.39 o                         
   8 -10   1        111.22        107.13         5.52 o                         
   9 -10   1        360.60        373.36        12.03 o                         
  10 -10   1        235.83        274.31        12.86 o                         
  11 -10   1        164.12        164.56        10.21 o                         
  12 -10   1          1.07          8.42         8.68 o                         
  -6  -9   1        402.26        418.34        23.49 o                         
  -5  -9   1         15.44         16.82         7.49 o                         
  -4  -9   1         62.59         76.67         5.60 o                         
  -3  -9   1        431.99        433.53        10.57 o                         
  -2  -9   1        361.82        367.85        10.00 o                         
  -1  -9   1        128.39        131.87         6.69 o                         
   0  -9   1       1284.09       1280.59        22.74 o                         
   1  -9   1       1447.91       1484.31        31.30 o                         
   2  -9   1        201.31        196.26         8.07 o                         
   3  -9   1        620.82        605.06        14.14 o                         
   4  -9   1       2159.84       2156.13        39.26 o                         
   5  -9   1       1461.13       1430.38        32.00 o                         
   6  -9   1        882.70        859.22        17.49 o                         
   7  -9   1        534.51        555.56        14.08 o                         
   8  -9   1       2260.83       2276.88        43.57 o                         
   9  -9   1        122.35        125.46         6.15 o                         
  10  -9   1         39.65         26.07         6.20 o                         
  11  -9   1        460.86        477.38        15.37 o                         
  12  -9   1        554.58        535.10        18.58 o                         
  13  -9   1        252.67        265.02        38.05 o                         
  -7  -8   1        137.21        142.41        22.52 o                         
  -6  -8   1        535.26        552.98        23.27 o                         
  -5  -8   1        538.07        506.10        27.45 o                         
  -4  -8   1         40.31         32.43         3.98 o                         
  -3  -8   1        637.98        629.98        13.18 o                         
  -2  -8   1       1810.33       1834.87        34.97 o                         
  -1  -8   1          5.77          7.65         2.61 o                         
   0  -8   1         33.19         35.14         2.73 o                         
   1  -8   1        819.64        786.30        16.68 o                         
   2  -8   1       1016.89       1003.15        19.39 o                         
   3  -8   1          0.43          0.74         2.69 o                         
   4  -8   1       2195.83       2311.16        41.52 o                         
   5  -8   1       1297.31       1325.58        22.59 o                         
   6  -8   1         10.09         17.71         4.32 o                         
   7  -8   1        258.85        274.92         7.72 o                         
   8  -8   1       1789.76       1801.81        36.38 o                         
   9  -8   1       1208.66       1249.42        22.74 o                         
  10  -8   1        210.14        187.83         8.60 o                         
  11  -8   1        213.89        222.04        10.25 o                         
  12  -8   1        866.46        840.69        26.34 o                         
  13  -8   1        108.74        118.44        13.18 o                         
  -8  -7   1         92.83        110.57        19.17 o                         
  -7  -7   1          0.41         -6.48         6.48 o                         
  -6  -7   1        500.95        500.36        17.79 o                         
  -5  -7   1        113.75        117.63         5.62 o                         
  -4  -7   1        659.10        630.50        13.26 o                         
  -3  -7   1         17.27         18.07         2.55 o                         
  -2  -7   1         29.87         27.42         2.75 o                         
  -1  -7   1        198.45        194.66         5.71 o                         
   0  -7   1          7.91          6.71         1.84 o                         
   1  -7   1       1180.30       1131.51        20.87 o                         
   2  -7   1       1566.55       1548.09        29.62 o                         
   3  -7   1        534.77        553.77        11.71 o                         
   4  -7   1       1318.33       1396.07        23.24 o                         
   5  -7   1        200.46        175.14         5.04 o                         
   6  -7   1        800.99        798.30        14.61 o                         
   7  -7   1          0.26         -1.96         2.78 o                         
   8  -7   1         79.29         82.06         4.36 o                         
   9  -7   1       1046.06       1035.75        19.25 o                         
  10  -7   1       1408.51       1383.96        30.05 o                         
  11  -7   1         21.68         30.79         5.89 o                         
  12  -7   1        143.56        166.54        10.62 o                         
  13  -7   1         32.15         35.56        10.80 o                         
  -9  -6   1         88.17         99.61        13.04 o                         
  -8  -6   1        397.01        403.72        17.45 o                         
  -7  -6   1         21.74         41.47         7.77 o                         
  -6  -6   1         86.92         89.21         4.64 o                         
  -5  -6   1        140.64        160.46         6.95 o                         
  -4  -6   1        440.28        418.09         8.92 o                         
  -3  -6   1         63.71         68.16         3.18 o                         
  -2  -6   1        171.09        177.52         4.85 o                         
  -1  -6   1        954.11       1071.33        18.62 o                         
   0  -6   1         39.05         39.00         2.15 o                         
   1  -6   1       1105.90       1214.98        20.98 o                         
   2  -6   1       3126.37       3431.98        59.42 o                         
   3  -6   1        673.34        746.97        13.49 o                         
   4  -6   1       4367.23       4636.22        72.68 o                         
   5  -6   1       2584.19       2705.05        43.23 o                         
   6  -6   1        185.86        204.05         5.65 o                         
   7  -6   1         84.36         92.37         4.41 o                         
   8  -6   1        424.54        412.87         9.91 o                         
   9  -6   1        484.90        464.16        11.13 o                         
  10  -6   1        510.72        486.38        12.77 o                         
  11  -6   1         11.38         18.85         5.27 o                         
  12  -6   1        343.01        356.96        24.53 o                         
  13  -6   1        105.83        125.21        13.21 o                         
 -10  -5   1         51.13         38.50        31.21 o                         
  -9  -5   1         13.38         25.47         7.74 o                         
  -8  -5   1          0.27         -3.50         3.50 o                         
  -7  -5   1        253.82        226.51         7.48 o                         
  -6  -5   1         74.21         62.28         2.97 o                         
  -5  -5   1          1.82          2.17         1.79 o                         
  -4  -5   1        501.54        500.25        10.06 o                         
  -3  -5   1       1896.38       2071.85        34.57 o                         
  -2  -5   1        269.08        322.03         6.70 o                         
  -1  -5   1        857.19        996.92        16.50 o                         
   0  -5   1       1085.39       1276.79        21.65 o                         
   1  -5   1         35.31         31.43         1.59 o                         
   2  -5   1         19.98         24.50         1.90 o                         
   3  -5   1       3178.32       3295.04        51.78 o                         
   4  -5   1       5298.98       5584.68        87.06 o                         
   5  -5   1         33.49         32.23         2.27 o                         
   6  -5   1        292.99        268.36         6.70 o                         
   7  -5   1        707.30        732.84        14.29 o                         
   8  -5   1        289.88        290.63         7.83 o                         
   9  -5   1        890.12        874.72        17.17 o                         
  10  -5   1         75.47         71.75         5.01 o                         
  11  -5   1        929.24        924.48        24.47 o                         
  12  -5   1          7.77          5.31        10.08 o                         
  13  -5   1          8.60          9.76        11.75 o                         
 -11  -4   1        143.32        156.68        15.40 o                         
 -10  -4   1        737.77        751.70        28.24 o                         
  -9  -4   1        560.16        544.72        14.54 o                         
  -8  -4   1         97.97         98.29         4.83 o                         
  -7  -4   1       1460.07       1414.75        25.04 o                         
  -6  -4   1        570.75        613.78        12.80 o                         
  -5  -4   1        499.99        504.79        10.80 o                         
  -4  -4   1        404.41        434.00         8.77 o                         
  -3  -4   1       1140.81       1013.11        18.39 o                         
  -2  -4   1        750.14        679.28        11.55 o                         
  -1  -4   1        636.96        698.51        11.69 o                         
   0  -4   1        418.14        383.51         7.12 o                         
   1  -4   1       2396.10       2255.52        37.03 o                         
   2  -4   1         47.28         42.61         2.29 o                         
   3  -4   1        148.75        172.19         3.90 o                         
   4  -4   1       1060.31       1001.16        17.51 o                         
   5  -4   1       1887.01       1854.11        31.36 o                         
   6  -4   1        147.71        146.01         4.65 o                         
   7  -4   1         26.21         25.50         2.62 o                         
   8  -4   1        341.94        323.32         8.05 o                         
   9  -4   1       2133.02       2040.12        35.41 o                         
  10  -4   1        129.81        124.54         7.73 o                         
  11  -4   1       1212.15       1175.32        44.40 o                         
  12  -4   1        998.54       1004.10        34.96 o                         
  13  -4   1         81.52         60.30        13.27 o                         
 -11  -3   1         11.86         19.18         7.10 o                         
 -10  -3   1        329.87        316.73        10.87 o                         
  -9  -3   1       1654.03       1714.35        32.98 o                         
  -8  -3   1       1102.88       1151.52        20.19 o                         
  -7  -3   1        344.53        355.72         7.97 o                         
  -6  -3   1       3995.79       4221.02        66.40 o                         
  -5  -3   1       6277.65       6445.85       115.51 o                         
  -4  -3   1       2220.59       2322.39        42.56 o                         
  -3  -3   1         12.81          4.99         1.62 o                         
  -2  -3   1       8943.77       8336.48       128.60 o                         
  -1  -3   1       8054.65       7751.82       124.89 o                         
   0  -3   1       1615.70       1741.48        28.60 o                         
   1  -3   1      19007.69      17462.84       658.42 o                         
   3  -3   1        752.91        887.46        14.62 o                         
   4  -3   1       1044.26       1021.44        17.69 o                         
   5  -3   1       4345.00       4180.06        68.52 o                         
   6  -3   1       5223.62       5157.15        84.35 o                         
   7  -3   1          3.47          3.33         1.98 o                         
   8  -3   1       2056.32       2027.85        36.44 o                         
   9  -3   1       5288.19       5257.49        96.31 o                         
  10  -3   1        336.72        331.02        10.87 o                         
  11  -3   1          4.27          3.63         5.92 o                         
  12  -3   1        291.81        320.50        16.82 o                         
  13  -3   1        664.05        661.32        32.80 o                         
 -12  -2   1        400.18        424.00        20.64 o                         
 -11  -2   1        289.04        266.07        12.58 o                         
 -10  -2   1         59.18         64.15         6.32 o                         
  -9  -2   1        871.31        931.83        17.15 o                         
  -8  -2   1       5962.88       5902.26        92.60 o                         
  -7  -2   1       2354.97       2402.02        38.86 o                         
  -6  -2   1        505.32        487.50         9.40 o                         
  -5  -2   1       7758.62       7972.36       128.97 o                         
  -4  -2   1         46.42        130.41         3.62 o                         
  -3  -2   1       1032.20       1052.02        17.77 o                         
  -2  -2   1       1846.58       1788.55        29.41 o                         
   0  -2   1       9513.00       8620.12       205.49 o                         
   1  -2   1       1236.17       1359.85        21.37 o                         
   2  -2   1       4008.00       3913.85        63.36 o                         
   3  -2   1        958.81        814.53        14.01 o                         
   4  -2   1       1085.07       1083.54        19.48 o                         
   5  -2   1       2243.52       2267.93        39.61 o                         
   6  -2   1       2912.38       2769.94        48.27 o                         
   7  -2   1       1750.00       1648.19        28.38 o                         
   8  -2   1        229.52        215.57         6.45 o                         
   9  -2   1       6201.59       6245.60       113.65 o                         
  10  -2   1       2333.69       2289.66        44.31 o                         
  11  -2   1        536.75        536.77        17.84 o                         
  12  -2   1         48.18         48.30        10.55 o                         
  13  -2   1        607.36        602.73        31.61 o                         
 -12  -1   1        339.69        313.78        22.52 o                         
 -11  -1   1        370.98        371.72        14.67 o                         
 -10  -1   1        413.87        413.27        14.34 o                         
  -9  -1   1        755.53        713.38        15.51 o                         
  -8  -1   1       3696.83       3724.35        61.67 o                         
  -7  -1   1       6687.41       6814.39       110.91 o                         
  -6  -1   1       1494.94       1492.15        25.50 o                         
  -5  -1   1          4.83         11.09         1.48 o                         
  -4  -1   1       4847.27       4458.20        76.03 o                         
  -3  -1   1        123.81         83.06         2.45 o                         
  -2  -1   1       1071.65       1096.79        18.16 o                         
  -1  -1   1       5621.74       5128.54        91.23 o                         
   1  -1   1       8706.72       7553.31       310.14 o                         
   2  -1   1         13.19         11.71         0.92 o                         
   3  -1   1       1949.02       1757.18        30.46 o                         
   4  -1   1       1622.07       1453.14        24.42 o                         
   5  -1   1       1615.07       1663.41        29.43 o                         
   6  -1   1       1954.41       1937.78        32.69 o                         
   7  -1   1       7836.70       7741.85       131.99 o                         
   8  -1   1        723.68        736.67        14.76 o                         
   9  -1   1        633.43        603.36        14.61 o                         
  10  -1   1       1054.58       1043.64        23.68 o                         
  11  -1   1        924.31        916.20        26.43 o                         
  12  -1   1         36.88         21.80        12.89 o                         
  13  -1   1         65.25         28.50        20.90 o                         
 -13   0   1        319.67        303.53        40.94 o                         
 -12   0   1         32.95         43.64        14.52 o                         
 -11   0   1          3.40         -0.36         6.00 o                         
 -10   0   1        457.02        454.45        12.49 o                         
  -9   0   1        448.66        430.40        11.47 o                         
  -8   0   1        109.87        120.89         5.49 o                         
  -7   0   1       2785.90       2783.62        51.63 o                         
  -6   0   1        788.42        636.43        13.35 o                         
  -5   0   1         27.74         58.12         2.39 o                         
  -4   0   1        955.58        952.00        16.25 o                         
  -3   0   1       5124.23       4891.02        87.50 o                         
  -2   0   1        817.33        760.92        13.35 o                         
  -1   0   1        101.49        102.21         3.12 o                         
   1   0   1        657.41        625.87        10.38 o                         
   2   0   1        877.70        876.94        14.67 o                         
   3   0   1        957.81        913.91        15.50 o                         
   4   0   1        613.36        520.42         9.50 o                         
   5   0   1         12.64         40.36         2.29 o                         
   6   0   1         44.72         64.99         3.39 o                         
   7   0   1       1716.07       1726.56        30.96 o                         
   8   0   1       1101.36       1129.03        21.27 o                         
   9   0   1        485.14        454.75        10.59 o                         
  10   0   1          2.12          2.22         3.25 o                         
  11   0   1        534.88        516.40        17.08 o                         
  12   0   1        232.28        223.23        15.58 o                         
 -13   1   1        198.34        163.29        16.59 o                         
 -12   1   1        223.19        227.61        17.14 o                         
 -11   1   1         68.21         75.33         7.59 o                         
 -10   1   1        464.37        456.36        12.65 o                         
  -9   1   1         49.77         52.59         4.51 o                         
  -8   1   1        107.27        116.18         5.39 o                         
  -7   1   1        995.65       1032.72        19.77 o                         
  -6   1   1          8.26         28.34         2.57 o                         
  -5   1   1       1047.83       1034.13        20.04 o                         
  -4   1   1         30.95         26.50         1.79 o                         
  -3   1   1        381.96        373.97         6.55 o                         
  -2   1   1        451.57        466.73         8.15 o                         
  -1   1   1        254.32        264.42         5.58 o                         
   0   1   1        480.52        486.98         7.82 o                         
   1   1   1        251.01        251.81         6.14 o                         
   2   1   1       9292.42       9008.67       215.28 o                         
   3   1   1       1044.47       1091.00        20.22 o                         
   4   1   1         26.23         39.97         2.06 o                         
   5   1   1          2.84         10.16         1.65 o                         
   6   1   1         36.66         41.15         2.51 o                         
   7   1   1        303.93        292.60         7.28 o                         
   8   1   1         21.75         30.25         3.30 o                         
   9   1   1        329.47        327.34         8.78 o                         
  10   1   1         46.48         50.84         4.47 o                         
  11   1   1        109.60        105.37         7.84 o                         
  12   1   1         58.59         71.92        15.44 o                         
 -13   2   1         65.94         68.62        13.18 o                         
 -12   2   1         63.55         79.03         9.43 o                         
 -11   2   1        184.76        196.93        11.14 o                         
 -10   2   1         80.37         78.28         5.58 o                         
  -9   2   1         67.33         57.30         4.45 o                         
  -8   2   1        879.07        910.38        19.13 o                         
  -7   2   1          6.92          4.45         2.40 o                         
  -6   2   1        962.96       1026.79        19.33 o                         
  -5   2   1        310.94        390.08         7.36 o                         
  -4   2   1       1342.61       1434.03        24.16 o                         
  -3   2   1         18.57         18.30         1.23 o                         
  -2   2   1        229.54        231.83         4.48 o                         
  -1   2   1        613.89        589.60        11.06 o                         
   0   2   1         29.95         32.56         1.42 o                         
   1   2   1       1161.36       1223.18        22.27 o                         
   2   2   1         37.52         54.36         3.73 o                         
   3   2   1        471.73        486.17        13.91 o                         
   4   2   1          8.63          4.46         1.33 o                         
   5   2   1         25.53         35.28         2.14 o                         
   6   2   1       1248.80       1272.02        22.14 o                         
   7   2   1         65.20         58.61         3.20 o                         
   8   2   1        847.72        814.64        15.55 o                         
   9   2   1         11.76          8.59         4.57 o                         
  10   2   1         74.04         73.07         6.49 o                         
  11   2   1          2.92         -0.25         6.32 o                         
 -13   3   1         34.79         33.04        12.48 o                         
 -12   3   1          6.75          7.15         7.84 o                         
 -11   3   1         39.54         35.82         5.99 o                         
 -10   3   1         91.81         89.91         5.97 o                         
  -9   3   1         86.88         81.70         4.98 o                         
  -8   3   1       1364.18       1408.73        26.58 o                         
  -7   3   1       2433.53       2344.97        37.83 o                         
  -6   3   1        275.37        344.01         7.54 o                         
  -5   3   1        556.92        593.54        11.16 o                         
  -4   3   1         16.41         35.15         1.92 o                         
  -3   3   1         26.34         24.08         1.50 o                         
  -2   3   1         12.21         17.39         1.11 o                         
  -1   3   1        258.40        280.82         5.57 o                         
   0   3   1       1173.62       1359.03        23.64 o                         
   1   3   1        283.78        268.06         5.64 o                         
   2   3   1        149.98        152.16         5.41 o                         
   3   3   1       1245.38       1346.82        34.56 o                         
   4   3   1         20.73         11.27         3.07 o                         
   5   3   1         28.93         30.84         4.06 o                         
   6   3   1        296.64        308.40         8.32 o                         
   7   3   1        250.75        276.32        10.89 o                         
   8   3   1        254.64        258.54         8.49 o                         
   9   3   1          4.36          1.38         3.83 o                         
  10   3   1        149.45        165.88        25.25 o                         
  11   3   1        398.43        396.02        59.49 o                         
 -14   4   1        460.52        351.91        44.33 o                         
 -13   4   1        235.38        241.77        28.84 o                         
 -12   4   1        127.76        128.45        10.66 o                         
 -11   4   1        423.68        427.40        13.50 o                         
 -10   4   1        186.96        190.37         8.03 o                         
  -9   4   1        322.95        325.58         9.45 o                         
  -8   4   1        749.35        736.32        13.73 o                         
  -7   4   1       3099.69       3077.17        51.48 o                         
  -6   4   1       4970.50       4959.62        81.33 o                         
  -5   4   1          2.54          1.33         1.72 o                         
  -4   4   1       5223.89       5230.72        85.18 o                         
  -3   4   1        502.91        398.86         7.66 o                         
  -2   4   1          4.93          9.54         0.95 o                         
  -1   4   1        172.68        171.97         4.10 o                         
   0   4   1       4537.11       4425.93        71.80 o                         
   1   4   1       6364.91       6178.28       104.78 o                         
   2   4   1       1151.42       1206.49        26.41 o                         
   3   4   1        168.77        163.87         6.66 o                         
   4   4   1       2656.78       2625.54        59.79 o                         
   5   4   1         27.54         32.57         4.77 o                         
   6   4   1         52.23         54.26         5.88 o                         
   7   4   1         23.61         21.06         6.15 o                         
   8   4   1        430.03        459.52        17.19 o                         
   9   4   1        565.75        523.79        36.28 o                         
  10   4   1         77.22         56.10        17.01 o                         
 -14   5   1        140.25         74.60        27.89 o                         
 -13   5   1        602.35        618.71        31.11 o                         
 -12   5   1        343.67        368.08        18.30 o                         
 -11   5   1          1.33          3.40         5.43 o                         
 -10   5   1       1042.65       1030.87        22.82 o                         
  -9   5   1        875.16        817.98        15.53 o                         
  -8   5   1        358.09        339.98         8.59 o                         
  -7   5   1       1118.25       1114.91        20.31 o                         
  -6   5   1       5896.92       6091.32        99.55 o                         
  -5   5   1      10076.87      10266.98       166.18 o                         
  -4   5   1        184.67        195.64         4.91 o                         
  -3   5   1       3132.58       3106.16        51.11 o                         
  -2   5   1        757.17        644.12        13.91 o                         
  -1   5   1       3135.19       3111.25        50.95 o                         
   0   5   1        523.41        511.21         9.44 o                         
   1   5   1      11407.14      11100.20       187.57 o                         
   2   5   1       6790.79       6858.20       122.55 o                         
   3   5   1        913.00        934.83        23.41 o                         
   4   5   1        798.39        807.85        21.10 o                         
   5   5   1       1031.42       1086.96        29.90 o                         
   6   5   1          7.86          8.97         4.79 o                         
   7   5   1          3.06          1.40         7.10 o                         
   8   5   1        824.01        844.83        27.49 o                         
   9   5   1        548.41        553.15        24.37 o                         
 -14   6   1        103.02        102.01        29.63 o                         
 -13   6   1        623.77        629.61        32.95 o                         
 -12   6   1       1507.67       1590.71        50.72 o                         
 -11   6   1        404.39        383.05        14.41 o                         
 -10   6   1          2.38          4.87         3.94 o                         
  -9   6   1       1824.45       1814.79        32.21 o                         
  -8   6   1       1785.16       1787.03        33.13 o                         
  -7   6   1        137.24        143.10         5.44 o                         
  -6   6   1        550.20        497.57        10.59 o                         
  -5   6   1       5007.26       5058.13        87.09 o                         
  -4   6   1       2536.24       2572.24        45.16 o                         
  -3   6   1         13.98         12.05         2.39 o                         
  -2   6   1       3406.50       3287.97        60.12 o                         
  -1   6   1      10675.44      10316.69       166.10 o                         
   0   6   1       3579.20       3708.25        60.76 o                         
   1   6   1        321.73        323.96         7.66 o                         
   2   6   1       5242.36       5195.19        88.61 o                         
   3   6   1       2718.15       2799.66        64.14 o                         
   4   6   1         33.94         30.12         4.97 o                         
   5   6   1        147.51        163.09         9.25 o                         
   6   6   1       1813.61       1899.28        42.91 o                         
   7   6   1        737.36        677.36        21.81 o                         
   8   6   1        183.96        178.37        12.94 o                         
   9   6   1       1639.18       1791.14        63.65 o                         
 -13   7   1          4.72         20.06        13.62 o                         
 -12   7   1        545.05        518.55        25.52 o                         
 -11   7   1       2203.14       2142.12        50.49 o                         
 -10   7   1        438.36        426.45        11.63 o                         
  -9   7   1         21.38         19.67         4.42 o                         
  -8   7   1       1674.02       1730.71        34.00 o                         
  -7   7   1       2279.52       2329.75        42.05 o                         
  -6   7   1        110.90        123.00         5.23 o                         
  -5   7   1        759.48        732.47        16.45 o                         
  -4   7   1        499.04        456.11        10.98 o                         
  -3   7   1       1293.90       1344.64        27.82 o                         
  -2   7   1        282.98        289.38         8.25 o                         
  -1   7   1       3383.62       3360.03        61.55 o                         
   0   7   1       2056.42       2083.37        36.67 o                         
   1   7   1        639.95        646.07        13.40 o                         
   2   7   1       1822.79       1842.25        32.67 o                         
   3   7   1        205.37        197.78         8.65 o                         
   4   7   1        463.43        456.96        14.09 o                         
   5   7   1         18.20         20.91         5.56 o                         
   6   7   1        476.81        518.59        18.06 o                         
   7   7   1       1253.36       1227.77        33.90 o                         
   8   7   1        248.08        294.44        22.44 o                         
 -13   8   1         37.00         24.21        14.45 o                         
 -12   8   1         24.32         36.49         8.90 o                         
 -11   8   1        398.78        405.68        14.40 o                         
 -10   8   1       1047.72       1061.30        22.67 o                         
  -9   8   1        169.42        191.98         8.13 o                         
  -8   8   1         28.94         33.67         4.30 o                         
  -7   8   1        640.33        632.64        17.48 o                         
  -6   8   1         51.30         42.73         2.91 o                         
  -5   8   1        700.96        747.86        16.63 o                         
  -4   8   1        405.37        401.83        10.57 o                         
  -3   8   1       2640.74       2715.92        53.78 o                         
  -2   8   1        837.69        869.26        18.20 o                         
  -1   8   1        243.03        248.80         7.59 o                         
   0   8   1        276.34        260.70         6.84 o                         
   1   8   1        347.83        340.54         8.20 o                         
   2   8   1          6.67          7.36         2.45 o                         
   3   8   1        548.68        525.10        15.34 o                         
   4   8   1        547.10        568.95        17.09 o                         
   5   8   1        409.65        393.96        15.70 o                         
   6   8   1         60.83         62.94         8.65 o                         
   7   8   1        147.42        168.42        14.75 o                         
 -13   9   1          1.35          5.55        11.41 o                         
 -12   9   1         81.39         94.15        10.71 o                         
 -11   9   1          1.40         -0.19         6.78 o                         
 -10   9   1        203.59        210.13        10.28 o                         
  -9   9   1         81.02         78.65         5.54 o                         
  -8   9   1          2.53          5.62         3.33 o                         
  -7   9   1         40.50         33.29         3.20 o                         
  -6   9   1        106.46        100.39         6.12 o                         
  -5   9   1          1.45          3.39         3.92 o                         
  -4   9   1        226.41        214.52         8.72 o                         
  -3   9   1        579.07        586.54        15.77 o                         
  -2   9   1         15.46         15.04         3.67 o                         
  -1   9   1         96.24         97.35         5.23 o                         
   0   9   1        323.92        309.91         7.98 o                         
   1   9   1          0.43          2.83         2.79 o                         
   2   9   1        292.07        271.90         7.94 o                         
   3   9   1          2.34          0.77         5.57 o                         
   4   9   1        213.81        204.85        12.31 o                         
   5   9   1        167.75        167.50        11.54 o                         
   6   9   1          5.81         14.65        11.45 o                         
 -12  10   1         27.54         18.17        11.14 o                         
 -11  10   1          0.87         -8.35         8.35 o                         
 -10  10   1          0.98          1.47         5.48 o                         
  -9  10   1         95.77         91.90         8.71 o                         
  -8  10   1        173.31        160.09         6.50 o                         
  -7  10   1        303.63        282.49        13.75 o                         
  -6  10   1        281.61        279.61        13.99 o                         
  -5  10   1          9.70          8.38         4.66 o                         
  -4  10   1        154.92        147.08         7.84 o                         
  -3  10   1         29.17         27.94         4.78 o                         
  -2  10   1        163.41        161.60         7.58 o                         
  -1  10   1         33.86         37.80         4.61 o                         
   0  10   1        534.59        523.88        15.42 o                         
   1  10   1        418.23        406.72        11.97 o                         
   2  10   1          4.60          4.24         3.94 o                         
   3  10   1          5.81         15.98         8.80 o                         
   4  10   1          0.25          3.59        15.24 o                         
 -11  11   1        141.50        145.55        13.38 o                         
 -10  11   1          9.58         18.01         9.25 o                         
  -9  11   1         90.96         95.26        10.59 o                         
  -8  11   1        285.92        260.21        13.16 o                         
  -7  11   1        268.27        260.01        12.31 o                         
  -6  11   1         54.00         46.37         6.44 o                         
  -5  11   1        118.01        119.04         7.79 o                         
  -4  11   1        393.45        409.43        14.36 o                         
  -3  11   1         42.52         46.23         5.97 o                         
  -2  11   1        197.85        179.01         9.97 o                         
  -1  11   1          7.95         10.90         6.06 o                         
   0  11   1        232.70        247.48        11.44 o                         
   1  11   1        195.55        201.50        10.89 o                         
   2  11   1         52.67         52.03         6.68 o                         
   3  11   1        164.80        185.22        20.95 o                         
 -10  12   1        175.98        215.02        20.50 o                         
  -9  12   1         84.06         79.49        12.63 o                         
  -8  12   1        304.27        311.90        20.05 o                         
  -7  12   1        200.60        217.42        16.86 o                         
  -6  12   1        115.76        122.97        10.25 o                         
  -5  12   1         61.37         46.49         8.38 o                         
  -4  12   1       1403.12       1349.06        36.29 o                         
  -3  12   1        487.07        486.10        20.25 o                         
  -2  12   1          3.71         -5.59         7.82 o                         
  -1  12   1        620.66        586.84        22.15 o                         
   0  12   1        720.75        715.27        24.72 o                         
   1  12   1         49.49         60.09        10.42 o                         
  -9  13   1        585.41        593.18        29.71 o                         
  -8  13   1         42.47         32.55        16.66 o                         
  -7  13   1         78.48         71.69        13.18 o                         
  -6  13   1        236.58        257.95        22.10 o                         
  -5  13   1        301.79        301.44        19.45 o                         
  -4  13   1         21.80         12.92        10.74 o                         
  -3  13   1        102.23        113.88        16.54 o                         
  -2  13   1        529.75        552.17        31.14 o                         
   3 -14   2        133.63        125.30        15.14 o                         
   4 -14   2         60.08         63.07        12.59 o                         
   5 -14   2          3.82        -13.82        13.82 o                         
   6 -14   2         11.11         14.76        14.99 o                         
   7 -14   2          0.80        -12.41        12.61 o                         
   0 -13   2          8.29         12.96         9.91 o                         
   1 -13   2        271.01        281.19        20.10 o                         
   2 -13   2         53.33         57.23        12.96 o                         
   3 -13   2          5.72         -3.47         8.99 o                         
   4 -13   2        254.19        301.72        18.23 o                         
   5 -13   2        286.64        297.52        19.42 o                         
   6 -13   2          1.53          4.81        10.22 o                         
   7 -13   2          2.73         17.74        13.78 o                         
   8 -13   2         27.00         48.54        13.68 o                         
   9 -13   2         56.18         45.52        13.34 o                         
  -2 -12   2        322.32        277.34        18.28 o                         
  -1 -12   2        581.10        562.85        21.28 o                         
   0 -12   2        242.03        248.82        16.69 o                         
   1 -12   2         23.65         35.24         6.29 o                         
   2 -12   2        407.01        412.34        14.60 o                         
   3 -12   2        502.91        490.88        22.51 o                         
   4 -12   2         44.90         43.50         8.28 o                         
   5 -12   2        175.63        196.37        10.86 o                         
   6 -12   2        775.05        772.26        26.51 o                         
   7 -12   2        253.68        223.11        13.23 o                         
   8 -12   2        593.38        608.28        22.54 o                         
   9 -12   2         18.78         29.61         9.88 o                         
  10 -12   2        512.27        498.94        23.84 o                         
  11 -12   2         31.90         34.65        17.25 o                         
  -4 -11   2        177.79        179.47        15.28 o                         
  -3 -11   2        317.11        327.85        18.78 o                         
  -2 -11   2        222.33        220.96         9.63 o                         
  -1 -11   2       1291.61       1285.51        29.80 o                         
   0 -11   2        987.51        998.28        26.85 o                         
   1 -11   2         30.91         36.73         5.37 o                         
   2 -11   2        174.06        173.39         8.19 o                         
   3 -11   2       1579.71       1536.67        34.75 o                         
   4 -11   2        136.60        150.05         9.50 o                         
   5 -11   2        144.49        152.32         7.73 o                         
   6 -11   2       1317.55       1337.27        33.11 o                         
   7 -11   2       1044.18       1077.92        26.45 o                         
   8 -11   2         22.68         17.90         3.96 o                         
   9 -11   2          2.44         -0.76         4.77 o                         
  10 -11   2        856.41        815.50        21.23 o                         
  11 -11   2        152.63        179.85        16.34 o                         
  12 -11   2        107.98        106.00        16.37 o                         
  -5 -10   2         35.12         29.11         8.55 o                         
  -4 -10   2        258.38        261.28        10.67 o                         
  -3 -10   2        264.11        268.63        12.77 o                         
  -2 -10   2        135.32        140.48         7.11 o                         
  -1 -10   2        212.67        221.56         8.69 o                         
   0 -10   2        443.99        452.77        10.91 o                         
   1 -10   2       1028.92       1032.02        20.82 o                         
   2 -10   2         17.06         19.52         3.95 o                         
   3 -10   2        448.44        446.41        12.12 o                         
   4 -10   2        659.79        680.06        18.53 o                         
   5 -10   2        673.98        648.01        15.17 o                         
   6 -10   2         17.34         19.69         4.72 o                         
   7 -10   2        952.89       1005.61        18.92 o                         
   8 -10   2       1307.21       1307.28        34.76 o                         
   9 -10   2        496.41        498.91        13.65 o                         
  10 -10   2        120.08        131.96         7.59 o                         
  11 -10   2        585.27        598.25        17.25 o                         
  12 -10   2         71.43         71.59        10.59 o                         
  -7  -9   2        221.89        258.29        70.91 o                         
  -6  -9   2        298.77        317.87        28.53 o                         
  -5  -9   2         21.43         20.62         4.83 o                         
  -4  -9   2         75.84         69.64         4.88 o                         
  -3  -9   2        208.66        206.23         7.19 o                         
  -2  -9   2        100.39        106.23         5.27 o                         
  -1  -9   2        130.12        119.21         5.62 o                         
   0  -9   2       1239.59       1212.42        21.96 o                         
   1  -9   2       2450.31       2425.24        44.29 o                         
   2  -9   2         14.55          9.45         4.77 o                         
   3  -9   2          6.27          4.67         3.24 o                         
   4  -9   2       1322.65       1316.42        27.89 o                         
   5  -9   2       1356.96       1366.12        23.48 o                         
   6  -9   2        438.04        431.01         9.74 o                         
   7  -9   2        301.24        287.97         8.07 o                         
   8  -9   2        677.56        657.51        13.99 o                         
   9  -9   2        684.59        694.21        15.31 o                         
  10  -9   2        146.87        155.86        10.01 o                         
  11  -9   2        194.66        196.58        11.17 o                         
  12  -9   2        298.87        298.28        14.83 o                         
  13  -9   2         16.69         16.82        13.52 o                         
  -8  -8   2         10.43         -7.97        21.95 o                         
  -7  -8   2         63.59         48.08        10.47 o                         
  -6  -8   2        173.70        171.78         7.76 o                         
  -5  -8   2        934.73        862.24        24.41 o                         
  -4  -8   2         20.95         21.78         3.11 o                         
  -3  -8   2          6.13          6.09         2.75 o                         
  -2  -8   2        175.67        184.62         6.02 o                         
  -1  -8   2        553.15        565.57        11.46 o                         
   0  -8   2         33.89         33.55         2.44 o                         
   1  -8   2       2535.68       2698.46        43.17 o                         
   2  -8   2         27.63         30.92         3.23 o                         
   3  -8   2         38.82         34.70         3.34 o                         
   4  -8   2        197.99        212.17         5.60 o                         
   5  -8   2         24.09         30.85         2.63 o                         
   6  -8   2        512.20        522.13        10.90 o                         
   7  -8   2        118.37        115.69         5.00 o                         
   8  -8   2        274.04        270.95        10.10 o                         
   9  -8   2         30.74         36.92         4.65 o                         
  10  -8   2         26.51         26.48         5.00 o                         
  11  -8   2         33.20         37.12         6.84 o                         
  12  -8   2          9.06         14.34         9.31 o                         
  13  -8   2         55.00         67.47        11.94 o                         
  -9  -7   2          8.08         27.76        24.14 o                         
  -8  -7   2         49.44         32.14        10.15 o                         
  -7  -7   2         81.86         79.03         6.85 o                         
  -6  -7   2          0.07          1.46         2.57 o                         
  -5  -7   2        180.47        178.56         5.96 o                         
  -4  -7   2         78.30         82.61         4.00 o                         
  -3  -7   2         65.66         60.23         3.14 o                         
  -2  -7   2        542.79        555.53        11.11 o                         
  -1  -7   2          6.74         15.07         2.14 o                         
   0  -7   2        433.53        449.20         8.68 o                         
   1  -7   2        244.68        278.75         6.29 o                         
   2  -7   2         69.14         78.34         2.83 o                         
   3  -7   2        403.02        451.51         9.36 o                         
   4  -7   2         45.41         46.73         2.71 o                         
   5  -7   2        334.83        348.65         8.05 o                         
   6  -7   2        460.84        485.83        10.01 o                         
   7  -7   2         59.57         56.50         3.65 o                         
   8  -7   2       1309.33       1297.13        22.82 o                         
   9  -7   2        885.20        878.35        16.96 o                         
  10  -7   2        130.84        128.45         6.40 o                         
  11  -7   2         11.41         10.15         6.31 o                         
  12  -7   2        262.95        265.12        14.09 o                         
  13  -7   2        646.32        674.67        28.97 o                         
  -9  -6   2         10.26          5.92        14.36 o                         
  -8  -6   2        206.21        194.54         8.66 o                         
  -7  -6   2        130.85        145.58         5.29 o                         
  -6  -6   2        171.04        161.98         6.19 o                         
  -5  -6   2        182.27        163.76         6.78 o                         
  -4  -6   2       2739.11       2837.69        49.41 o                         
  -3  -6   2       1951.48       2010.49        32.53 o                         
  -2  -6   2        281.38        310.68         6.96 o                         
  -1  -6   2        867.60        837.79        14.36 o                         
   0  -6   2       5324.02       5563.18        86.64 o                         
   1  -6   2       2120.07       2195.85        38.36 o                         
   2  -6   2         73.35         81.01         2.91 o                         
   3  -6   2       2604.39       2626.91        43.75 o                         
   4  -6   2      11058.84      11284.72       174.56 o                         
   5  -6   2        302.59        345.75         7.43 o                         
   6  -6   2        725.77        719.72        13.32 o                         
   7  -6   2        670.85        659.41        12.72 o                         
   8  -6   2       1401.19       1398.37        24.17 o                         
   9  -6   2         42.52         42.01         3.90 o                         
  10  -6   2        209.48        226.64         7.78 o                         
  11  -6   2        954.51        938.38        23.32 o                         
  12  -6   2          8.22         18.12         9.82 o                         
  13  -6   2        139.00        134.71        13.71 o                         
 -10  -5   2        390.78        417.59        28.24 o                         
  -9  -5   2        283.02        292.99        10.47 o                         
  -8  -5   2         70.33         73.89         6.51 o                         
  -7  -5   2        579.78        642.48        13.33 o                         
  -6  -5   2       3061.34       3028.38        52.74 o                         
  -5  -5   2        870.94        888.58        16.86 o                         
  -4  -5   2        607.58        635.01        12.51 o                         
  -3  -5   2       4105.71       4196.77        68.65 o                         
  -2  -5   2        124.32        203.95         4.70 o                         
  -1  -5   2        137.66        157.67         3.83 o                         
   0  -5   2       7889.88       7991.06       123.63 o                         
   1  -5   2       6205.12       6188.31       100.29 o                         
   2  -5   2        100.45         77.33         2.68 o                         
   3  -5   2         14.04         12.39         1.70 o                         
   4  -5   2       8984.42       8840.16       143.12 o                         
   5  -5   2        962.60        838.80        14.68 o                         
   6  -5   2        337.05        315.83         7.08 o                         
   7  -5   2       1569.43       1540.52        25.89 o                         
   8  -5   2       1377.01       1345.86        23.25 o                         
   9  -5   2          8.88          6.15         3.18 o                         
  10  -5   2         85.76         79.72         4.64 o                         
  11  -5   2        532.51        550.53        13.96 o                         
  12  -5   2       1215.28       1276.80        37.67 o                         
  13  -5   2          6.57         29.80        17.95 o                         
 -11  -4   2          9.58         -4.65        23.64 o                         
 -10  -4   2        447.72        432.97        14.61 o                         
  -9  -4   2       1435.22       1479.78        37.07 o                         
  -8  -4   2        283.78        312.25         8.60 o                         
  -7  -4   2        596.54        578.94        12.09 o                         
  -6  -4   2       4278.94       4400.37        79.81 o                         
  -5  -4   2       3003.51       3181.00        68.57 o                         
  -4  -4   2        252.55        260.08         6.21 o                         
  -3  -4   2        176.31        252.53         5.28 o                         
  -2  -4   2       6267.58       6059.08        93.89 o                         
  -1  -4   2       2305.98       2386.07        39.20 o                         
   0  -4   2       2950.29       3190.35        52.06 o                         
   1  -4   2       5057.79       5109.72        82.75 o                         
   2  -4   2      17373.74      16609.99       295.31 o                         
   3  -4   2       3368.59       3508.43        57.42 o                         
   4  -4   2        631.74        663.85        12.18 o                         
   5  -4   2       2279.00       2191.07        35.24 o                         
   6  -4   2       2922.93       2951.02        47.06 o                         
   7  -4   2         10.96         15.80         2.63 o                         
   8  -4   2       6369.49       6282.33       102.97 o                         
   9  -4   2       3401.12       3358.16        59.25 o                         
  10  -4   2        277.93        283.67         9.50 o                         
  11  -4   2          2.29          0.43         6.83 o                         
  12  -4   2        205.14        236.22        15.55 o                         
  13  -4   2        487.30        510.68        25.22 o                         
 -11  -3   2        557.54        554.74        26.05 o                         
 -10  -3   2         53.50         53.60         4.87 o                         
  -9  -3   2        146.05        180.33         7.23 o                         
  -8  -3   2       2839.21       2848.23        46.07 o                         
  -7  -3   2       1260.70       1292.98        22.09 o                         
  -6  -3   2        957.76       1007.16        18.23 o                         
  -5  -3   2       2537.29       2477.93        43.16 o                         
  -4  -3   2         60.97         25.35         2.20 o                         
  -3  -3   2        864.69        958.66        17.05 o                         
  -2  -3   2         10.26         11.44         1.05 o                         
  -1  -3   2       4342.44       4290.80        69.54 o                         
   0  -3   2       2864.96       2710.05        46.22 o                         
   1  -3   2      11194.37      11093.73       209.12 o                         
   2  -3   2      23718.84      21443.10      1143.51 o                         
   3  -3   2       1392.51       1220.17        20.72 o                         
   4  -3   2        660.13        664.50        12.09 o                         
   5  -3   2        226.46        204.19         4.90 o                         
   6  -3   2       4049.09       3814.85        69.50 o                         
   7  -3   2        646.28        593.33        12.42 o                         
   8  -3   2        155.27        142.81         5.32 o                         
   9  -3   2       2845.35       2798.16        47.49 o                         
  10  -3   2       1860.85       1833.34        34.21 o                         
  11  -3   2        433.61        426.88        17.27 o                         
  12  -3   2         93.18        104.95        11.04 o                         
  13  -3   2        193.04        166.87        14.23 o                         
 -12  -2   2        207.95        246.96        20.60 o                         
 -11  -2   2        330.79        334.14        13.23 o                         
 -10  -2   2        177.51        188.28         9.61 o                         
  -9  -2   2          9.05          4.03         3.02 o                         
  -8  -2   2       2832.49       2771.41        44.78 o                         
  -7  -2   2       2430.41       2436.46        39.40 o                         
  -6  -2   2        140.69        115.96         4.24 o                         
  -5  -2   2       1709.73       1738.13        29.45 o                         
  -4  -2   2         76.11         27.51         1.68 o                         
  -3  -2   2       2415.30       2362.57        38.75 o                         
  -2  -2   2        786.88        846.47        13.79 o                         
  -1  -2   2        701.62        922.77        17.26 o                         
   0  -2   2         47.48         39.79         1.28 o                         
   1  -2   2      17362.23      15938.78       490.02 o                         
   2  -2   2       8055.06       7798.35       120.40 o                         
   3  -2   2       1900.66       1780.20        29.60 o                         
   4  -2   2       1487.07       1379.62        23.41 o                         
   5  -2   2        846.78        921.97        16.39 o                         
   6  -2   2        477.80        429.87         8.90 o                         
   7  -2   2       2201.81       2192.73        37.19 o                         
   8  -2   2       1266.58       1246.69        22.41 o                         
   9  -2   2        618.08        593.87        13.36 o                         
  10  -2   2       1862.05       1773.99        31.28 o                         
  11  -2   2        867.10        909.54        27.73 o                         
  12  -2   2         26.31         32.12         8.66 o                         
  13  -2   2         21.43          5.85        10.48 o                         
 -12  -1   2          0.03          4.62         8.72 o                         
 -11  -1   2        232.64        253.01        12.05 o                         
 -10  -1   2         30.07         38.89         5.36 o                         
  -9  -1   2        164.96        161.12         6.95 o                         
  -8  -1   2         45.62         40.90         3.59 o                         
  -7  -1   2       1273.46       1270.71        22.25 o                         
  -6  -1   2        679.60        681.13        13.36 o                         
  -5  -1   2        651.39        677.46        13.69 o                         
  -4  -1   2       2407.90       2414.25        38.17 o                         
  -3  -1   2       3627.82       3632.68        62.01 o                         
  -2  -1   2        233.88        266.31         5.06 o                         
  -1  -1   2        283.27        294.89         5.13 o                         
   0  -1   2       1417.42       1352.23        23.31 o                         
   1  -1   2       1208.51       1300.66        21.49 o                         
   2  -1   2        348.47        344.39         6.67 o                         
   3  -1   2       1068.93       1042.41        17.72 o                         
   4  -1   2        617.89        584.60        11.24 o                         
   5  -1   2        164.17        147.28         4.16 o                         
   6  -1   2         10.17          7.82         1.85 o                         
   7  -1   2        152.73        155.68         5.14 o                         
   8  -1   2         45.68         47.21         4.25 o                         
   9  -1   2        298.54        291.11         8.90 o                         
  10  -1   2          0.34          1.30         3.32 o                         
  11  -1   2        642.92        634.67        21.46 o                         
  12  -1   2        164.48        178.23        19.95 o                         
 -13   0   2         10.00          2.54        13.37 o                         
 -12   0   2          1.65         -2.97         7.98 o                         
 -11   0   2          0.36         -2.59         5.64 o                         
 -10   0   2        605.62        566.64        14.49 o                         
  -9   0   2         72.18         66.85         4.82 o                         
  -8   0   2         23.43         23.18         3.36 o                         
  -7   0   2         44.56         43.47         3.52 o                         
  -6   0   2         67.06         59.39         3.35 o                         
  -5   0   2       2652.32       3024.53        55.10 o                         
  -4   0   2        808.83        869.29        15.75 o                         
  -3   0   2        136.18        140.46         3.44 o                         
  -2   0   2       6324.93       5760.68        93.01 o                         
  -1   0   2        133.78        132.71         2.77 o                         
   0   0   2         22.46         28.43         1.30 o                         
   1   0   2        153.28        186.32         3.48 o                         
   2   0   2          7.74         11.68         1.01 o                         
   3   0   2         19.14         21.78         1.44 o                         
   4   0   2        796.60        824.63        14.49 o                         
   5   0   2         98.73        111.19         3.58 o                         
   6   0   2        134.16        127.78         4.52 o                         
   7   0   2         78.69         73.98         3.88 o                         
   8   0   2         47.00         48.52         3.80 o                         
   9   0   2         64.13         67.50         4.33 o                         
  10   0   2        328.58        321.43        10.17 o                         
  11   0   2          0.31         -1.99         4.61 o                         
  12   0   2          1.44         37.21        17.41 o                         
 -13   1   2         58.41         52.12        19.01 o                         
 -12   1   2        239.07        272.74        14.53 o                         
 -11   1   2          6.40         -1.42         6.27 o                         
 -10   1   2        111.92        119.48         6.43 o                         
  -9   1   2         57.66         51.89         4.84 o                         
  -8   1   2       1004.90        976.60        20.43 o                         
  -7   1   2        387.32        365.87         9.79 o                         
  -6   1   2       1345.52       1357.46        24.90 o                         
  -5   1   2        271.69        182.39         4.96 o                         
  -4   1   2        322.17        284.03         5.87 o                         
  -3   1   2          4.36          4.33         0.90 o                         
  -2   1   2       3928.87       3713.37        57.74 o                         
  -1   1   2       6772.80       6521.12       110.10 o                         
   0   1   2         20.18         19.45         0.95 o                         
   1   1   2        758.57        774.32        14.44 o                         
   2   1   2       5900.77       5846.28       104.39 o                         
   3   1   2        188.72        159.52         3.98 o                         
   4   1   2          4.60          6.41         1.30 o                         
   5   1   2        133.64        112.73         4.15 o                         
   6   1   2       3027.54       2987.77        58.10 o                         
   7   1   2         11.21         12.16         3.29 o                         
   8   1   2       1000.63        990.14        20.95 o                         
   9   1   2          4.09          2.37         3.43 o                         
  10   1   2        295.27        289.85         9.73 o                         
  11   1   2         78.71         68.70         6.32 o                         
  12   1   2         21.80         32.04        13.41 o                         
 -13   2   2         60.64         60.23        13.90 o                         
 -12   2   2        468.49        504.96        17.41 o                         
 -11   2   2        289.77        294.17        13.24 o                         
 -10   2   2          2.54          8.57         4.64 o                         
  -9   2   2         78.79         77.62         5.64 o                         
  -8   2   2       1603.63       1576.02        29.38 o                         
  -7   2   2       3173.15       3159.43        58.43 o                         
  -6   2   2        983.89       1030.71        18.38 o                         
  -5   2   2        826.39        818.12        14.00 o                         
  -4   2   2       8689.36       8246.40       133.41 o                         
  -3   2   2       3085.55       2947.83        48.32 o                         
  -2   2   2         28.28         32.20         1.50 o                         
  -1   2   2       3573.83       3446.22        61.86 o                         
   0   2   2       1234.99       1159.23        18.49 o                         
   1   2   2        936.39        930.89        18.33 o                         
   2   2   2       1141.31       1084.99        25.08 o                         
   3   2   2       6003.38       6037.13       133.10 o                         
   4   2   2       2777.57       2993.80        74.03 o                         
   5   2   2         79.13         87.39         3.90 o                         
   6   2   2        424.61        418.71         9.94 o                         
   7   2   2        350.79        344.95         9.22 o                         
   8   2   2        194.89        192.42         9.34 o                         
   9   2   2         24.17         20.84         4.01 o                         
  10   2   2        883.92        923.27        31.49 o                         
  11   2   2        319.47        327.99        13.89 o                         
 -13   3   2        354.46        421.30        26.17 o                         
 -12   3   2          3.93          4.84         7.84 o                         
 -11   3   2       1605.87       1555.60        32.17 o                         
 -10   3   2       1831.32       1797.05        34.00 o                         
  -9   3   2         10.41          3.57         3.81 o                         
  -8   3   2        703.58        672.61        14.49 o                         
  -7   3   2       4121.55       4136.79        65.29 o                         
  -6   3   2      11608.42      11851.62       183.50 o                         
  -5   3   2        894.23       1026.70        17.34 o                         
  -4   3   2        994.29        960.07        16.12 o                         
  -3   3   2       6153.71       5693.86        88.46 o                         
  -2   3   2       1660.30       1624.66        27.08 o                         
  -1   3   2         29.50         46.96         1.85 o                         
   0   3   2      13006.42      11990.08       192.71 o                         
   1   3   2       7517.31       7088.77       126.41 o                         
   2   3   2        751.63        808.98        19.58 o                         
   3   3   2       2296.31       2402.32        50.46 o                         
   4   3   2       8070.22       8257.31       181.94 o                         
   5   3   2       2172.66       2248.25        52.16 o                         
   6   3   2         51.61         51.56         5.71 o                         
   7   3   2        284.71        285.32        12.40 o                         
   8   3   2       2520.34       2564.11        60.88 o                         
   9   3   2         80.44         77.70         9.39 o                         
  10   3   2        763.26        890.03        37.92 o                         
  11   3   2       1124.18       1154.81        62.64 o                         
 -14   4   2        583.85        620.51        39.25 o                         
 -13   4   2        939.32       1026.52        42.87 o                         
 -12   4   2        394.25        423.27        17.69 o                         
 -11   4   2         23.01         17.29         5.33 o                         
 -10   4   2       2069.29       2037.36        38.02 o                         
  -9   4   2       3431.40       3334.27        59.28 o                         
  -8   4   2        107.93         92.86         3.99 o                         
  -7   4   2       1523.37       1489.91        24.99 o                         
  -6   4   2       8918.45       8967.64       139.07 o                         
  -5   4   2       9229.48       9317.33       144.46 o                         
  -4   4   2        762.67        774.20        13.43 o                         
  -3   4   2       1270.75       1131.02        19.46 o                         
  -2   4   2       1486.22       1371.39        23.19 o                         
  -1   4   2       2670.37       2769.16        45.50 o                         
   0   4   2       1119.68       1130.91        19.36 o                         
   1   4   2       7926.05       7783.25       125.62 o                         
   2   4   2       4385.73       4311.87        88.30 o                         
   3   4   2         50.74         47.73         3.78 o                         
   4   4   2       4086.81       4366.46        90.64 o                         
   5   4   2         18.04         19.97         3.88 o                         
   6   4   2       1060.10       1122.73        26.95 o                         
   7   4   2        585.84        623.92        23.29 o                         
   8   4   2       3096.73       3239.22        87.86 o                         
   9   4   2       1261.37       1313.00        52.16 o                         
  10   4   2        219.25        201.20        30.54 o                         
 -14   5   2         15.57         19.51        14.58 o                         
 -13   5   2        732.26        752.45        35.98 o                         
 -12   5   2        799.62        795.29        36.36 o                         
 -11   5   2        113.87        110.07         6.89 o                         
 -10   5   2         82.64        100.00         6.13 o                         
  -9   5   2       1502.32       1491.90        25.72 o                         
  -8   5   2       2787.46       2829.85        47.80 o                         
  -7   5   2        216.39        196.81         5.79 o                         
  -6   5   2       4410.08       4575.57        72.12 o                         
  -5   5   2       3674.23       3522.87        58.25 o                         
  -4   5   2        952.92        909.59        16.28 o                         
  -3   5   2        617.87        652.75        12.01 o                         
  -2   5   2       1972.94       1886.55        31.57 o                         
  -1   5   2       6222.09       6225.60       105.98 o                         
   0   5   2       1467.57       1532.09        26.00 o                         
   1   5   2        375.52        342.02         7.06 o                         
   2   5   2       6490.94       6690.76       127.20 o                         
   3   5   2       2658.07       2731.34        57.67 o                         
   4   5   2         28.18         34.67         4.01 o                         
   5   5   2        542.11        558.52        18.11 o                         
   6   5   2       1333.49       1390.84        30.49 o                         
   7   5   2        271.78        289.77        17.39 o                         
   8   5   2        460.06        476.11        20.67 o                         
   9   5   2        809.12        884.60        33.60 o                         
 -13   6   2          8.00         25.35        13.22 o                         
 -12   6   2         88.53         86.24        10.73 o                         
 -11   6   2        309.10        321.49        16.48 o                         
 -10   6   2         62.33         67.48         4.64 o                         
  -9   6   2         68.57         68.27         4.33 o                         
  -8   6   2       1100.07       1128.11        20.17 o                         
  -7   6   2        361.06        335.49         8.07 o                         
  -6   6   2        104.40        126.88         5.82 o                         
  -5   6   2       1911.31       1907.40        32.60 o                         
  -4   6   2        427.28        390.14         8.58 o                         
  -3   6   2        688.17        698.84        14.18 o                         
  -2   6   2       1826.78       1922.09        34.04 o                         
  -1   6   2       1158.31       1153.13        20.04 o                         
   0   6   2        500.25        454.42         8.74 o                         
   1   6   2        156.70        162.82         4.63 o                         
   2   6   2        502.09        502.69        14.74 o                         
   3   6   2        387.79        376.68        11.54 o                         
   4   6   2         46.21         46.17         5.21 o                         
   5   6   2         43.06         46.34         6.74 o                         
   6   6   2        969.43       1054.89        26.72 o                         
   7   6   2        373.45        389.77        23.95 o                         
   8   6   2         48.11         24.95         9.70 o                         
 -13   7   2         47.82         51.38        14.66 o                         
 -12   7   2         19.05         28.57        10.11 o                         
 -11   7   2        328.22        320.83        13.38 o                         
 -10   7   2        171.86        188.63         9.97 o                         
  -9   7   2          1.12          1.47         3.56 o                         
  -8   7   2        288.95        294.80         8.98 o                         
  -7   7   2        123.68        126.36         6.60 o                         
  -6   7   2        348.20        370.88         8.79 o                         
  -5   7   2        210.40        226.28         6.12 o                         
  -4   7   2         78.99         76.65         4.37 o                         
  -3   7   2       1254.57       1291.84        26.92 o                         
  -2   7   2        255.74        227.65         6.98 o                         
  -1   7   2        110.42        108.09         4.20 o                         
   0   7   2        113.24        101.32         4.33 o                         
   1   7   2        140.48        143.06         5.33 o                         
   2   7   2        143.29        139.63         6.36 o                         
   3   7   2       1464.17       1458.26        33.27 o                         
   4   7   2        476.00        475.10        14.77 o                         
   5   7   2         11.25         14.53         5.96 o                         
   6   7   2         22.02         12.52         7.43 o                         
   7   7   2        295.17        311.43        17.92 o                         
 -13   8   2        263.44        271.73        23.15 o                         
 -12   8   2          1.26         15.17         9.36 o                         
 -11   8   2         70.56         73.87         7.13 o                         
 -10   8   2          0.19         -6.30         6.30 o                         
  -9   8   2         69.11         76.67         5.84 o                         
  -8   8   2        186.47        177.91         7.32 o                         
  -7   8   2        338.01        349.72         9.84 o                         
  -6   8   2        785.79        779.85        18.06 o                         
  -5   8   2         21.77         20.25         3.83 o                         
  -4   8   2        100.98        100.49         5.35 o                         
  -3   8   2        299.86        322.06         9.84 o                         
  -2   8   2         29.84         37.61         3.88 o                         
  -1   8   2          7.33          3.12         1.64 o                         
   0   8   2         20.61         22.73         2.50 o                         
   1   8   2         51.55         55.74         3.55 o                         
   2   8   2        707.56        704.80        16.48 o                         
   3   8   2         98.31        100.71         6.98 o                         
   4   8   2          6.42          7.56         6.15 o                         
   5   8   2         10.74          3.55         8.39 o                         
   6   8   2         66.54         81.11         9.78 o                         
 -13   9   2          1.45         -8.97        20.00 o                         
 -12   9   2         24.23         23.07        13.14 o                         
 -11   9   2          1.90         -6.73         8.17 o                         
 -10   9   2        192.27        192.20         9.33 o                         
  -9   9   2        142.86        156.92         7.94 o                         
  -8   9   2         62.81         60.72         5.06 o                         
  -7   9   2         67.50         57.66         3.87 o                         
  -6   9   2        909.09        929.93        21.76 o                         
  -5   9   2        701.95        689.33        16.40 o                         
  -4   9   2        170.32        162.86         8.31 o                         
  -3   9   2        655.88        656.50        15.32 o                         
  -2   9   2        612.05        626.29        14.66 o                         
  -1   9   2        121.46        118.63         6.43 o                         
   0   9   2          4.85          4.07         3.38 o                         
   1   9   2        657.37        644.51        13.19 o                         
   2   9   2        623.77        591.13        15.46 o                         
   3   9   2          1.46         10.33         6.32 o                         
   4   9   2         34.08         41.91         8.14 o                         
   5   9   2        397.90        392.84        22.21 o                         
 -12  10   2        410.73        433.91        26.51 o                         
 -11  10   2        148.21        172.74        17.37 o                         
 -10  10   2         10.68         24.51         6.26 o                         
  -9  10   2        619.45        611.92        16.51 o                         
  -8  10   2       1302.67       1280.17        27.70 o                         
  -7  10   2        384.63        383.52        15.93 o                         
  -6  10   2         36.44         21.36         6.31 o                         
  -5  10   2        319.30        335.45        11.28 o                         
  -4  10   2       1232.15       1239.00        30.06 o                         
  -3  10   2        146.42        148.55         7.10 o                         
  -2  10   2        409.67        397.92        12.17 o                         
  -1  10   2        209.84        199.61         8.83 o                         
   0  10   2       1012.58        968.85        31.58 o                         
   1  10   2         61.59         53.42         4.43 o                         
   2  10   2          7.48          6.83         4.53 o                         
   3  10   2        365.85        406.43        25.89 o                         
   4  10   2        153.17        157.37        15.46 o                         
 -11  11   2        320.99        339.59        20.02 o                         
 -10  11   2        415.69        420.59        19.71 o                         
  -9  11   2         22.65         23.79         9.20 o                         
  -8  11   2        429.86        407.98        17.04 o                         
  -7  11   2        529.74        524.91        18.30 o                         
  -6  11   2        145.32        139.71         9.07 o                         
  -5  11   2         57.60         45.25         7.15 o                         
  -4  11   2       1216.54       1206.73        33.45 o                         
  -3  11   2        761.33        777.64        25.31 o                         
  -2  11   2          2.02         12.08         5.49 o                         
  -1  11   2         67.17         71.68         7.32 o                         
   0  11   2       1546.31       1495.11        41.08 o                         
   1  11   2        676.16        654.44        26.47 o                         
   2  11   2          1.02        -14.86        15.89 o                         
 -10  12   2        481.52        493.04        26.76 o                         
  -9  12   2        675.29        697.41        29.48 o                         
  -8  12   2          1.56         -5.81        20.18 o                         
  -7  12   2        258.41        270.38        17.33 o                         
  -6  12   2        686.27        681.27        25.42 o                         
  -5  12   2         22.80         32.82         9.59 o                         
  -4  12   2         33.84         30.78         9.28 o                         
  -3  12   2        287.32        317.45        16.92 o                         
  -2  12   2        414.47        409.88        19.75 o                         
  -1  12   2         22.57         21.48         8.71 o                         
   0  12   2        123.68        111.80        10.07 o                         
  -8  13   2         51.91         69.85        13.88 o                         
  -7  13   2         10.99         17.36        13.32 o                         
  -6  13   2        289.96        260.30        26.22 o                         
  -5  13   2        268.45        299.27        20.98 o                         
  -4  13   2          4.98         -6.07        10.65 o                         
  -3  13   2          3.58         -0.19        11.01 o                         
   2 -14   3        158.96        141.12        33.93 o                         
   3 -14   3         38.92         32.48        11.52 o                         
   4 -14   3        145.86        150.90        14.94 o                         
   5 -14   3        474.75        450.50        24.77 o                         
   6 -14   3          2.69         -1.67        11.71 o                         
   7 -14   3        444.48        444.04        30.03 o                         
  -1 -13   3        301.34        248.32        33.14 o                         
   0 -13   3         45.12         36.34        15.00 o                         
   1 -13   3         50.86         55.01        25.69 o                         
   2 -13   3        376.19        409.22        21.80 o                         
   3 -13   3        284.84        296.32        15.98 o                         
   4 -13   3          0.65          5.82        11.51 o                         
   5 -13   3        231.58        262.87        16.36 o                         
   6 -13   3        383.07        420.97        31.60 o                         
   7 -13   3        115.69        104.38        12.87 o                         
   8 -13   3        246.27        261.36        19.24 o                         
   9 -13   3        564.96        629.33        29.73 o                         
  -3 -12   3         14.74         20.27        10.42 o                         
  -2 -12   3        176.90        150.22        13.67 o                         
  -1 -12   3        235.75        258.80        14.61 o                         
   0 -12   3        385.26        405.62        17.67 o                         
   1 -12   3          0.26          6.75         5.69 o                         
   2 -12   3        314.27        329.05        13.30 o                         
   3 -12   3        580.88        579.42        18.87 o                         
   4 -12   3          4.75         -4.88         6.09 o                         
   5 -12   3        119.57        128.96        13.03 o                         
   6 -12   3       1600.96       1566.35        35.14 o                         
   7 -12   3        494.22        501.83        18.48 o                         
   8 -12   3          0.42          3.58         8.39 o                         
   9 -12   3          2.48         12.56         9.55 o                         
  10 -12   3        903.57        894.80        34.61 o                         
  11 -12   3        103.26         95.95        14.46 o                         
  -4 -11   3        510.25        438.51        65.48 o                         
  -3 -11   3        356.17        356.07        26.20 o                         
  -2 -11   3         39.89         33.18         4.96 o                         
  -1 -11   3         94.27         95.67         6.37 o                         
   0 -11   3        102.39        113.86         6.66 o                         
   1 -11   3          4.29          3.46         5.29 o                         
   2 -11   3         45.83         42.95         5.14 o                         
   3 -11   3        409.32        432.92        12.19 o                         
   4 -11   3         53.36         52.61         5.77 o                         
   5 -11   3         41.11         36.37         5.52 o                         
   6 -11   3          9.41          6.57         5.77 o                         
   7 -11   3          2.08          6.47         3.45 o                         
   8 -11   3         47.78         45.79         6.26 o                         
   9 -11   3         62.30         44.30         7.74 o                         
  10 -11   3        349.83        342.18        14.69 o                         
  11 -11   3         13.95         32.12         8.73 o                         
  -6 -10   3         44.46         53.04        13.73 o                         
  -5 -10   3          3.11          0.66         8.15 o                         
  -4 -10   3          1.75          5.26         4.62 o                         
  -3 -10   3         11.77         17.20         4.13 o                         
  -2 -10   3          0.55         -1.98         4.02 o                         
  -1 -10   3         49.83         38.20         4.12 o                         
   0 -10   3        146.95        140.24         5.92 o                         
   1 -10   3        284.46        268.03         7.78 o                         
   2 -10   3          3.92          8.21         3.77 o                         
   3 -10   3         51.36         41.95         4.68 o                         
   4 -10   3        238.39        244.85         9.38 o                         
   5 -10   3        655.85        641.71        12.99 o                         
   6 -10   3          3.26          5.58         3.83 o                         
   7 -10   3         26.54         28.09         3.87 o                         
   8 -10   3         42.25         41.94         4.68 o                         
   9 -10   3         49.61         61.55         5.82 o                         
  10 -10   3        340.78        326.05        11.92 o                         
  11 -10   3        132.15        105.54         8.33 o                         
  12 -10   3         17.64         10.68        10.79 o                         
  -7  -9   3         45.23         38.16         6.66 o                         
  -6  -9   3         14.25         -0.90        11.92 o                         
  -5  -9   3          3.42          0.38         4.79 o                         
  -4  -9   3          5.36          4.60         3.32 o                         
  -3  -9   3        341.80        335.19        11.33 o                         
  -2  -9   3        296.15        303.89         7.88 o                         
  -1  -9   3        200.04        202.46         6.59 o                         
   0  -9   3         17.68         22.80         2.60 o                         
   1  -9   3        111.89        117.90         4.46 o                         
   2  -9   3        110.81        113.12         6.26 o                         
   3  -9   3         64.47         82.94         5.10 o                         
   4  -9   3          0.74          1.81         2.20 o                         
   5  -9   3       2227.01       2252.75        37.11 o                         
   6  -9   3        662.61        717.42        18.62 o                         
   7  -9   3         55.46         48.25         3.99 o                         
   8  -9   3        146.66        140.74         6.27 o                         
   9  -9   3        267.91        261.75        11.01 o                         
  10  -9   3        261.00        249.67        10.58 o                         
  11  -9   3         49.49         37.78         6.86 o                         
  12  -9   3         38.55         24.94         9.73 o                         
  -8  -8   3        249.19        266.19        14.50 o                         
  -7  -8   3        105.93        102.45         9.39 o                         
  -6  -8   3         57.50         56.06         5.10 o                         
  -5  -8   3        184.13        201.11         7.42 o                         
  -4  -8   3       1259.94       1222.35        23.76 o                         
  -3  -8   3         46.39         37.08         2.98 o                         
  -2  -8   3        892.36        895.40        16.08 o                         
  -1  -8   3        775.98        779.96        14.94 o                         
   0  -8   3         16.50         11.63         2.17 o                         
   1  -8   3        298.17        308.40         7.21 o                         
   2  -8   3         10.73         12.49         1.91 o                         
   3  -8   3        221.84        216.69         7.06 o                         
   4  -8   3        319.25        343.59         8.66 o                         
   5  -8   3        983.44       1027.25        18.26 o                         
   6  -8   3       2246.58       2268.14        37.39 o                         
   7  -8   3         40.09         47.02         3.84 o                         
   8  -8   3         36.07         32.61         4.04 o                         
   9  -8   3        122.30        136.27         6.24 o                         
  10  -8   3        252.22        260.54        10.77 o                         
  11  -8   3         40.28         49.38         6.24 o                         
  12  -8   3         56.14         60.11         9.75 o                         
  13  -8   3        347.62        172.66        24.43 o                         
  -9  -7   3         61.19         55.24        10.50 o                         
  -8  -7   3        762.37        740.48        25.77 o                         
  -7  -7   3        992.05       1036.54        28.62 o                         
  -6  -7   3         23.97         27.54         3.27 o                         
  -5  -7   3        181.78        195.62        11.50 o                         
  -4  -7   3       2247.31       2295.84        38.01 o                         
  -3  -7   3        956.46        966.20        16.93 o                         
  -2  -7   3         19.74         21.26         2.50 o                         
  -1  -7   3        985.12        999.54        17.17 o                         
   0  -7   3       2631.16       2708.01        43.21 o                         
   1  -7   3       1030.57       1038.22        18.44 o                         
   2  -7   3        116.63        115.78         3.93 o                         
   3  -7   3       1192.75       1220.65        20.55 o                         
   4  -7   3       3942.19       4133.74        68.33 o                         
   5  -7   3         51.77         50.73         3.11 o                         
   6  -7   3        720.03        706.45        13.46 o                         
   7  -7   3        956.67        949.14        17.38 o                         
   8  -7   3         77.10         73.49         4.52 o                         
   9  -7   3        197.94        198.72         7.47 o                         
  10  -7   3        840.63        805.03        19.88 o                         
  11  -7   3       1225.08       1231.00        32.91 o                         
  12  -7   3        110.20        102.72        10.17 o                         
  13  -7   3        235.71        242.91        17.57 o                         
  -9  -6   3        385.24        394.07        16.37 o                         
  -8  -6   3        125.29        116.44         6.06 o                         
  -7  -6   3        677.31        721.72        21.72 o                         
  -6  -6   3       2019.51       2013.34        46.86 o                         
  -5  -6   3         76.61         79.74         4.05 o                         
  -4  -6   3        294.66        278.72         7.52 o                         
  -3  -6   3       1948.77       1938.78        31.47 o                         
  -2  -6   3       1534.14       1476.63        24.31 o                         
  -1  -6   3         12.72         20.19         1.80 o                         
   0  -6   3       3900.45       4002.05        65.52 o                         
   1  -6   3       4274.11       4251.73        66.58 o                         
   2  -6   3       2620.73       2627.85        43.63 o                         
   3  -6   3       4853.28       5024.83        78.59 o                         
   4  -6   3       2876.69       2829.30        47.13 o                         
   5  -6   3        449.77        386.32         8.58 o                         
   6  -6   3         84.05         91.74         4.04 o                         
   7  -6   3       2857.06       2860.04        46.31 o                         
   8  -6   3       2668.33       2568.34        42.07 o                         
   9  -6   3         21.83         17.82         4.93 o                         
  10  -6   3         27.57         27.68         4.38 o                         
  11  -6   3        895.71        849.68        19.72 o                         
  12  -6   3        536.92        516.31        23.06 o                         
  13  -6   3         42.77         38.28        11.49 o                         
 -10  -5   3        148.40        173.89        12.24 o                         
  -9  -5   3        314.44        329.28        11.54 o                         
  -8  -5   3        109.97        112.67         5.98 o                         
  -7  -5   3        447.82        465.59        10.53 o                         
  -6  -5   3       5005.78       4973.71        96.31 o                         
  -5  -5   3       1192.49       1225.23        23.09 o                         
  -4  -5   3          3.03          1.90         1.71 o                         
  -3  -5   3        137.68        116.98         3.51 o                         
  -2  -5   3       1682.32       1541.11        25.02 o                         
  -1  -5   3       3044.39       3213.26        52.72 o                         
   0  -5   3        273.24        277.29         5.90 o                         
   1  -5   3       8918.21       8640.55       133.50 o                         
   2  -5   3       6772.63       6735.03       109.06 o                         
   3  -5   3       7118.70       7270.70       112.78 o                         
   4  -5   3        234.86        208.78         5.39 o                         
   5  -5   3       1152.58       1019.06        19.25 o                         
   6  -5   3       2127.08       2129.85        34.76 o                         
   7  -5   3         54.27         51.25         3.39 o                         
   8  -5   3       1903.34       1904.99        33.27 o                         
   9  -5   3       2966.68       2948.72        48.06 o                         
  10  -5   3        278.11        278.39         8.68 o                         
  11  -5   3         12.28          9.07         4.80 o                         
  12  -5   3       1153.51       1179.33        39.30 o                         
  13  -5   3        508.26        531.69        25.64 o                         
 -11  -4   3        303.85        303.98        18.15 o                         
 -10  -4   3         13.05          8.80         5.68 o                         
  -9  -4   3        167.74        183.78        11.47 o                         
  -8  -4   3        145.75        151.40         6.35 o                         
  -7  -4   3        143.14        139.06         5.84 o                         
  -6  -4   3       1523.10       1518.83        29.26 o                         
  -5  -4   3       3260.88       3371.57        60.15 o                         
  -4  -4   3       2003.64       2118.49        43.35 o                         
  -3  -4   3        119.61        120.22         3.30 o                         
  -2  -4   3        513.92        493.03         9.99 o                         
  -1  -4   3       2804.75       2765.41        45.38 o                         
   0  -4   3        300.42        290.02         5.84 o                         
   1  -4   3       2108.85       2274.67        35.99 o                         
   2  -4   3       8701.84       8584.19       138.63 o                         
   3  -4   3       1828.83       1811.58        29.12 o                         
   4  -4   3       2720.84       2940.06        48.71 o                         
   5  -4   3        327.17        297.47         6.85 o                         
   6  -4   3       2012.01       1993.55        32.61 o                         
   7  -4   3       1584.10       1547.37        26.03 o                         
   8  -4   3        373.10        355.18         8.88 o                         
   9  -4   3        314.12        326.35         8.94 o                         
  10  -4   3        627.42        630.12        14.15 o                         
  11  -4   3         30.04         34.19         4.86 o                         
  12  -4   3         98.81         98.90        11.59 o                         
  13  -4   3        409.03        396.86        27.09 o                         
 -11  -3   3        191.10        219.97        14.14 o                         
 -10  -3   3         17.00         20.31         4.24 o                         
  -9  -3   3         60.35         48.57         4.40 o                         
  -8  -3   3        760.62        695.14        13.57 o                         
  -7  -3   3        490.06        489.92        10.60 o                         
  -6  -3   3        131.15        136.92         4.58 o                         
  -5  -3   3        464.78        492.81         9.71 o                         
  -4  -3   3       2727.06       2723.95        48.84 o                         
  -3  -3   3       1808.12       1987.88        33.19 o                         
  -2  -3   3        378.13        378.70         8.31 o                         
  -1  -3   3          4.42          9.46         1.42 o                         
   0  -3   3       6487.70       6561.47       101.43 o                         
   1  -3   3        441.47        492.91         8.97 o                         
   2  -3   3       2206.56       2262.54        35.77 o                         
   3  -3   3       3541.57       3501.20        54.90 o                         
   4  -3   3       1288.26       1321.45        22.73 o                         
   5  -3   3        139.29        133.39         4.26 o                         
   6  -3   3          3.02          1.67         2.12 o                         
   7  -3   3         47.83         46.61         3.21 o                         
   8  -3   3        315.85        294.78         7.58 o                         
   9  -3   3         51.11         43.55         3.83 o                         
  10  -3   3        275.45        295.91         8.58 o                         
  11  -3   3        445.20        450.89        14.43 o                         
  12  -3   3          0.07          9.91        11.93 o                         
  13  -3   3          3.09        -10.68        10.68 o                         
 -12  -2   3         94.41         86.79        13.19 o                         
 -11  -2   3        151.98        154.77        10.94 o                         
 -10  -2   3          0.98         -3.09         4.98 o                         
  -9  -2   3        177.29        159.28         5.54 o                         
  -8  -2   3          0.42          0.82         2.77 o                         
  -7  -2   3         21.74         29.78         3.55 o                         
  -6  -2   3         13.61         12.05         2.65 o                         
  -5  -2   3         30.39         30.77         2.11 o                         
  -4  -2   3         47.62         57.66         2.50 o                         
  -3  -2   3        131.99        136.97         3.47 o                         
  -2  -2   3          0.47          1.63         0.68 o                         
  -1  -2   3         15.27         19.99         1.08 o                         
   0  -2   3       2607.49       2707.24        42.34 o                         
   1  -2   3        477.30        555.99         9.86 o                         
   2  -2   3         36.00         54.30         2.02 o                         
   3  -2   3       6117.08       6305.41       107.21 o                         
   4  -2   3       1519.61       1775.65        31.38 o                         
   5  -2   3         11.70         12.13         1.85 o                         
   6  -2   3        315.55        312.06         6.94 o                         
   7  -2   3        351.61        371.26         8.20 o                         
   8  -2   3        581.98        602.21        12.01 o                         
   9  -2   3         14.77         18.21         3.35 o                         
  10  -2   3        732.21        711.99        17.44 o                         
  11  -2   3         32.56         41.17         4.76 o                         
  12  -2   3         12.83          2.63         8.03 o                         
 -12  -1   3         67.20         66.69         9.77 o                         
 -11  -1   3         32.37         25.58         6.34 o                         
 -10  -1   3          3.23          6.02         5.00 o                         
  -9  -1   3         18.91         15.86         3.88 o                         
  -8  -1   3          0.57          0.11         2.93 o                         
  -7  -1   3        785.80        836.18        15.77 o                         
  -6  -1   3        165.88        138.99         4.18 o                         
  -5  -1   3       1829.78       1847.23        31.12 o                         
  -4  -1   3         52.25         61.66         2.60 o                         
  -3  -1   3        820.95        846.54        14.72 o                         
  -2  -1   3       5572.51       5422.88        84.10 o                         
  -1  -1   3        821.02        794.20        13.05 o                         
   0  -1   3        327.48        312.84         5.93 o                         
   1  -1   3       3808.50       3891.53        63.24 o                         
   2  -1   3        107.78        156.65         3.64 o                         
   3  -1   3       1432.77       1592.09        26.72 o                         
   4  -1   3        140.30        185.98         4.89 o                         
   5  -1   3        912.57        918.70        16.49 o                         
   6  -1   3        868.29        892.93        15.65 o                         
   7  -1   3         24.32         32.82         2.73 o                         
   8  -1   3         33.20         41.33         3.35 o                         
   9  -1   3         33.63         36.75         4.24 o                         
  10  -1   3          4.47         -1.36         5.78 o                         
  11  -1   3         77.32         82.47        11.17 o                         
  12  -1   3        191.89        192.62        14.08 o                         
 -13   0   3        364.42        260.77        31.30 o                         
 -12   0   3        686.12        716.33        32.75 o                         
 -11   0   3          2.07         -1.97         7.22 o                         
 -10   0   3         16.95         13.08         4.62 o                         
  -9   0   3        452.94        450.39        12.03 o                         
  -8   0   3        534.52        512.86        12.45 o                         
  -7   0   3          8.40         13.36         2.73 o                         
  -6   0   3       2149.10       2228.64        39.14 o                         
  -5   0   3       3819.25       3839.39        63.01 o                         
  -4   0   3       4838.44       4720.28        76.94 o                         
  -3   0   3        442.15        451.69         8.43 o                         
  -2   0   3        833.97        790.53        13.71 o                         
  -1   0   3       6681.72       6360.61        98.38 o                         
   0   0   3       1104.17       1110.61        19.54 o                         
   1   0   3         69.23         71.90         2.46 o                         
   2   0   3       9241.55       8609.06       132.94 o                         
   3   0   3       4797.63       4669.86        75.98 o                         
   4   0   3         26.26         34.09         2.02 o                         
   5   0   3       1599.81       1667.87        28.42 o                         
   6   0   3       2685.97       2625.03        42.09 o                         
   7   0   3       1648.69       1633.11        31.41 o                         
   8   0   3         78.17         89.15         4.99 o                         
   9   0   3        362.61        375.79        10.34 o                         
  10   0   3        568.22        608.99        15.61 o                         
  11   0   3         64.25         75.05         8.12 o                         
  12   0   3        446.98        450.16        19.37 o                         
 -13   1   3         21.32         10.54        11.40 o                         
 -12   1   3       1405.66       1399.83        40.42 o                         
 -11   1   3       1178.86       1212.32        29.73 o                         
 -10   1   3        293.13        299.22        11.28 o                         
  -9   1   3         34.17         35.66         4.38 o                         
  -8   1   3       2382.89       2326.05        44.33 o                         
  -7   1   3       3555.24       3509.99        64.73 o                         
  -6   1   3        272.22        307.08         7.25 o                         
  -5   1   3       9649.85       9399.61       152.11 o                         
  -4   1   3       7099.92       6821.12       110.64 o                         
  -3   1   3       1446.71       1367.43        23.12 o                         
  -2   1   3       1263.93       1225.38        20.66 o                         
  -1   1   3       3581.93       3334.26        60.16 o                         
   0   1   3        210.22        201.60         4.11 o                         
   1   1   3        309.74        293.18         6.30 o                         
   2   1   3       6904.30       6926.72       123.82 o                         
   3   1   3      22495.48      21668.66       517.24 o                         
   4   1   3       3458.93       3547.94        58.22 o                         
   5   1   3         97.15        100.50         3.48 o                         
   6   1   3       1507.49       1513.67        27.35 o                         
   7   1   3         25.20         29.10         2.80 o                         
   8   1   3        391.06        387.89         9.52 o                         
   9   1   3       1087.54       1102.01        25.17 o                         
  10   1   3       2170.67       2180.17        58.64 o                         
  11   1   3        457.26        454.23        28.06 o                         
 -13   2   3        314.06        330.34        20.94 o                         
 -12   2   3         82.54         71.47         8.07 o                         
 -11   2   3       1737.71       1689.92        42.03 o                         
 -10   2   3       2384.77       2372.22        45.88 o                         
  -9   2   3         63.43         47.18         4.50 o                         
  -8   2   3         63.53         59.87         4.24 o                         
  -7   2   3       4592.81       4614.26        80.08 o                         
  -6   2   3       5373.60       5358.67        83.89 o                         
  -5   2   3          0.41          7.22         1.74 o                         
  -4   2   3      12423.09      11756.56       189.81 o                         
  -3   2   3       2410.53       2092.50        33.29 o                         
  -2   2   3        135.18        103.78         2.75 o                         
  -1   2   3        423.59        412.02         7.59 o                         
   0   2   3       3689.55       3358.58        54.81 o                         
   1   2   3      17805.24      17289.23       325.57 o                         
   2   2   3          6.26          9.96         1.32 o                         
   3   2   3       6901.91       7106.05       134.89 o                         
   4   2   3      10745.08      10686.38       216.09 o                         
   5   2   3       4047.71       4065.20        83.73 o                         
   6   2   3        554.71        565.42        14.08 o                         
   7   2   3       1315.67       1396.55        38.13 o                         
   8   2   3       2374.40       2404.05        51.68 o                         
   9   2   3        165.09        175.14        15.27 o                         
  10   2   3        361.89        449.61        26.02 o                         
  11   2   3       1026.21       1123.29        70.12 o                         
 -13   3   3        848.58        838.75        32.63 o                         
 -12   3   3        417.56        369.16        21.98 o                         
 -11   3   3         24.98         26.98         5.67 o                         
 -10   3   3        439.69        446.26        12.88 o                         
  -9   3   3       2172.20       2132.56        39.22 o                         
  -8   3   3         54.92         57.17         4.10 o                         
  -7   3   3        993.47       1020.49        18.62 o                         
  -6   3   3       3707.08       3542.92        56.21 o                         
  -5   3   3       2234.25       2146.77        34.60 o                         
  -4   3   3        108.03        134.40         3.97 o                         
  -3   3   3       3811.20       3813.66        62.42 o                         
  -2   3   3        434.96        303.83         6.36 o                         
  -1   3   3         66.69         43.58         1.92 o                         
   0   3   3       3524.04       3506.17        57.26 o                         
   1   3   3       7725.64       7264.55       137.65 o                         
   2   3   3       4714.12       4851.78        92.74 o                         
   3   3   3         80.04         72.06         4.27 o                         
   4   3   3       1466.03       1409.89        33.87 o                         
   5   3   3       1396.63       1420.60        34.76 o                         
   6   3   3         74.38         84.81         6.27 o                         
   7   3   3        499.66        513.39        15.87 o                         
   8   3   3       2058.53       2094.81        74.05 o                         
   9   3   3       1462.31       1518.29        48.86 o                         
  10   3   3         19.55          9.97        13.12 o                         
 -13   4   3        494.92        490.88        25.22 o                         
 -12   4   3        506.04        534.53        21.60 o                         
 -11   4   3        369.69        366.78        12.29 o                         
 -10   4   3       1161.88       1181.17        24.02 o                         
  -9   4   3       1682.38       1691.36        28.65 o                         
  -8   4   3       2054.08       2110.92        34.86 o                         
  -7   4   3         71.99         86.37         3.90 o                         
  -6   4   3       2119.00       2199.31        35.77 o                         
  -5   4   3       1576.95       1522.71        25.22 o                         
  -4   4   3        636.98        623.39        11.23 o                         
  -3   4   3         77.15         67.63         2.75 o                         
  -2   4   3        482.46        415.28         8.46 o                         
  -1   4   3       2276.17       2209.99        36.73 o                         
   0   4   3        319.49        311.97         6.78 o                         
   1   4   3       1069.93       1047.10        21.16 o                         
   2   4   3        829.99        787.42        18.64 o                         
   3   4   3        369.58        360.94        10.48 o                         
   4   4   3         62.51         60.62         4.59 o                         
   5   4   3        135.95        129.95         7.24 o                         
   6   4   3       1414.95       1428.49        31.07 o                         
   7   4   3        403.18        442.39        15.78 o                         
   8   4   3          1.52          3.77        12.23 o                         
   9   4   3         27.30         21.58        18.84 o                         
 -13   5   3         27.49         45.45        11.78 o                         
 -12   5   3         12.82         28.02         8.17 o                         
 -11   5   3         35.31         35.55         5.80 o                         
 -10   5   3          4.74         10.47         2.97 o                         
  -9   5   3        323.11        312.27         8.40 o                         
  -8   5   3        371.22        375.30         8.84 o                         
  -7   5   3       1047.48       1049.03        18.57 o                         
  -6   5   3         20.48         23.77         2.75 o                         
  -5   5   3         17.02         22.58         2.32 o                         
  -4   5   3        163.02        161.17         4.52 o                         
  -3   5   3        327.59        321.22         6.74 o                         
  -2   5   3         76.78         82.18         3.01 o                         
  -1   5   3       3313.38       3562.99        64.73 o                         
   0   5   3          0.97          2.06         1.61 o                         
   1   5   3         12.38         12.62         1.87 o                         
   2   5   3          0.78          0.18         1.88 o                         
   3   5   3        933.94        946.51        22.34 o                         
   4   5   3        873.46        928.42        21.23 o                         
   5   5   3        341.46        341.41        16.61 o                         
   6   5   3        105.43        120.95         7.62 o                         
   7   5   3         21.39         11.67         6.66 o                         
   8   5   3          1.63         -6.97         9.47 o                         
   9   5   3         12.05         17.14        12.29 o                         
 -13   6   3         70.15         89.57        21.07 o                         
 -12   6   3         10.41         29.18         8.50 o                         
 -11   6   3        376.80        332.27         9.99 o                         
 -10   6   3         51.90         49.48         4.47 o                         
  -9   6   3          6.95          8.90         3.59 o                         
  -8   6   3          6.97          1.53         3.06 o                         
  -7   6   3          2.24         -1.39         2.92 o                         
  -6   6   3        140.14        167.10         5.49 o                         
  -5   6   3          1.71         -1.69         2.09 o                         
  -4   6   3         42.50         50.18         2.76 o                         
  -3   6   3          8.20          9.97         1.77 o                         
  -2   6   3         15.93         18.27         2.20 o                         
  -1   6   3        748.23        767.01        14.31 o                         
   0   6   3        190.10        220.56         5.47 o                         
   1   6   3        276.53        274.09         6.80 o                         
   2   6   3         57.25         53.63         3.94 o                         
   3   6   3        488.51        503.98        14.37 o                         
   4   6   3          3.62          2.28         4.68 o                         
   5   6   3          4.88          2.18         5.55 o                         
   6   6   3          5.30         -0.14         9.71 o                         
   7   6   3        248.80        233.33        14.67 o                         
   8   6   3        227.78        254.44        18.07 o                         
 -13   7   3        313.32        332.19        26.10 o                         
 -12   7   3        681.55        706.66        27.43 o                         
 -11   7   3        155.90        146.39         7.37 o                         
 -10   7   3        228.44        248.49        10.50 o                         
  -9   7   3         13.05         18.58         4.05 o                         
  -8   7   3        210.73        226.84         7.41 o                         
  -7   7   3        634.79        648.77        13.07 o                         
  -6   7   3       2119.89       2130.74        36.81 o                         
  -5   7   3        508.06        483.35        10.02 o                         
  -4   7   3        137.76        148.81         4.65 o                         
  -3   7   3         13.11         14.13         2.26 o                         
  -2   7   3        156.70        146.02         5.11 o                         
  -1   7   3         34.81         34.57         2.53 o                         
   0   7   3        619.24        603.31        11.44 o                         
   1   7   3        390.23        372.13         8.86 o                         
   2   7   3        325.72        340.89         9.64 o                         
   3   7   3         92.06         87.82         6.49 o                         
   4   7   3         21.92         19.05         5.79 o                         
   5   7   3        159.86        159.19         9.16 o                         
   6   7   3         30.14         18.31         8.27 o                         
   7   7   3          6.31         14.01        11.93 o                         
 -13   8   3        412.19        500.37        39.52 o                         
 -12   8   3         67.76         99.14        11.10 o                         
 -11   8   3          7.71         14.17         7.63 o                         
 -10   8   3       1238.75       1222.61        38.56 o                         
  -9   8   3        439.23        462.76        12.87 o                         
  -8   8   3        286.74        292.98         8.74 o                         
  -7   8   3          4.15          4.27         3.09 o                         
  -6   8   3        343.95        342.64         8.54 o                         
  -5   8   3       2675.07       2638.51        42.95 o                         
  -4   8   3        162.43        167.80         7.34 o                         
  -3   8   3         24.21         18.56         3.67 o                         
  -2   8   3       1204.28       1234.01        24.26 o                         
  -1   8   3        311.14        305.72         7.34 o                         
   0   8   3         44.77         44.79         3.21 o                         
   1   8   3         24.37         19.28         3.13 o                         
   2   8   3       2706.56       2633.43        57.08 o                         
   3   8   3        433.25        446.22        17.06 o                         
   4   8   3        237.84        226.13        11.13 o                         
   5   8   3       1081.06       1092.99        30.78 o                         
   6   8   3        256.82        265.31        19.36 o                         
 -12   9   3       1033.97       1072.69        39.86 o                         
 -11   9   3        882.54        916.60        25.88 o                         
 -10   9   3          1.40          7.95         5.99 o                         
  -9   9   3        606.28        627.10        26.14 o                         
  -8   9   3       1560.42       1568.47        32.65 o                         
  -7   9   3       1156.21       1136.66        23.84 o                         
  -6   9   3         53.10         48.30         5.34 o                         
  -5   9   3       1250.33       1240.69        24.83 o                         
  -4   9   3       2435.36       2397.75        49.77 o                         
  -3   9   3          1.04         -0.63         4.12 o                         
  -2   9   3        483.53        476.93        12.05 o                         
  -1   9   3        667.57        644.73        12.63 o                         
   0   9   3        140.37        138.99         5.51 o                         
   1   9   3         76.25         78.29         4.32 o                         
   2   9   3        269.75        283.64        13.08 o                         
   3   9   3       1217.07       1234.14        32.46 o                         
   4   9   3        344.74        331.72        19.56 o                         
   5   9   3        117.23        121.72        13.91 o                         
 -12  10   3        370.63        368.69        32.06 o                         
 -11  10   3        461.35        537.48        23.73 o                         
 -10  10   3        862.34        800.68        27.31 o                         
  -9  10   3          5.80          6.65         6.37 o                         
  -8  10   3        780.19        788.73        20.73 o                         
  -7  10   3       1058.31       1074.52        33.52 o                         
  -6  10   3        196.68        212.17        10.59 o                         
  -5  10   3          1.26         -3.94         5.14 o                         
  -4  10   3       1003.16        974.21        26.00 o                         
  -3  10   3       1510.00       1540.70        35.29 o                         
  -2  10   3          0.51          1.94         4.99 o                         
  -1  10   3        306.50        299.12        11.04 o                         
   0  10   3        792.10        752.18        18.93 o                         
   1  10   3        641.37        623.53        27.77 o                         
   2  10   3          7.45          7.32        16.26 o                         
   3  10   3        861.33        860.20        38.59 o                         
 -11  11   3          2.21          7.05        13.74 o                         
 -10  11   3        306.18        348.25        20.45 o                         
  -9  11   3        289.35        283.23        20.88 o                         
  -8  11   3         17.20         15.94         8.64 o                         
  -7  11   3       1037.87       1026.42        29.20 o                         
  -6  11   3        489.47        509.07        18.86 o                         
  -5  11   3         31.12         34.78         7.11 o                         
  -4  11   3        174.74        149.38        14.40 o                         
  -3  11   3        422.89        410.18        19.54 o                         
  -2  11   3        346.93        342.52        14.24 o                         
  -1  11   3        184.22        162.41         9.66 o                         
   0  11   3        710.57        672.65        25.57 o                         
   1  11   3        500.46        468.53        25.21 o                         
   2  11   3        103.24        100.34        21.04 o                         
  -9  12   3        178.77        197.23        16.62 o                         
  -8  12   3         53.82         47.03        15.22 o                         
  -7  12   3        111.23         99.44        11.87 o                         
  -6  12   3        388.71        376.06        27.50 o                         
  -5  12   3         35.27         49.98        10.21 o                         
  -4  12   3          2.89         -1.53         9.03 o                         
  -3  12   3         46.49         56.08        10.65 o                         
  -2  12   3         75.31         81.69        15.76 o                         
  -1  12   3        167.92        147.33        17.60 o                         
  -6  13   3         23.15         15.00        11.93 o                         
  -5  13   3         63.66         53.06        14.09 o                         
   2 -14   4        132.81        116.31        21.82 o                         
   3 -14   4         35.86         27.66        11.64 o                         
   4 -14   4          0.54         -7.99        11.51 o                         
   5 -14   4        316.01        310.47        21.82 o                         
   6 -14   4          9.56          3.57        14.97 o                         
   7 -14   4          0.05         11.63        14.46 o                         
  -1 -13   4         82.88         59.80        31.89 o                         
   0 -13   4         13.68         36.80        14.90 o                         
   1 -13   4          7.22         15.43         9.19 o                         
   2 -13   4        237.19        216.90        15.94 o                         
   3 -13   4        213.68        212.47        20.10 o                         
   4 -13   4          0.71         -7.76         8.26 o                         
   5 -13   4        156.42        182.07        14.14 o                         
   6 -13   4        131.43        119.51        11.38 o                         
   7 -13   4        312.52        377.56        26.70 o                         
   8 -13   4          0.96        -10.33        13.85 o                         
   9 -13   4         70.16         58.43        16.98 o                         
  -3 -12   4         80.99         68.59        33.70 o                         
  -2 -12   4         15.99         44.06        19.34 o                         
  -1 -12   4         40.09         19.41         8.87 o                         
   0 -12   4          2.93          7.35         7.61 o                         
   1 -12   4        110.72         96.04         7.10 o                         
   2 -12   4        127.10         98.47         7.41 o                         
   3 -12   4        226.38        213.64        10.73 o                         
   4 -12   4          0.58          1.91         6.22 o                         
   5 -12   4         11.76          1.61         6.31 o                         
   6 -12   4          4.53          2.05         7.36 o                         
   7 -12   4        342.50        311.20        22.65 o                         
   8 -12   4        103.57         92.42         9.29 o                         
   9 -12   4          4.92         10.24        11.89 o                         
  10 -12   4        196.29        161.81        14.27 o                         
  -4 -11   4         46.68         55.76        12.77 o                         
  -3 -11   4         10.52         27.08         9.61 o                         
  -2 -11   4         52.21         51.31         6.61 o                         
  -1 -11   4         95.35         91.29         6.56 o                         
   0 -11   4        114.21        113.68         6.30 o                         
   1 -11   4         13.14         20.41         3.18 o                         
   2 -11   4         52.79         63.52         5.69 o                         
   3 -11   4        205.09        195.28         8.94 o                         
   4 -11   4         23.01         27.94         5.08 o                         
   5 -11   4         31.68         27.80         3.75 o                         
   6 -11   4        186.10        179.11         7.33 o                         
   7 -11   4          1.14         -0.38         4.00 o                         
   8 -11   4        179.03        180.69         8.61 o                         
   9 -11   4          0.65         -1.98         5.70 o                         
  10 -11   4         25.55         16.72         7.35 o                         
  11 -11   4         13.36          4.90         8.69 o                         
  -6 -10   4        183.22        186.12        17.22 o                         
  -5 -10   4        203.64        203.29        11.53 o                         
  -4 -10   4         46.24         46.55         6.73 o                         
  -3 -10   4         42.48         47.88         6.20 o                         
  -2 -10   4        373.46        380.46        11.64 o                         
  -1 -10   4         16.27         18.31         3.55 o                         
   0 -10   4          0.68          2.95         3.27 o                         
   1 -10   4        270.59        270.23         7.37 o                         
   2 -10   4        283.04        284.52         7.62 o                         
   3 -10   4        146.22        152.15         6.91 o                         
   4 -10   4        262.15        275.89         9.12 o                         
   5 -10   4        400.11        399.02        10.09 o                         
   6 -10   4        226.73        222.38         7.54 o                         
   7 -10   4          6.94          0.35         4.34 o                         
   8 -10   4         32.39         40.36         4.96 o                         
   9 -10   4        172.48        158.29         7.98 o                         
  10 -10   4        275.05        280.78        11.68 o                         
  11 -10   4          9.19         18.23         7.43 o                         
  12 -10   4        119.51        110.23        15.50 o                         
  -7  -9   4        138.84        145.09        17.37 o                         
  -6  -9   4          5.24         12.72        10.32 o                         
  -5  -9   4        116.23        118.26         8.46 o                         
  -4  -9   4        697.71        670.66        22.45 o                         
  -3  -9   4          0.36          1.47         4.15 o                         
  -2  -9   4        358.29        342.42         9.14 o                         
  -1  -9   4        764.01        751.95        15.01 o                         
   0  -9   4        105.04         96.83         4.20 o                         
   1  -9   4        112.00        111.22         4.70 o                         
   2  -9   4       1745.51       1802.05        38.40 o                         
   3  -9   4       1196.13       1201.21        25.85 o                         
   4  -9   4        106.82        105.23         5.28 o                         
   5  -9   4       1800.81       1842.14        32.54 o                         
   6  -9   4       1024.84       1004.67        18.56 o                         
   7  -9   4          7.07          8.51         3.68 o                         
   8  -9   4        137.35        132.96         6.40 o                         
   9  -9   4        735.03        748.60        18.52 o                         
  10  -9   4        809.38        819.07        20.33 o                         
  11  -9   4        210.43        201.27        10.80 o                         
  12  -9   4         45.88         52.22        10.72 o                         
  -8  -8   4        600.63        628.55        23.62 o                         
  -7  -8   4        358.08        365.71        16.02 o                         
  -6  -8   4         62.64         72.59         7.02 o                         
  -5  -8   4         76.48         83.46         6.44 o                         
  -4  -8   4       2129.45       2058.31        44.42 o                         
  -3  -8   4       1236.29       1223.20        23.83 o                         
  -2  -8   4         49.46         40.51         2.63 o                         
  -1  -8   4        524.17        516.23        10.94 o                         
   0  -8   4       1237.64       1217.00        20.84 o                         
   1  -8   4        427.90        433.00         9.00 o                         
   2  -8   4        498.64        511.48        10.15 o                         
   3  -8   4       2555.56       2559.56        41.36 o                         
   4  -8   4       2387.61       2440.14        43.63 o                         
   5  -8   4        957.47       1000.91        18.98 o                         
   6  -8   4       1672.43       1700.80        28.90 o                         
   7  -8   4       2621.51       2595.29        42.73 o                         
   8  -8   4        249.87        234.61         7.86 o                         
   9  -8   4         28.65         27.31         4.64 o                         
  10  -8   4        930.13        956.00        21.39 o                         
  11  -8   4       1109.33       1124.38        31.28 o                         
  12  -8   4         81.42         89.29        13.11 o                         
  -9  -7   4        106.32        103.90        19.64 o                         
  -8  -7   4        139.93        144.49        10.18 o                         
  -7  -7   4        815.16        786.07        18.85 o                         
  -6  -7   4        409.48        424.48        18.56 o                         
  -5  -7   4        102.70        101.81         6.29 o                         
  -4  -7   4       1141.84       1133.83        24.99 o                         
  -3  -7   4       2082.14       2175.10        41.36 o                         
  -2  -7   4       2269.53       2357.32        40.85 o                         
  -1  -7   4        335.35        338.90         7.80 o                         
   0  -7   4       1402.58       1425.89        24.76 o                         
   1  -7   4       1620.81       1635.34        26.94 o                         
   2  -7   4        166.80        154.20         4.60 o                         
   3  -7   4        211.78        189.53         5.28 o                         
   4  -7   4       1756.29       1737.78        30.06 o                         
   5  -7   4       1907.07       1950.62        33.77 o                         
   6  -7   4        133.37        136.59         5.82 o                         
   7  -7   4       2392.00       2405.81        39.66 o                         
   8  -7   4       2507.66       2524.48        41.70 o                         
   9  -7   4        446.57        423.58        10.83 o                         
  10  -7   4         76.63         79.85         6.14 o                         
  11  -7   4        538.13        548.80        21.07 o                         
  12  -7   4        543.68        579.25        23.02 o                         
  13  -7   4        403.97        426.39        33.30 o                         
 -10  -6   4        101.79         66.26        22.96 o                         
  -9  -6   4        197.67        224.21        16.52 o                         
  -8  -6   4        101.48        108.34         6.10 o                         
  -7  -6   4        152.69        148.23         6.07 o                         
  -6  -6   4       3050.33       2974.22        61.75 o                         
  -5  -6   4       1055.31       1099.90        27.69 o                         
  -4  -6   4         23.55         24.12         3.34 o                         
  -3  -6   4        706.20        730.05        14.93 o                         
  -2  -6   4       2105.14       2100.80        39.60 o                         
  -1  -6   4       2997.81       3112.65        53.93 o                         
   0  -6   4        177.14        155.16         5.29 o                         
   1  -6   4       1748.80       1723.40        28.03 o                         
   2  -6   4       1597.69       1569.57        25.78 o                         
   3  -6   4         37.04         37.43         2.39 o                         
   4  -6   4        716.30        663.20        12.78 o                         
   5  -6   4       2205.81       2269.19        38.67 o                         
   6  -6   4        753.07        748.76        14.67 o                         
   7  -6   4         49.21         39.79         3.51 o                         
   8  -6   4        413.69        388.19         9.56 o                         
   9  -6   4        976.87        960.26        18.35 o                         
  10  -6   4          4.56         -0.64         4.98 o                         
  11  -6   4        263.11        234.69        10.99 o                         
  12  -6   4        461.08        518.00        23.98 o                         
  13  -6   4        847.46        817.61        75.96 o                         
 -10  -5   4         29.00         11.17        14.01 o                         
  -9  -5   4         24.61         32.97         5.48 o                         
  -8  -5   4         91.85         85.53         5.71 o                         
  -7  -5   4        121.64        101.25         4.82 o                         
  -6  -5   4        969.72        942.36        20.23 o                         
  -5  -5   4       2891.83       3069.17        67.74 o                         
  -4  -5   4          3.23          1.74         2.51 o                         
  -3  -5   4         11.88          8.71         2.37 o                         
  -2  -5   4          2.98          1.43         2.02 o                         
  -1  -5   4        204.52        206.85         4.87 o                         
   0  -5   4       2425.04       2525.95        41.90 o                         
   1  -5   4          6.57          5.28         2.11 o                         
   2  -5   4       1651.17       1629.23        26.53 o                         
   3  -5   4        309.43        309.29         6.82 o                         
   4  -5   4        395.44        451.12         9.27 o                         
   5  -5   4       1494.87       1631.82        28.32 o                         
   6  -5   4         29.69         28.39         2.98 o                         
   7  -5   4        116.42        121.08         4.97 o                         
   8  -5   4         26.66         18.19         3.51 o                         
   9  -5   4         54.24         51.63         4.41 o                         
  10  -5   4         22.66         23.44         4.79 o                         
  11  -5   4         22.01         12.77         5.64 o                         
  12  -5   4        657.72        740.75        29.16 o                         
  13  -5   4         97.83         82.52        12.64 o                         
 -11  -4   4          3.71        -10.07        12.37 o                         
 -10  -4   4          1.99         -6.77         6.77 o                         
  -9  -4   4         11.96         10.28         4.77 o                         
  -8  -4   4          0.47          2.86         3.65 o                         
  -7  -4   4         83.58         79.50         4.62 o                         
  -6  -4   4        222.58        221.42         6.73 o                         
  -5  -4   4        167.07        180.56         5.63 o                         
  -4  -4   4        935.31        996.13        23.52 o                         
  -3  -4   4        455.75        496.19        11.09 o                         
  -2  -4   4         19.17         23.00         2.35 o                         
  -1  -4   4        913.62        999.83        18.52 o                         
   0  -4   4        268.58        304.13         6.06 o                         
   1  -4   4        926.32       1012.79        17.59 o                         
   2  -4   4        394.31        440.78         8.27 o                         
   3  -4   4       3460.59       3781.29        59.49 o                         
   4  -4   4        381.25        410.59         8.48 o                         
   5  -4   4        439.05        484.52         9.96 o                         
   6  -4   4        844.42        919.21        17.13 o                         
   7  -4   4        220.37        209.62         6.55 o                         
   8  -4   4         49.18         37.75         3.76 o                         
   9  -4   4        142.93        145.61         6.19 o                         
  10  -4   4          1.38          1.00         4.09 o                         
  11  -4   4        563.03        545.63        17.45 o                         
  12  -4   4        298.51        323.25        20.32 o                         
  13  -4   4          0.33        -13.90        13.90 o                         
 -11  -3   4          9.68         12.06         7.92 o                         
 -10  -3   4          1.69         -0.74         4.43 o                         
  -9  -3   4         11.85          7.72         3.80 o                         
  -8  -3   4         26.56         31.15         3.69 o                         
  -7  -3   4        760.71        772.46        14.33 o                         
  -6  -3   4         54.13         50.22         2.93 o                         
  -5  -3   4        135.56        143.76         4.68 o                         
  -4  -3   4        236.91        247.51         5.69 o                         
  -3  -3   4         57.81         50.53         3.03 o                         
  -2  -3   4        588.41        605.96        11.91 o                         
  -1  -3   4        294.44        318.16         6.36 o                         
   0  -3   4        669.00        660.45        11.35 o                         
   1  -3   4        874.95        943.22        15.72 o                         
   2  -3   4         16.65         17.79         1.64 o                         
   3  -3   4        402.27        509.29         9.32 o                         
   4  -3   4        598.34        613.21        11.65 o                         
   5  -3   4        574.92        596.68        13.74 o                         
   6  -3   4        182.19        190.06         6.08 o                         
   7  -3   4        785.99        786.33        14.63 o                         
   8  -3   4       1337.86       1340.21        25.85 o                         
   9  -3   4        118.94        104.21         5.04 o                         
  10  -3   4         22.44         26.79         5.24 o                         
  11  -3   4         41.39         47.94         6.82 o                         
  12  -3   4        390.07        410.55        27.02 o                         
 -12  -2   4         63.86        105.34        23.27 o                         
 -11  -2   4         99.26         74.00         7.99 o                         
 -10  -2   4        287.97        322.24        18.50 o                         
  -9  -2   4        395.19        392.40        10.41 o                         
  -8  -2   4        289.82        264.71         7.76 o                         
  -7  -2   4         40.72         36.47         2.77 o                         
  -6  -2   4       6295.13       6408.61       100.15 o                         
  -5  -2   4       1329.18       1380.92        26.35 o                         
  -4  -2   4         19.01         19.95         1.78 o                         
  -3  -2   4       3012.39       2951.28        46.65 o                         
  -2  -2   4       1753.71       1759.10        30.95 o                         
  -1  -2   4        205.96        196.99         4.23 o                         
   0  -2   4        335.20        394.51         7.59 o                         
   1  -2   4       1743.85       1809.09        28.90 o                         
   2  -2   4         10.19         13.26         1.70 o                         
   3  -2   4        608.51        680.91        12.42 o                         
   4  -2   4       5487.61       5871.33       100.37 o                         
   5  -2   4       2822.25       2843.13        49.60 o                         
   6  -2   4        229.25        225.01         6.33 o                         
   7  -2   4        598.25        563.85        11.83 o                         
   8  -2   4        840.67        865.08        16.91 o                         
   9  -2   4         15.08         16.53         3.90 o                         
  10  -2   4        165.21        173.01         9.87 o                         
  11  -2   4        285.29        305.70        12.99 o                         
  12  -2   4       1085.76       1093.37        38.24 o                         
 -12  -1   4        969.19       1003.85        31.92 o                         
 -11  -1   4         79.53         81.05         7.42 o                         
 -10  -1   4        213.39        220.05        10.36 o                         
  -9  -1   4       1027.33        998.09        20.54 o                         
  -8  -1   4       1269.61       1171.46        22.80 o                         
  -7  -1   4         47.25         47.03         2.85 o                         
  -6  -1   4       2357.12       2340.63        39.42 o                         
  -5  -1   4       9403.53       9290.31       144.11 o                         
  -4  -1   4       3466.21       3363.61        55.43 o                         
  -3  -1   4        325.66        326.11         6.68 o                         
  -2  -1   4       8898.91       8471.35       131.15 o                         
  -1  -1   4       2680.73       2427.68        40.11 o                         
   0  -1   4        822.87        843.21        14.69 o                         
   1  -1   4         93.86         84.46         2.83 o                         
   2  -1   4       8063.72       7718.94       124.89 o                         
   3  -1   4      14206.26      14239.75       219.37 o                         
   4  -1   4       1838.56       2113.79        35.44 o                         
   5  -1   4       2591.64       2594.90        43.40 o                         
   6  -1   4       2378.33       2356.60        38.19 o                         
   7  -1   4       1729.77       1775.00        29.60 o                         
   8  -1   4       2230.16       2243.16        37.01 o                         
   9  -1   4        617.81        622.00        16.75 o                         
  10  -1   4       1769.30       1816.60        48.09 o                         
  11  -1   4          1.10          3.58         5.96 o                         
  12  -1   4        529.73        559.45        25.40 o                         
 -13   0   4          3.33         -3.21        11.56 o                         
 -12   0   4        846.60        841.41        28.12 o                         
 -11   0   4       1875.27       1866.24        42.88 o                         
 -10   0   4        495.60        457.89        12.51 o                         
  -9   0   4        483.53        495.97        13.04 o                         
  -8   0   4        198.45        179.36         7.74 o                         
  -7   0   4       2042.58       1951.75        35.16 o                         
  -6   0   4        237.80        267.60         6.40 o                         
  -5   0   4       6608.78       6567.85       102.29 o                         
  -4   0   4       7174.65       6963.21       108.31 o                         
  -3   0   4       5500.54       5541.53        86.33 o                         
  -2   0   4        206.85        165.56         4.01 o                         
  -1   0   4       7110.92       6619.88       102.62 o                         
   0   0   4       4828.26       4699.12        89.67 o                         
   1   0   4         20.81         14.13         1.30 o                         
   2   0   4       6907.09       7107.67       115.02 o                         
   3   0   4      10734.42      10627.95       171.62 o                         
   4   0   4       4143.41       4156.47        68.16 o                         
   5   0   4         47.94         32.99         2.43 o                         
   6   0   4       3071.26       3126.44        49.92 o                         
   7   0   4        933.36        932.75        17.45 o                         
   8   0   4         56.55         53.06         3.84 o                         
   9   0   4        887.04        880.18        24.50 o                         
  10   0   4       2404.30       2405.48        64.09 o                         
  11   0   4        353.50        330.99        13.99 o                         
 -13   1   4        266.26        197.23        19.85 o                         
 -12   1   4         12.26         30.17         8.62 o                         
 -11   1   4       1379.49       1438.63        36.97 o                         
 -10   1   4       1658.59       1641.06        35.18 o                         
  -9   1   4        256.30        266.34         9.27 o                         
  -8   1   4       3869.99       3868.01        71.61 o                         
  -7   1   4       2254.28       2129.09        38.14 o                         
  -6   1   4       2194.80       2010.83        34.14 o                         
  -5   1   4        394.44        397.89         8.31 o                         
  -4   1   4      15509.23      14883.28       240.05 o                         
  -3   1   4       5594.50       5348.22        87.15 o                         
  -2   1   4       1135.08       1121.13        18.40 o                         
  -1   1   4        738.06        671.15        12.74 o                         
   0   1   4       4978.93       4469.63        76.36 o                         
   1   1   4       8807.38       8481.41       143.67 o                         
   2   1   4         13.21         15.01         1.65 o                         
   3   1   4       1085.07        982.68        19.06 o                         
   4   1   4       2145.37       2065.52        38.36 o                         
   5   1   4       1394.52       1463.52        26.54 o                         
   6   1   4         51.98         48.27         4.33 o                         
   7   1   4        218.50        218.58         6.56 o                         
   8   1   4       2118.63       2119.01        38.21 o                         
   9   1   4        349.62        339.29        14.09 o                         
  10   1   4        405.55        404.36        14.57 o                         
  11   1   4        410.34        400.93        25.90 o                         
 -13   2   4        611.40        636.51        28.43 o                         
 -12   2   4        170.69        154.76        10.65 o                         
 -11   2   4        158.89        150.84         8.96 o                         
 -10   2   4          7.64         -0.72         4.64 o                         
  -9   2   4        132.05        154.81         8.13 o                         
  -8   2   4        188.40        212.06         7.71 o                         
  -7   2   4        915.84        942.40        17.40 o                         
  -6   2   4       1760.69       1576.89        28.82 o                         
  -5   2   4       2347.01       2388.76        38.40 o                         
  -4   2   4        786.44        800.75        13.93 o                         
  -3   2   4       2318.72       2210.95        35.33 o                         
  -2   2   4       1435.47       1315.64        22.47 o                         
  -1   2   4         16.08         14.15         1.68 o                         
   0   2   4        320.72        248.06         5.25 o                         
   1   2   4      12866.09      12836.66       206.65 o                         
   2   2   4       1159.71       1059.08        18.40 o                         
   3   2   4         22.06         22.74         1.75 o                         
   4   2   4       1070.21       1081.72        22.67 o                         
   5   2   4       3830.09       3985.81        82.45 o                         
   6   2   4        510.63        532.64        18.09 o                         
   7   2   4         33.42         22.20         6.30 o                         
   8   2   4        499.62        505.52        18.89 o                         
   9   2   4        114.93        115.65        13.38 o                         
  10   2   4          6.32         15.79        12.26 o                         
 -13   3   4        282.43        274.20        18.48 o                         
 -12   3   4        319.84        351.51        35.29 o                         
 -11   3   4        124.80        109.48         8.81 o                         
 -10   3   4         13.78         19.64         5.40 o                         
  -9   3   4        963.08        999.15        21.69 o                         
  -8   3   4        535.93        566.53        11.40 o                         
  -7   3   4        132.61        140.32         4.87 o                         
  -6   3   4         39.17         29.90         2.74 o                         
  -5   3   4       2080.49       2233.62        37.75 o                         
  -4   3   4        101.71        100.29         3.63 o                         
  -3   3   4        185.26        195.60         4.80 o                         
  -2   3   4        299.80        302.26         6.32 o                         
  -1   3   4        346.92        478.66         8.71 o                         
   0   3   4          6.62          8.93         1.42 o                         
   1   3   4        186.90        243.94         5.48 o                         
   2   3   4        679.81        592.15        11.47 o                         
   3   3   4        774.69        863.20        18.28 o                         
   4   3   4        284.31        296.78         9.86 o                         
   5   3   4          3.09          1.51         4.50 o                         
   6   3   4         98.00        107.62         8.07 o                         
   7   3   4         55.95         57.12         6.98 o                         
   8   3   4          2.36          6.67         8.02 o                         
   9   3   4         13.10         15.72        11.20 o                         
  10   3   4         12.51         17.55        14.23 o                         
 -13   4   4         19.98         29.17        15.90 o                         
 -12   4   4         60.13         67.78        15.10 o                         
 -11   4   4          0.77         -5.72         5.72 o                         
 -10   4   4        466.96        468.04        12.95 o                         
  -9   4   4         22.40         30.99         3.21 o                         
  -8   4   4         33.30         31.51         3.21 o                         
  -7   4   4         63.97         86.65         5.03 o                         
  -6   4   4        224.15        227.52         6.07 o                         
  -5   4   4        958.04       1059.72        19.08 o                         
  -4   4   4       1581.17       1679.13        28.75 o                         
  -3   4   4        262.90        276.40         6.26 o                         
  -2   4   4         26.80         36.58         2.06 o                         
  -1   4   4        146.27        172.37         4.47 o                         
   0   4   4        791.59        820.67        15.38 o                         
   1   4   4         97.04         97.87         3.94 o                         
   2   4   4         12.68          9.63         2.10 o                         
   3   4   4        299.03        341.15        10.54 o                         
   4   4   4        225.40        244.40         9.52 o                         
   5   4   4         59.83         59.40         5.85 o                         
   6   4   4          4.36          6.73         7.71 o                         
   7   4   4        116.79        103.24        10.00 o                         
   8   4   4         17.95         15.97         9.50 o                         
   9   4   4          0.65        -11.32        11.32 o                         
 -13   5   4        510.07        506.14        25.99 o                         
 -12   5   4        733.13        757.71        26.99 o                         
 -11   5   4         55.57         55.66         6.88 o                         
 -10   5   4        491.51        442.57        12.37 o                         
  -9   5   4         87.90         77.79         4.65 o                         
  -8   5   4        251.70        254.68         7.41 o                         
  -7   5   4        110.49         88.54         4.24 o                         
  -6   5   4        252.75        225.32         6.28 o                         
  -5   5   4        334.92        324.94         7.41 o                         
  -4   5   4        996.33        967.80        17.54 o                         
  -3   5   4       1801.41       1785.52        31.83 o                         
  -2   5   4          6.42          7.07         1.73 o                         
  -1   5   4         27.57         16.60         1.98 o                         
   0   5   4        796.67        850.49        17.13 o                         
   1   5   4        753.55        729.82        15.75 o                         
   2   5   4         15.86          9.87         2.93 o                         
   3   5   4          4.06          1.51         3.77 o                         
   4   5   4       2522.25       2600.29        52.68 o                         
   5   5   4         12.82          8.31         5.27 o                         
   6   5   4         47.01         50.21         7.10 o                         
   7   5   4        314.13        376.41        18.06 o                         
   8   5   4        267.71        285.96        18.85 o                         
 -13   6   4       1435.02       1445.02        48.36 o                         
 -12   6   4        194.45        196.51        14.68 o                         
 -11   6   4        142.27        132.85         6.91 o                         
 -10   6   4        989.44        984.41        19.43 o                         
  -9   6   4        118.83        139.06         6.01 o                         
  -8   6   4         17.53         16.59         3.51 o                         
  -7   6   4        163.11        150.69         5.71 o                         
  -6   6   4       4286.18       4345.61        69.02 o                         
  -5   6   4       1026.92       1041.80        18.39 o                         
  -4   6   4        536.27        530.57        10.49 o                         
  -3   6   4       2941.01       2891.84        46.26 o                         
  -2   6   4        398.84        347.24         7.53 o                         
  -1   6   4        331.55        358.48         8.14 o                         
   0   6   4        976.80        927.82        17.90 o                         
   1   6   4        854.20        819.28        15.94 o                         
   2   6   4        641.77        633.95        14.62 o                         
   3   6   4        198.66        201.82         9.07 o                         
   4   6   4       1043.04       1077.36        27.52 o                         
   5   6   4        889.66        922.66        23.15 o                         
   6   6   4         14.36         18.43         7.51 o                         
   7   6   4         66.62         62.34        12.30 o                         
 -13   7   4        560.24        514.35        48.51 o                         
 -12   7   4        795.27        824.24        26.57 o                         
 -11   7   4          0.61         12.62         5.38 o                         
 -10   7   4        814.81        824.77        19.74 o                         
  -9   7   4        884.87        883.13        17.52 o                         
  -8   7   4        479.47        492.65        11.35 o                         
  -7   7   4        272.35        269.30         7.84 o                         
  -6   7   4       1651.87       1675.69        28.46 o                         
  -5   7   4       3070.30       3066.35        49.49 o                         
  -4   7   4        184.81        166.38         5.47 o                         
  -3   7   4        600.28        574.00        11.71 o                         
  -2   7   4       2188.53       2121.63        36.41 o                         
  -1   7   4        515.45        485.42        10.51 o                         
   0   7   4         95.02         92.34         4.25 o                         
   1   7   4       1457.74       1444.74        28.05 o                         
   2   7   4       2615.08       2653.85        57.38 o                         
   3   7   4       1832.88       1861.77        46.87 o                         
   4   7   4        135.75        142.20        16.73 o                         
   5   7   4       1522.72       1567.56        40.49 o                         
   6   7   4        349.50        363.63        21.36 o                         
 -13   8   4         15.57         -2.26        21.49 o                         
 -12   8   4        466.33        495.66        26.44 o                         
 -11   8   4       1444.88       1408.67        33.25 o                         
 -10   8   4        123.89        122.27         7.65 o                         
  -9   8   4        247.34        264.83         9.64 o                         
  -8   8   4       1700.65       1699.25        35.42 o                         
  -7   8   4        262.25        261.36         8.04 o                         
  -6   8   4         30.37         28.11         3.28 o                         
  -5   8   4       1831.70       1793.12        30.26 o                         
  -4   8   4       1946.46       1897.21        33.00 o                         
  -3   8   4         70.13         64.52         4.08 o                         
  -2   8   4        925.85        901.21        16.46 o                         
  -1   8   4       1270.63       1216.61        21.22 o                         
   0   8   4        290.30        279.72         8.91 o                         
   1   8   4          2.26          3.44         2.70 o                         
   2   8   4       3045.93       3033.08        69.97 o                         
   3   8   4       1758.21       1796.08        41.06 o                         
   4   8   4        467.52        478.98        18.74 o                         
   5   8   4         26.43         25.36        13.91 o                         
 -12   9   4        290.01        331.36        33.65 o                         
 -11   9   4        672.14        740.64        25.48 o                         
 -10   9   4        516.22        536.05        18.13 o                         
  -9   9   4         52.24         40.77         5.37 o                         
  -8   9   4       1088.69       1103.40        22.47 o                         
  -7   9   4       1034.58       1022.65        23.22 o                         
  -6   9   4        109.41         99.05         4.52 o                         
  -5   9   4        329.59        329.30        11.51 o                         
  -4   9   4        618.68        595.88        15.21 o                         
  -3   9   4       1064.92       1024.39        26.06 o                         
  -2   9   4         33.17         29.15         2.87 o                         
  -1   9   4        462.16        452.72        11.52 o                         
   0   9   4        393.63        403.09        11.20 o                         
   1   9   4        142.90        144.15         8.47 o                         
   2   9   4          2.38          4.58        11.37 o                         
   3   9   4        741.40        744.18        26.43 o                         
   4   9   4        216.36        239.30        16.61 o                         
 -11  10   4         65.97         76.07        11.88 o                         
 -10  10   4        339.05        325.68        23.94 o                         
  -9  10   4         78.11         81.30         9.28 o                         
  -8  10   4         27.20         40.22         7.83 o                         
  -7  10   4        313.90        326.25        13.59 o                         
  -6  10   4        365.62        367.58        17.57 o                         
  -5  10   4         49.54         49.42         7.51 o                         
  -4  10   4         64.96         64.83         6.88 o                         
  -3  10   4        252.64        256.05        12.43 o                         
  -2  10   4        480.31        476.24        15.24 o                         
  -1  10   4         11.07          2.23         5.34 o                         
   0  10   4        177.98        185.98        12.46 o                         
   1  10   4        296.19        301.52        16.30 o                         
   2  10   4          1.33         30.08        21.26 o                         
   3  10   4         44.02        -30.54        30.54 o                         
 -10  11   4        153.37        130.67        14.71 o                         
  -9  11   4         74.39         78.82        11.86 o                         
  -8  11   4         38.01         43.03        10.09 o                         
  -7  11   4          0.28         11.45         9.03 o                         
  -6  11   4         10.60          5.21         8.46 o                         
  -5  11   4          2.42         -8.06         8.06 o                         
  -4  11   4         37.45         22.55         7.70 o                         
  -3  11   4          5.07          2.08         7.08 o                         
  -2  11   4         13.41         10.23         7.29 o                         
  -1  11   4         81.74         95.07         9.25 o                         
   0  11   4          1.79          5.85         7.36 o                         
   1  11   4         10.52         15.19        16.64 o                         
  -8  12   4         58.30         71.15        13.26 o                         
  -7  12   4          4.60        -10.90        10.90 o                         
  -6  12   4         26.71         11.26        11.03 o                         
  -5  12   4         15.59         22.93        11.09 o                         
  -4  12   4        101.99        102.97        19.60 o                         
  -3  12   4        130.67        100.97        12.49 o                         
  -2  12   4         21.38          5.91        14.23 o                         
   2 -14   5         26.33          3.58        16.94 o                         
   3 -14   5        119.50         77.37        14.63 o                         
   4 -14   5          0.77          2.84        12.11 o                         
   5 -14   5         51.74         47.41        12.45 o                         
   6 -14   5          1.12          3.89        17.05 o                         
   7 -14   5         68.81        109.02        40.71 o                         
  -1 -13   5          0.15         12.18        23.90 o                         
   0 -13   5        133.27        118.33        27.35 o                         
   1 -13   5         29.74         14.97        14.06 o                         
   2 -13   5         55.71         60.52        19.68 o                         
   3 -13   5          0.80          1.33         8.87 o                         
   4 -13   5         23.10         20.84         8.45 o                         
   5 -13   5          1.96          6.02         9.92 o                         
   6 -13   5         12.89         23.62        14.12 o                         
   7 -13   5          3.27         -6.42        10.54 o                         
   8 -13   5         53.53         46.56        20.99 o                         
   9 -13   5          2.75         -3.31        15.81 o                         
  -3 -12   5          1.11         11.73        24.47 o                         
  -2 -12   5         28.50         23.22        14.87 o                         
  -1 -12   5         57.44         51.64        11.40 o                         
   0 -12   5        239.58        250.90        18.13 o                         
   1 -12   5        274.22        263.46         8.95 o                         
   2 -12   5         55.58         64.32         5.04 o                         
   3 -12   5         11.78         18.34         6.05 o                         
   4 -12   5        157.61        172.12        12.05 o                         
   5 -12   5         26.92         27.17         3.72 o                         
   6 -12   5         39.24         39.71         5.66 o                         
   7 -12   5        159.52        160.92        13.47 o                         
   8 -12   5         98.14        114.10        10.55 o                         
   9 -12   5          2.91         -1.34         8.51 o                         
  10 -12   5          7.52         22.33        13.25 o                         
  -4 -11   5         18.22         19.64        11.31 o                         
  -3 -11   5         77.19         79.98         9.17 o                         
  -2 -11   5        691.44        720.04        29.12 o                         
  -1 -11   5         62.68         69.83         5.32 o                         
   0 -11   5        332.81        328.39        10.69 o                         
   1 -11   5        309.01        296.25         9.42 o                         
   2 -11   5        698.39        726.72        16.92 o                         
   3 -11   5        544.65        551.87        14.23 o                         
   4 -11   5         67.83         72.13         6.17 o                         
   5 -11   5        448.75        472.70        11.76 o                         
   6 -11   5        387.44        381.95        10.91 o                         
   7 -11   5         40.52         41.47         6.15 o                         
   8 -11   5        454.69        436.28        14.26 o                         
   9 -11   5        357.65        382.47        14.71 o                         
  10 -11   5         84.65         94.55        13.39 o                         
  11 -11   5         21.83          6.53         9.98 o                         
  -6 -10   5         86.38         85.76        20.53 o                         
  -5 -10   5        287.31        294.14        17.02 o                         
  -4 -10   5        259.52        269.65        12.67 o                         
  -3 -10   5          0.39          0.29         5.94 o                         
  -2 -10   5       1381.60       1430.63        33.58 o                         
  -1 -10   5        727.60        722.11        18.99 o                         
   0 -10   5         59.61         56.74         3.87 o                         
   1 -10   5        479.64        466.81        10.81 o                         
   2 -10   5        897.02        883.45        16.81 o                         
   3 -10   5       1246.40       1235.67        22.84 o                         
   4 -10   5        631.64        644.47        14.10 o                         
   5 -10   5        249.80        259.64         8.69 o                         
   6 -10   5       1396.94       1373.28        26.48 o                         
   7 -10   5        268.14        273.77        10.02 o                         
   8 -10   5         77.99         86.15         6.39 o                         
   9 -10   5        611.23        616.25        16.49 o                         
  10 -10   5        373.43        362.18        14.60 o                         
  11 -10   5        155.74        159.36        12.46 o                         
  12 -10   5         46.13         43.66        27.60 o                         
  -7  -9   5        266.83        221.95        18.41 o                         
  -6  -9   5         41.60         45.91         8.59 o                         
  -5  -9   5        251.39        239.03        11.59 o                         
  -4  -9   5       1421.30       1430.61        42.51 o                         
  -3  -9   5        676.44        690.63        25.81 o                         
  -2  -9   5          0.74          8.41         4.11 o                         
  -1  -9   5       1020.91       1049.64        19.88 o                         
   0  -9   5        897.53        890.86        17.04 o                         
   1  -9   5        188.08        184.73         5.88 o                         
   2  -9   5        301.79        284.69         8.20 o                         
   3  -9   5       1968.13       1906.00        34.31 o                         
   4  -9   5       1023.90       1001.57        18.28 o                         
   5  -9   5         70.27         78.90         4.83 o                         
   6  -9   5       1031.72       1041.40        21.38 o                         
   7  -9   5       1719.05       1704.87        30.99 o                         
   8  -9   5        214.11        207.59         9.39 o                         
   9  -9   5         96.98         98.49         6.83 o                         
  10  -9   5        263.13        272.61        11.22 o                         
  11  -9   5        709.29        703.96        22.93 o                         
  12  -9   5         77.45        100.22        14.85 o                         
  -8  -8   5          9.19         -0.86         8.59 o                         
  -7  -8   5        257.22        249.38        14.63 o                         
  -6  -8   5        213.26        222.52        11.21 o                         
  -5  -8   5          2.77          4.03         5.41 o                         
  -4  -8   5        859.36        849.27        23.20 o                         
  -3  -8   5       1281.82       1339.16        34.35 o                         
  -2  -8   5        224.52        203.06         7.60 o                         
  -1  -8   5        153.37        164.23         5.60 o                         
   0  -8   5        407.35        410.05         8.86 o                         
   1  -8   5       1039.44       1042.13        18.30 o                         
   2  -8   5         11.75         10.97         2.36 o                         
   3  -8   5        759.66        728.82        13.71 o                         
   4  -8   5       2395.36       2414.96        39.52 o                         
   5  -8   5        264.73        249.45         7.66 o                         
   6  -8   5          0.14         -3.52         3.52 o                         
   7  -8   5        624.57        634.81        13.95 o                         
   8  -8   5        652.01        631.14        13.81 o                         
   9  -8   5        130.00        120.64         6.91 o                         
  10  -8   5         82.15         80.85         6.83 o                         
  11  -8   5         78.38         79.02         8.63 o                         
  12  -8   5        252.18        259.30        18.38 o                         
  -9  -7   5        124.03        105.61        15.49 o                         
  -8  -7   5        113.39        114.10        10.72 o                         
  -7  -7   5         32.79         15.10         6.68 o                         
  -6  -7   5        476.61        481.39        16.54 o                         
  -5  -7   5        163.36        166.89         8.75 o                         
  -4  -7   5        263.52        246.25         9.13 o                         
  -3  -7   5        101.96         98.02         5.46 o                         
  -2  -7   5        105.26        107.52         5.55 o                         
  -1  -7   5        229.73        238.28         7.91 o                         
   0  -7   5         21.39         27.48         2.22 o                         
   1  -7   5        211.87        195.04         5.38 o                         
   2  -7   5         52.14         47.56         2.85 o                         
   3  -7   5        276.25        294.48         7.04 o                         
   4  -7   5       1519.95       1605.45        26.98 o                         
   5  -7   5       1742.73       1836.02        32.16 o                         
   6  -7   5        420.13        424.60        10.68 o                         
   7  -7   5         15.03         13.31         3.80 o                         
   8  -7   5          2.55         -3.64         3.77 o                         
   9  -7   5        704.43        686.77        14.83 o                         
  10  -7   5        102.23         87.54         6.73 o                         
  11  -7   5        284.52        270.23        13.09 o                         
  12  -7   5          8.46         35.80        10.90 o                         
  -9  -6   5         46.84         63.45        12.23 o                         
  -8  -6   5         90.28         82.17         8.51 o                         
  -7  -6   5          5.76          5.12         5.38 o                         
  -6  -6   5         42.10         40.84         4.87 o                         
  -5  -6   5        117.10        113.36         6.86 o                         
  -4  -6   5        346.10        337.39         9.81 o                         
  -3  -6   5        203.50        197.49         6.77 o                         
  -2  -6   5          2.10          1.69         2.55 o                         
  -1  -6   5          0.43         -1.21         2.49 o                         
   0  -6   5        614.69        659.98        12.03 o                         
   1  -6   5        375.93        392.02         8.00 o                         
   2  -6   5          1.04          4.80         1.89 o                         
   3  -6   5        142.75        151.45         5.53 o                         
   4  -6   5       1016.93       1061.40        18.50 o                         
   5  -6   5        143.97        150.85         5.63 o                         
   6  -6   5          1.10          5.39         3.10 o                         
   7  -6   5         22.69         15.97         3.57 o                         
   8  -6   5         29.70         23.16         4.15 o                         
   9  -6   5          6.11          7.51         4.45 o                         
  10  -6   5         56.95         62.40         6.50 o                         
  11  -6   5         51.96         41.06        13.18 o                         
  12  -6   5         89.09         96.85        11.94 o                         
 -10  -5   5         34.20         69.75        34.46 o                         
  -9  -5   5         27.06         26.51         7.61 o                         
  -8  -5   5          1.01          1.60         3.23 o                         
  -7  -5   5         58.33         59.96         4.37 o                         
  -6  -5   5         71.14         59.50         4.80 o                         
  -5  -5   5         19.54         15.64         3.45 o                         
  -4  -5   5        518.41        557.05        13.11 o                         
  -3  -5   5          2.75          6.49         2.55 o                         
  -2  -5   5          4.57          5.33         2.41 o                         
  -1  -5   5        130.18        106.88         3.65 o                         
   0  -5   5        938.87       1028.34        17.49 o                         
   1  -5   5        305.70        322.57         7.05 o                         
   2  -5   5          1.36          0.77         1.66 o                         
   3  -5   5         45.61         46.45         2.68 o                         
   4  -5   5          1.02          5.92         2.21 o                         
   5  -5   5          1.64          7.60         2.53 o                         
   6  -5   5        801.61        825.92        16.79 o                         
   7  -5   5        128.74        126.48         5.67 o                         
   8  -5   5          0.36         -3.64         3.64 o                         
   9  -5   5        196.18        199.82         8.38 o                         
  10  -5   5          1.48          4.81         5.51 o                         
  11  -5   5          8.25         -0.46         6.47 o                         
  12  -5   5        152.89        152.48        13.82 o                         
 -11  -4   5        437.87        442.63        29.54 o                         
 -10  -4   5        231.01        244.64        15.79 o                         
  -9  -4   5        271.26        262.89        11.43 o                         
  -8  -4   5        127.50        129.02         6.40 o                         
  -7  -4   5       1007.43        981.78        19.59 o                         
  -6  -4   5         82.98         68.68         4.97 o                         
  -5  -4   5          0.30         -2.88         2.88 o                         
  -4  -4   5        685.03        670.56        14.73 o                         
  -3  -4   5        807.37        761.66        17.05 o                         
  -2  -4   5        258.84        232.86         6.95 o                         
  -1  -4   5        597.18        585.14        10.58 o                         
   0  -4   5       6247.15       6446.40       100.23 o                         
   1  -4   5       1796.77       1799.82        29.17 o                         
   2  -4   5        410.95        476.23         9.07 o                         
   3  -4   5        850.25        909.37        15.75 o                         
   4  -4   5       1950.67       1981.71        32.33 o                         
   5  -4   5       3221.02       3403.00        59.51 o                         
   6  -4   5        427.78        414.34         9.45 o                         
   7  -4   5       1263.80       1217.62        22.38 o                         
   8  -4   5       1061.03       1028.02        19.80 o                         
   9  -4   5       1039.38       1008.05        21.08 o                         
  10  -4   5        530.07        529.98        15.62 o                         
  11  -4   5          7.55         16.60         6.51 o                         
  12  -4   5        354.65        370.58        21.61 o                         
 -11  -3   5        114.17        134.15        13.30 o                         
 -10  -3   5        799.06        792.37        17.90 o                         
  -9  -3   5       1297.05       1276.87        27.94 o                         
  -8  -3   5        123.20        124.19         5.24 o                         
  -7  -3   5        725.15        685.39        13.43 o                         
  -6  -3   5        489.79        503.22        10.56 o                         
  -5  -3   5       1648.14       1509.96        27.43 o                         
  -4  -3   5         24.23         30.29         2.20 o                         
  -3  -3   5       3002.02       2908.77        48.37 o                         
  -2  -3   5       1178.92       1114.54        18.61 o                         
  -1  -3   5       3531.24       3721.15        58.51 o                         
   0  -3   5       2068.13       2177.91        36.46 o                         
   1  -3   5       5177.98       5277.00        82.29 o                         
   2  -3   5       2803.53       2833.20        46.97 o                         
   3  -3   5       1629.77       1862.98        30.25 o                         
   4  -3   5       3882.47       4044.07        63.78 o                         
   5  -3   5       4687.69       4724.43        81.54 o                         
   6  -3   5       1141.38       1138.11        20.75 o                         
   7  -3   5        633.92        622.28        12.47 o                         
   8  -3   5       4205.66       4011.03        64.11 o                         
   9  -3   5        670.29        659.51        13.99 o                         
  10  -3   5          1.70          5.05         5.09 o                         
  11  -3   5        459.22        534.98        18.70 o                         
  12  -3   5       1015.30       1046.58        37.39 o                         
 -12  -2   5       1537.66       1477.90        58.69 o                         
 -11  -2   5        235.98        228.87        13.51 o                         
 -10  -2   5        415.24        403.07        14.09 o                         
  -9  -2   5       3006.91       2888.15        49.41 o                         
  -8  -2   5       2283.24       2320.74        39.89 o                         
  -7  -2   5        156.76        164.82         5.63 o                         
  -6  -2   5       5292.97       5181.42        85.12 o                         
  -5  -2   5       6491.55       6340.72       108.40 o                         
  -4  -2   5       1426.40       1419.61        24.56 o                         
  -3  -2   5        858.10        887.41        15.27 o                         
  -2  -2   5      17957.87      17582.45       297.13 o                         
  -1  -2   5       4613.06       4557.71        71.27 o                         
   0  -2   5         59.22         55.18         2.63 o                         
   1  -2   5        561.58        556.54        10.51 o                         
   2  -2   5       3510.54       3447.76        54.34 o                         
   3  -2   5       5856.90       6021.07        98.13 o                         
   4  -2   5        621.94        571.76        10.72 o                         
   5  -2   5       2099.04       2017.93        34.44 o                         
   6  -2   5       2934.17       2918.39        49.03 o                         
   7  -2   5        767.69        798.01        15.04 o                         
   8  -2   5         21.60         15.00         3.44 o                         
   9  -2   5       1535.34       1488.93        28.58 o                         
  10  -2   5       1291.06       1278.27        28.35 o                         
  11  -2   5          0.59          3.66         7.41 o                         
  12  -2   5        311.38        255.77        28.37 o                         
 -12  -1   5        379.18        374.81        23.73 o                         
 -11  -1   5       1473.75       1429.56        41.93 o                         
 -10  -1   5          7.08         13.20         5.24 o                         
  -9  -1   5       1291.32       1286.15        26.71 o                         
  -8  -1   5         16.87         17.32         2.71 o                         
  -7  -1   5       2496.29       2486.22        40.41 o                         
  -6  -1   5         85.30         84.07         3.63 o                         
  -5  -1   5       5331.69       5394.13        84.62 o                         
  -4  -1   5       9369.00       8889.96       144.16 o                         
  -3  -1   5       2484.97       2583.52        43.06 o                         
  -2  -1   5       1110.94       1098.00        18.33 o                         
  -1  -1   5       1825.90       1645.79        27.87 o                         
   0  -1   5       1368.47       1238.65        20.36 o                         
   1  -1   5         31.72         30.70         1.98 o                         
   2  -1   5       2141.08       2064.31        34.62 o                         
   3  -1   5       9391.22       9416.62       152.53 o                         
   4  -1   5       1079.88       1019.57        18.31 o                         
   5  -1   5       1195.87       1253.79        22.27 o                         
   6  -1   5       3219.84       3334.95        55.70 o                         
   7  -1   5       3053.17       3078.27        57.20 o                         
   8  -1   5        385.01        374.88         9.47 o                         
   9  -1   5        184.98        208.66         9.10 o                         
  10  -1   5       1800.22       1780.97        55.45 o                         
  11  -1   5        395.00        381.72        17.71 o                         
 -13   0   5        129.97        135.60        16.24 o                         
 -12   0   5        157.67        152.59        11.56 o                         
 -11   0   5        877.97        850.12        23.22 o                         
 -10   0   5        460.78        496.83        15.06 o                         
  -9   0   5         35.71         26.21         4.19 o                         
  -8   0   5        138.96        152.17         5.12 o                         
  -7   0   5       2273.37       2273.17        37.13 o                         
  -6   0   5       1504.10       1492.86        25.03 o                         
  -5   0   5        154.48        142.96         4.49 o                         
  -4   0   5       5130.58       5280.27        82.69 o                         
  -3   0   5      14881.19      14632.07       236.11 o                         
  -2   0   5         74.40         62.83         2.67 o                         
  -1   0   5        260.37        344.60         6.98 o                         
   0   0   5        296.94        194.01         4.76 o                         
   1   0   5        298.33        211.26         4.95 o                         
   2   0   5        275.18        350.31         7.32 o                         
   3   0   5       1573.76       1457.83        26.37 o                         
   4   0   5       1972.99       1894.12        33.82 o                         
   5   0   5        475.37        502.85        10.38 o                         
   6   0   5        388.21        385.23         8.56 o                         
   7   0   5         79.07         88.36         4.60 o                         
   8   0   5        158.17        173.51         7.19 o                         
   9   0   5         14.61         14.24         5.54 o                         
  10   0   5        279.43        237.19        10.66 o                         
  11   0   5        296.34        248.51        14.99 o                         
 -13   1   5        107.95        109.30        13.65 o                         
 -12   1   5         16.30         29.76        11.79 o                         
 -11   1   5        398.84        400.96        15.18 o                         
 -10   1   5          2.60          2.44         4.62 o                         
  -9   1   5         21.69         17.56         4.37 o                         
  -8   1   5        505.58        530.40        12.08 o                         
  -7   1   5        861.00        905.09        17.00 o                         
  -6   1   5        131.30        138.46         4.82 o                         
  -5   1   5        148.31        154.07         4.90 o                         
  -4   1   5       1156.06       1247.38        20.94 o                         
  -3   1   5         19.82          6.03         1.52 o                         
  -2   1   5        406.66        501.78         9.66 o                         
  -1   1   5          1.73         -0.13         1.66 o                         
   0   1   5        280.43        364.08         7.78 o                         
   1   1   5       2759.79       3018.92        49.89 o                         
   2   1   5         35.44         29.02         2.27 o                         
   3   1   5        124.58        138.07         5.15 o                         
   4   1   5       1234.63       1419.16        28.68 o                         
   5   1   5        409.47        443.03        10.30 o                         
   6   1   5        294.33        283.30         7.62 o                         
   7   1   5         63.82         71.70         4.21 o                         
   8   1   5         65.61         76.22         6.19 o                         
   9   1   5          3.58         22.33         7.38 o                         
  10   1   5         14.99         23.44         8.20 o                         
 -13   2   5          1.67        -12.15        12.15 o                         
 -12   2   5          2.70          3.00         9.06 o                         
 -11   2   5        164.51        160.76         9.29 o                         
 -10   2   5       1723.18       1676.28        34.16 o                         
  -9   2   5        337.21        352.72        10.89 o                         
  -8   2   5        114.06        110.30         4.65 o                         
  -7   2   5         91.69         89.11         4.55 o                         
  -6   2   5        163.62        141.72         5.18 o                         
  -5   2   5        169.01        193.78         6.71 o                         
  -4   2   5         97.54        107.24         3.98 o                         
  -3   2   5        122.74        118.18         3.86 o                         
  -2   2   5          0.19          1.03         1.68 o                         
  -1   2   5          7.20          3.89         1.65 o                         
   0   2   5          4.81          7.03         1.22 o                         
   1   2   5         28.83         20.39         1.82 o                         
   2   2   5         88.13         83.34         3.19 o                         
   3   2   5         10.76         13.19         2.12 o                         
   4   2   5         98.53        104.81         3.96 o                         
   5   2   5         12.85         13.01         2.66 o                         
   6   2   5       1616.38       1592.14        33.13 o                         
   7   2   5         69.58         65.02         8.88 o                         
   8   2   5        138.49        141.68        17.43 o                         
   9   2   5        106.06        117.09        13.81 o                         
  10   2   5         50.40         47.13        14.89 o                         
 -13   3   5         25.48         32.33        12.63 o                         
 -12   3   5        364.76        358.66        19.22 o                         
 -11   3   5        355.17        401.39        16.92 o                         
 -10   3   5          3.72          1.88         4.85 o                         
  -9   3   5          2.15          3.65         4.24 o                         
  -8   3   5        517.50        528.59        11.58 o                         
  -7   3   5        193.04        183.56         6.68 o                         
  -6   3   5        200.98        192.80         6.38 o                         
  -5   3   5         61.98         46.26         2.98 o                         
  -4   3   5       4803.43       5072.03        79.56 o                         
  -3   3   5        383.73        386.94         7.97 o                         
  -2   3   5         22.72         21.90         2.36 o                         
  -1   3   5        346.83        314.92         7.45 o                         
   0   3   5        118.23        172.50         4.53 o                         
   1   3   5          1.25          2.62         1.64 o                         
   2   3   5       1295.19       1328.04        23.09 o                         
   3   3   5        127.11        121.14         5.14 o                         
   4   3   5        127.62        148.89         9.84 o                         
   5   3   5        180.13        194.21         9.39 o                         
   6   3   5        281.89        301.34        13.79 o                         
   7   3   5        427.22        448.08        17.88 o                         
   8   3   5         14.93         18.74        10.43 o                         
   9   3   5        161.76        187.14        18.13 o                         
 -13   4   5        308.37        329.06        21.34 o                         
 -12   4   5        699.26        670.18        25.38 o                         
 -11   4   5       1126.57       1134.83        25.72 o                         
 -10   4   5         22.26         28.99         3.27 o                         
  -9   4   5         51.94         50.62         4.00 o                         
  -8   4   5       1124.01       1161.99        20.79 o                         
  -7   4   5       1721.22       1739.81        29.38 o                         
  -6   4   5        519.93        534.12        11.36 o                         
  -5   4   5       1828.15       1915.47        32.98 o                         
  -4   4   5       2802.94       2780.20        46.55 o                         
  -3   4   5       1572.37       1475.33        25.54 o                         
  -2   4   5          4.38         11.84         1.68 o                         
  -1   4   5         51.63         32.58         2.38 o                         
   0   4   5       2428.94       2394.64        42.02 o                         
   1   4   5        706.50        718.51        14.75 o                         
   2   4   5         49.66         51.84         2.96 o                         
   3   4   5       3003.36       3125.57        65.77 o                         
   4   4   5       1467.52       1554.72        35.23 o                         
   5   4   5        111.78        112.58         7.84 o                         
   6   4   5        261.85        263.89        11.64 o                         
   7   4   5        757.66        811.28        25.85 o                         
   8   4   5        226.23        221.66        15.82 o                         
   9   4   5          0.56         -3.81        15.07 o                         
 -13   5   5       1539.78       1519.66        50.50 o                         
 -12   5   5        107.19         99.79        11.40 o                         
 -11   5   5          7.22          8.40         6.90 o                         
 -10   5   5       1332.12       1346.19        24.46 o                         
  -9   5   5        395.56        420.45        10.49 o                         
  -8   5   5        395.21        405.06         9.83 o                         
  -7   5   5       1090.46       1050.33        18.98 o                         
  -6   5   5       5345.75       5375.82        84.90 o                         
  -5   5   5        961.56        961.42        17.94 o                         
  -4   5   5       1468.33       1430.50        25.21 o                         
  -3   5   5       3217.15       3207.68        55.99 o                         
  -2   5   5       2229.14       2117.19        35.91 o                         
  -1   5   5          0.15          0.21         2.06 o                         
   0   5   5        949.36        939.88        20.20 o                         
   1   5   5       2055.29       2015.04        37.78 o                         
   2   5   5       1097.17       1129.04        24.00 o                         
   3   5   5         88.67         91.40         6.60 o                         
   4   5   5       4080.10       4117.52        86.87 o                         
   5   5   5       1347.65       1391.87        31.41 o                         
   6   5   5          3.45         -3.17         7.90 o                         
   7   5   5        148.22        177.72        19.99 o                         
   8   5   5        430.60        464.97        26.27 o                         
 -13   6   5        945.92        955.72        36.96 o                         
 -12   6   5        787.09        754.68        34.88 o                         
 -11   6   5        223.78        204.16         8.70 o                         
 -10   6   5        964.43        963.12        22.09 o                         
  -9   6   5       2112.34       2164.94        36.77 o                         
  -8   6   5         62.13         66.47         4.60 o                         
  -7   6   5        101.47         97.83         4.83 o                         
  -6   6   5       2753.09       2750.16        44.82 o                         
  -5   6   5       3942.08       3918.93        62.51 o                         
  -4   6   5        677.20        669.91        12.83 o                         
  -3   6   5       3583.02       3475.58        57.83 o                         
  -2   6   5       3349.06       3173.47        52.92 o                         
  -1   6   5       1963.52       1890.70        34.15 o                         
   0   6   5         97.45         99.84         5.21 o                         
   1   6   5        996.83       1032.23        20.87 o                         
   2   6   5        939.00        990.90        19.59 o                         
   3   6   5        897.71        915.60        25.77 o                         
   4   6   5         30.30         42.29         6.56 o                         
   5   6   5       1976.39       2055.13        50.32 o                         
   6   6   5        287.81        269.09        16.76 o                         
   7   6   5          0.04        -11.71        11.99 o                         
 -13   7   5        141.87        149.84        17.95 o                         
 -12   7   5        391.96        440.77        22.27 o                         
 -11   7   5        965.31        947.12        21.97 o                         
 -10   7   5         43.87         41.82         5.67 o                         
  -9   7   5        583.79        577.27        14.02 o                         
  -8   7   5       1044.40       1014.78        23.53 o                         
  -7   7   5         25.72         31.23         3.81 o                         
  -6   7   5         41.79         44.62         4.40 o                         
  -5   7   5       1606.12       1589.05        27.18 o                         
  -4   7   5       3329.44       3346.64        56.14 o                         
  -3   7   5        918.81        863.10        16.96 o                         
  -2   7   5       1827.31       1758.28        32.95 o                         
  -1   7   5       1783.75       1717.61        30.16 o                         
   0   7   5        342.15        339.77         8.95 o                         
   1   7   5        128.08        123.83         5.13 o                         
   2   7   5        818.94        844.57        20.77 o                         
   3   7   5       1138.57       1171.13        28.59 o                         
   4   7   5        256.19        249.15        12.85 o                         
   5   7   5         80.78         97.27        16.76 o                         
   6   7   5        534.89        587.28        28.28 o                         
 -12   8   5        255.45        260.25        16.52 o                         
 -11   8   5        510.72        484.45        15.17 o                         
 -10   8   5         30.98         44.59         6.01 o                         
  -9   8   5         55.85         52.01         5.56 o                         
  -8   8   5        241.63        247.27         8.83 o                         
  -7   8   5        243.64        250.61         8.18 o                         
  -6   8   5        109.62        107.15         5.23 o                         
  -5   8   5        154.81        152.58         6.97 o                         
  -4   8   5        524.37        511.13        11.00 o                         
  -3   8   5        560.89        522.25        11.84 o                         
  -2   8   5         38.97         36.34         3.78 o                         
  -1   8   5        294.95        285.98         8.11 o                         
   0   8   5        225.31        224.34         7.76 o                         
   1   8   5         33.20         30.57         3.61 o                         
   2   8   5        113.34        112.06         8.33 o                         
   3   8   5        529.75        555.26        19.48 o                         
   4   8   5        131.65        143.39        11.45 o                         
   5   8   5          7.63         -6.60        13.32 o                         
 -12   9   5         12.28         18.12        15.64 o                         
 -11   9   5        171.06        167.32        11.68 o                         
 -10   9   5         22.91         27.58        10.50 o                         
  -9   9   5         27.64         23.43         5.50 o                         
  -8   9   5         19.78         18.67         5.05 o                         
  -7   9   5        175.75        176.35         8.19 o                         
  -6   9   5        305.94        309.19        12.54 o                         
  -5   9   5        318.43        339.50        12.12 o                         
  -4   9   5          9.90          7.47         3.40 o                         
  -3   9   5         10.15         11.17         3.02 o                         
  -2   9   5         71.82         57.73         6.32 o                         
  -1   9   5          9.02         14.07         3.95 o                         
   0   9   5          9.89         11.34         4.49 o                         
   1   9   5        104.56        110.41        15.14 o                         
   2   9   5         34.27         54.59         9.42 o                         
   3   9   5         79.74         86.40        12.18 o                         
 -11  10   5         75.40         92.66        15.57 o                         
 -10  10   5          7.12         14.77        10.91 o                         
  -9  10   5         13.65         30.94         9.21 o                         
  -8  10   5         44.61         44.53         8.64 o                         
  -7  10   5          3.29         11.57         7.72 o                         
  -6  10   5         22.54         24.90         6.93 o                         
  -5  10   5         40.07         30.38         6.85 o                         
  -4  10   5        426.29        400.43        14.54 o                         
  -3  10   5         14.50         20.17         7.13 o                         
  -2  10   5        300.48        269.82        12.11 o                         
  -1  10   5         46.10         44.86         7.59 o                         
   0  10   5          7.31         12.26         7.19 o                         
   1  10   5          4.06          1.20        10.35 o                         
   2  10   5          1.22          0.14        21.63 o                         
  -9  11   5         49.65         57.57        17.66 o                         
  -8  11   5          2.13        -10.96        10.96 o                         
  -7  11   5        201.79        187.44        14.65 o                         
  -6  11   5        353.92        382.99        20.90 o                         
  -5  11   5        552.87        554.79        24.60 o                         
  -4  11   5        373.72        392.24        26.74 o                         
  -3  11   5         34.43         35.82         9.81 o                         
  -2  11   5         64.40         60.52        10.41 o                         
  -1  11   5         75.94         64.36         9.92 o                         
  -6  12   5          1.89         20.71        14.40 o                         
  -5  12   5        208.09        128.55        18.68 o                         
  -4  12   5        707.66        555.03        54.51 o                         
   3 -14   6          9.70         20.51        21.53 o                         
   4 -14   6         89.47         74.30        12.89 o                         
   5 -14   6         37.98         30.91        12.51 o                         
   6 -14   6         24.06         42.81        24.59 o                         
  -1 -13   6         47.35         72.83        37.77 o                         
   0 -13   6        348.59        340.96        40.59 o                         
   1 -13   6         54.90         77.90        19.70 o                         
   2 -13   6          6.69         10.55         9.60 o                         
   3 -13   6         13.55         16.66         9.27 o                         
   4 -13   6        303.11        354.69        21.28 o                         
   5 -13   6        135.12        135.29        11.56 o                         
   6 -13   6          0.28         23.30         9.99 o                         
   7 -13   6        147.65        156.72        15.09 o                         
   8 -13   6        165.25        165.54        16.52 o                         
  -3 -12   6        245.49        253.99        43.20 o                         
  -2 -12   6        599.46        612.39        30.18 o                         
  -1 -12   6        113.96        111.01        12.10 o                         
   0 -12   6         26.06         24.44         7.40 o                         
   1 -12   6        220.80        259.31        11.30 o                         
   2 -12   6        367.96        354.84        11.44 o                         
   3 -12   6        154.50        152.15         9.61 o                         
   4 -12   6         55.61         57.58         5.88 o                         
   5 -12   6        808.58        821.74        20.23 o                         
   6 -12   6         68.10         68.68         6.74 o                         
   7 -12   6         65.67         75.47         9.63 o                         
   8 -12   6        349.69        351.17        19.42 o                         
   9 -12   6        192.89        211.60        13.59 o                         
  10 -12   6         34.85         39.11        14.92 o                         
  -4 -11   6        327.52        321.79        29.25 o                         
  -3 -11   6         20.67         16.70         9.51 o                         
  -2 -11   6        891.02        899.58        32.47 o                         
  -1 -11   6        613.85        625.86        23.73 o                         
   0 -11   6         82.19         80.26         5.59 o                         
   1 -11   6          3.65          1.83         3.53 o                         
   2 -11   6        609.30        630.82        14.46 o                         
   3 -11   6        758.41        758.68        17.15 o                         
   4 -11   6         19.01         21.25         4.78 o                         
   5 -11   6        191.95        207.14         9.23 o                         
   6 -11   6        918.56        940.74        21.93 o                         
   7 -11   6         20.32         16.75         5.38 o                         
   8 -11   6        109.22        117.74         8.17 o                         
   9 -11   6        304.46        332.66        21.03 o                         
  10 -11   6        257.68        293.03        15.95 o                         
  11 -11   6         88.05         72.32        13.28 o                         
  -6 -10   6         16.15         -0.21        23.98 o                         
  -5 -10   6        235.61        254.00        23.15 o                         
  -4 -10   6        562.42        605.32        24.26 o                         
  -3 -10   6        213.57        208.09        11.34 o                         
  -2 -10   6          7.58         11.38         7.00 o                         
  -1 -10   6        470.51        484.69        14.51 o                         
   0 -10   6        344.70        339.71         8.95 o                         
   1 -10   6        204.96        207.57         6.85 o                         
   2 -10   6        318.05        325.16         8.65 o                         
   3 -10   6        384.52        391.04         9.73 o                         
   4 -10   6        209.04        209.14         7.88 o                         
   5 -10   6         41.45         32.18         4.58 o                         
   6 -10   6        347.93        395.80        11.78 o                         
   7 -10   6       1035.32       1057.68        21.48 o                         
   8 -10   6        174.08        169.91         8.73 o                         
   9 -10   6        224.30        212.34        10.08 o                         
  10 -10   6        100.97        116.25         9.72 o                         
  11 -10   6        534.64        508.61        23.14 o                         
  -7  -9   6        127.09        103.50        22.19 o                         
  -6  -9   6         54.30         37.80        11.98 o                         
  -5  -9   6         54.99         44.17         7.25 o                         
  -4  -9   6        192.78        182.25         9.72 o                         
  -3  -9   6        227.99        240.00        10.81 o                         
  -2  -9   6        240.52        238.88         9.11 o                         
  -1  -9   6        108.06        104.87         6.28 o                         
   0  -9   6        911.96        897.51        16.65 o                         
   1  -9   6        557.37        552.23        11.62 o                         
   2  -9   6         17.42         16.41         2.95 o                         
   3  -9   6        810.82        817.84        15.65 o                         
   4  -9   6        136.89        127.63         5.44 o                         
   5  -9   6         81.41         79.75         5.05 o                         
   6  -9   6         45.11         55.69         4.98 o                         
   7  -9   6         84.68         87.56         5.83 o                         
   8  -9   6        397.10        400.72        11.74 o                         
   9  -9   6          0.19         -0.56         6.32 o                         
  10  -9   6         43.37         38.90         8.13 o                         
  11  -9   6          3.15         14.59        13.63 o                         
  -8  -8   6         12.15         12.24        22.23 o                         
  -7  -8   6         39.71         36.28        14.63 o                         
  -6  -8   6        162.52        129.77        16.65 o                         
  -5  -8   6          3.43          3.27         5.71 o                         
  -4  -8   6        842.00        824.63        23.86 o                         
  -3  -8   6        114.90        106.33         6.72 o                         
  -2  -8   6         58.15         56.58         4.62 o                         
  -1  -8   6         68.47         70.74         4.84 o                         
   0  -8   6         56.59         74.54         3.74 o                         
   1  -8   6        456.32        455.87         9.73 o                         
   2  -8   6         18.80         18.51         2.74 o                         
   3  -8   6          1.35          0.38         2.64 o                         
   4  -8   6        297.57        296.36         7.86 o                         
   5  -8   6        217.84        213.58         7.03 o                         
   6  -8   6        176.38        175.34         7.26 o                         
   7  -8   6          7.09          7.47         4.20 o                         
   8  -8   6         23.52         16.34         4.63 o                         
   9  -8   6        114.93        124.17         7.47 o                         
  10  -8   6         10.02         -7.01         7.01 o                         
  11  -8   6          1.46         17.13         9.05 o                         
  12  -8   6          3.53         19.47        11.62 o                         
  -9  -7   6         26.50        -19.90        22.85 o                         
  -8  -7   6          1.43          6.08         9.05 o                         
  -7  -7   6         13.93          4.58         7.10 o                         
  -6  -7   6        163.31        167.36        10.22 o                         
  -5  -7   6        344.82        339.22        10.77 o                         
  -4  -7   6          0.66         -4.28         4.28 o                         
  -3  -7   6        995.11       1034.76        24.39 o                         
  -2  -7   6        141.77        127.17         6.75 o                         
  -1  -7   6        210.05        226.44         7.84 o                         
   0  -7   6         42.71         47.77         3.04 o                         
   1  -7   6        838.89        842.86        15.34 o                         
   2  -7   6        502.79        536.86        10.77 o                         
   3  -7   6          1.43          1.49         2.39 o                         
   4  -7   6        205.39        199.92         7.11 o                         
   5  -7   6        105.18        110.33         4.95 o                         
   6  -7   6         88.76         85.38         4.93 o                         
   7  -7   6        248.38        240.26         8.38 o                         
   8  -7   6        331.47        339.59         9.92 o                         
   9  -7   6        169.41        176.00         8.85 o                         
  10  -7   6        188.79        161.57         9.53 o                         
  11  -7   6        272.83        252.47        14.18 o                         
  12  -7   6         20.83          9.63        10.82 o                         
  -9  -6   6         14.48         10.56        11.62 o                         
  -8  -6   6        282.95        307.92        19.41 o                         
  -7  -6   6         73.67         64.89         7.00 o                         
  -6  -6   6        111.91        124.89         6.94 o                         
  -5  -6   6        222.59        226.52         8.92 o                         
  -4  -6   6         45.04         45.94         4.27 o                         
  -3  -6   6        270.67        261.51         8.70 o                         
  -2  -6   6          7.09          8.05         3.09 o                         
  -1  -6   6       1566.98       1573.09        29.16 o                         
   0  -6   6       2531.55       2614.89        43.98 o                         
   1  -6   6        600.91        655.67        12.29 o                         
   2  -6   6       1734.84       1890.80        31.13 o                         
   3  -6   6        398.12        429.75         9.09 o                         
   4  -6   6        967.82        974.88        17.45 o                         
   5  -6   6         55.73         67.15         3.86 o                         
   6  -6   6        443.77        484.37        11.18 o                         
   7  -6   6       1456.96       1467.61        26.92 o                         
   8  -6   6         19.22         13.24         4.18 o                         
   9  -6   6        773.55        763.83        16.78 o                         
  10  -6   6        920.98        858.35        24.52 o                         
  11  -6   6          2.36         -3.25         9.80 o                         
  12  -6   6         97.62        113.85        13.23 o                         
 -10  -5   6        725.63        732.99        55.23 o                         
  -9  -5   6         15.75         17.90         8.91 o                         
  -8  -5   6        728.42        759.89        21.47 o                         
  -7  -5   6       2572.96       2533.92        51.37 o                         
  -6  -5   6       2016.46       2065.61        43.24 o                         
  -5  -5   6        402.29        411.48        11.26 o                         
  -4  -5   6       3735.47       3860.93        85.71 o                         
  -3  -5   6       1944.29       2004.73        41.25 o                         
  -2  -5   6          1.63          2.39         2.70 o                         
  -1  -5   6       1801.58       1923.25        34.43 o                         
   0  -5   6      11248.30      11869.25       183.57 o                         
   1  -5   6       2448.68       2462.06        41.47 o                         
   2  -5   6         16.94         19.70         2.29 o                         
   3  -5   6        494.54        480.79         9.69 o                         
   4  -5   6       1310.27       1300.75        22.27 o                         
   5  -5   6       2254.86       2323.59        38.09 o                         
   6  -5   6        225.36        235.94         7.34 o                         
   7  -5   6       1360.46       1282.74        23.73 o                         
   8  -5   6        987.96        981.92        19.52 o                         
   9  -5   6         96.18        101.59         7.16 o                         
  10  -5   6         61.37         78.74         7.00 o                         
  11  -5   6        440.52        446.50        18.62 o                         
  12  -5   6        237.86        163.87        19.65 o                         
 -11  -4   6        337.09        343.15        39.35 o                         
 -10  -4   6        578.45        499.12        30.86 o                         
  -9  -4   6        924.82        917.25        24.08 o                         
  -8  -4   6         60.05         59.66         5.85 o                         
  -7  -4   6        894.23        869.98        18.08 o                         
  -6  -4   6         14.50         14.95         3.94 o                         
  -5  -4   6       2298.01       2329.24        50.36 o                         
  -4  -4   6       1680.88       1717.47        31.62 o                         
  -3  -4   6       6604.36       6886.43       118.16 o                         
  -2  -4   6       5720.16       5617.72        96.56 o                         
  -1  -4   6          1.02         -1.44         1.44 o                         
   0  -4   6       2796.93       3037.94        50.56 o                         
   1  -4   6       1526.67       1461.86        24.26 o                         
   2  -4   6       3779.61       3932.48        64.91 o                         
   3  -4   6          7.06          7.88         2.10 o                         
   4  -4   6       4648.12       4627.37        72.84 o                         
   5  -4   6       4477.08       4669.55        73.89 o                         
   6  -4   6        375.07        336.78        10.33 o                         
   7  -4   6        812.50        746.98        16.97 o                         
   8  -4   6       2953.35       2938.45        51.92 o                         
   9  -4   6        754.84        771.09        17.48 o                         
  10  -4   6        286.77        290.72        12.02 o                         
  11  -4   6        243.06        255.77        15.27 o                         
  12  -4   6       1189.90       1122.08        53.75 o                         
 -11  -3   6        104.26         98.68        16.69 o                         
 -10  -3   6        709.98        645.77        17.33 o                         
  -9  -3   6       1251.34       1220.12        27.14 o                         
  -8  -3   6        958.24        966.39        18.77 o                         
  -7  -3   6        391.11        394.12         9.12 o                         
  -6  -3   6        293.79        276.46         7.48 o                         
  -5  -3   6       2953.90       2919.91        48.89 o                         
  -4  -3   6        724.50        722.92        13.68 o                         
  -3  -3   6        834.48        828.51        15.49 o                         
  -2  -3   6       7469.94       7598.85       118.21 o                         
  -1  -3   6       6783.37       7014.89       109.20 o                         
   0  -3   6        660.89        782.54        14.49 o                         
   1  -3   6        348.11        299.49         6.85 o                         
   2  -3   6       5011.60       4965.63        79.02 o                         
   3  -3   6        874.88        814.22        14.48 o                         
   4  -3   6         44.20         32.41         2.76 o                         
   5  -3   6       4930.37       5087.71        88.01 o                         
   6  -3   6       1800.60       1775.61        31.13 o                         
   7  -3   6        111.26        117.30         5.47 o                         
   8  -3   6        195.05        173.55         6.91 o                         
   9  -3   6        755.30        799.30        19.43 o                         
  10  -3   6        319.78        333.48        12.62 o                         
  11  -3   6         33.12         24.54         8.74 o                         
  12  -3   6        200.57        153.79        37.10 o                         
 -12  -2   6        599.61        540.38        75.55 o                         
 -11  -2   6        589.38        607.03        30.03 o                         
 -10  -2   6         19.02         22.92         5.69 o                         
  -9  -2   6        311.09        317.74         9.81 o                         
  -8  -2   6        183.80        204.96         6.96 o                         
  -7  -2   6        192.07        189.98         6.56 o                         
  -6  -2   6        239.70        232.47         6.42 o                         
  -5  -2   6       2063.51       2076.22        35.47 o                         
  -4  -2   6       1654.73       1655.19        28.57 o                         
  -3  -2   6        203.14        199.28         5.07 o                         
  -2  -2   6        413.14        393.81         8.39 o                         
  -1  -2   6        184.87        392.38         7.82 o                         
   0  -2   6        138.85        105.22         3.46 o                         
   1  -2   6         87.73         78.34         3.30 o                         
   2  -2   6       2031.08       2021.98        35.52 o                         
   3  -2   6       5141.10       5451.38        93.66 o                         
   4  -2   6        160.91        147.35         4.83 o                         
   5  -2   6        497.04        480.34        10.38 o                         
   6  -2   6       1571.76       1626.07        28.73 o                         
   7  -2   6       1116.43       1187.19        21.26 o                         
   8  -2   6        305.06        276.75         8.58 o                         
   9  -2   6        256.22        249.87         9.75 o                         
  10  -2   6        990.08        955.48        23.19 o                         
  11  -2   6        206.79        211.78        24.75 o                         
 -12  -1   6         24.68         -6.05        15.87 o                         
 -11  -1   6        409.19        476.43        19.03 o                         
 -10  -1   6        359.97        370.17        14.63 o                         
  -9  -1   6          3.90          0.26         3.12 o                         
  -8  -1   6        903.81        870.65        16.30 o                         
  -7  -1   6       2402.07       2424.05        41.38 o                         
  -6  -1   6         79.39         75.88         3.71 o                         
  -5  -1   6          0.40          2.99         2.00 o                         
  -4  -1   6       1321.88       1205.10        21.42 o                         
  -3  -1   6       1260.26       1267.07        22.28 o                         
  -2  -1   6        136.07        158.30         4.65 o                         
  -1  -1   6       1222.63       1537.47        26.45 o                         
   0  -1   6        201.29        176.16         5.56 o                         
   1  -1   6        868.13        824.03        15.10 o                         
   2  -1   6       1245.03       1342.06        23.39 o                         
   3  -1   6       1397.83       1494.32        27.23 o                         
   4  -1   6        934.24        899.63        15.99 o                         
   5  -1   6         27.38         37.19         3.08 o                         
   6  -1   6        324.59        341.12         8.64 o                         
   7  -1   6         14.01         30.65         3.55 o                         
   8  -1   6          7.56         12.67         3.82 o                         
   9  -1   6        216.82        198.42        11.77 o                         
  10  -1   6          5.30          1.34         5.92 o                         
  11  -1   6         70.18         64.65         9.16 o                         
 -12   0   6         41.07         43.37        11.67 o                         
 -11   0   6         45.86         42.77         7.58 o                         
 -10   0   6          8.13         10.82         5.71 o                         
  -9   0   6         67.78         70.73         4.04 o                         
  -8   0   6        125.54        127.14         5.07 o                         
  -7   0   6        491.73        502.87        10.54 o                         
  -6   0   6        242.67        267.13         6.83 o                         
  -5   0   6        344.00        317.95         7.25 o                         
  -4   0   6          3.96          1.15         1.85 o                         
  -3   0   6        528.15        548.70        10.86 o                         
  -2   0   6       1223.71       1416.78        24.59 o                         
  -1   0   6        123.49        134.62         4.10 o                         
   0   0   6        206.78        222.38         5.60 o                         
   1   0   6       1799.72       2005.24        32.40 o                         
   2   0   6        736.04        912.93        16.56 o                         
   3   0   6        167.75        187.42         5.39 o                         
   4   0   6        102.31        105.30         4.61 o                         
   5   0   6         14.10         16.73         3.42 o                         
   6   0   6        303.08        294.65         8.67 o                         
   7   0   6          0.04         -1.96         3.64 o                         
   8   0   6         42.05         44.52         4.70 o                         
   9   0   6         37.37         43.17         5.78 o                         
  10   0   6         25.03         23.35         7.61 o                         
 -13   1   6         70.70         64.33        18.70 o                         
 -12   1   6         62.54         64.39         9.98 o                         
 -11   1   6          8.75          8.91         6.58 o                         
 -10   1   6         20.31         21.64         5.47 o                         
  -9   1   6        257.82        287.74        10.15 o                         
  -8   1   6         99.68         99.79         4.67 o                         
  -7   1   6        201.97        186.90         6.09 o                         
  -6   1   6        365.45        359.43         8.24 o                         
  -5   1   6        242.37        247.63         6.31 o                         
  -4   1   6         27.22         25.54         2.33 o                         
  -3   1   6        858.34        876.85        15.33 o                         
  -2   1   6        334.79        502.36         9.39 o                         
  -1   1   6          4.21          3.29         2.03 o                         
   0   1   6          0.08          0.53         1.12 o                         
   1   1   6       2145.22       2062.60        34.95 o                         
   2   1   6       3505.23       3729.70        61.52 o                         
   3   1   6         23.12         26.01         2.61 o                         
   4   1   6         71.78         79.99         4.15 o                         
   5   1   6        125.38        138.26         5.67 o                         
   6   1   6        327.29        363.23         9.32 o                         
   7   1   6         13.64         13.56         3.62 o                         
   8   1   6        216.03        219.39        10.94 o                         
   9   1   6        573.85        558.44        22.66 o                         
  10   1   6        100.13         84.90        20.05 o                         
 -13   2   6         81.57         63.22        13.18 o                         
 -12   2   6        975.19        977.95        31.43 o                         
 -11   2   6       1153.81       1183.94        30.14 o                         
 -10   2   6        297.09        311.60        11.45 o                         
  -9   2   6        271.32        263.11         7.91 o                         
  -8   2   6        994.01       1023.77        20.70 o                         
  -7   2   6         54.48         69.00         4.34 o                         
  -6   2   6        500.97        512.29        11.05 o                         
  -5   2   6       1074.44        991.40        18.39 o                         
  -4   2   6       3294.99       3357.45        53.48 o                         
  -3   2   6         20.82         34.08         2.22 o                         
  -2   2   6       1032.14        917.75        17.77 o                         
  -1   2   6        391.75        330.05         8.41 o                         
   0   2   6       1763.87       1717.42        32.80 o                         
   1   2   6        107.64        107.61         3.87 o                         
   2   2   6       2651.08       2719.18        43.57 o                         
   3   2   6       2673.79       2714.52        45.60 o                         
   4   2   6        414.40        434.57         9.48 o                         
   5   2   6        354.16        343.10         8.36 o                         
   6   2   6        967.86        987.55        22.30 o                         
   7   2   6       1011.00       1061.82        36.99 o                         
   8   2   6          6.04         19.14        11.40 o                         
   9   2   6        341.51        348.10        27.58 o                         
 -13   3   6        181.21        178.65        25.00 o                         
 -12   3   6        504.54        587.12        37.43 o                         
 -11   3   6       2895.36       2935.55        60.74 o                         
 -10   3   6        939.53        913.02        18.34 o                         
  -9   3   6         86.58         87.00         5.02 o                         
  -8   3   6       1557.29       1610.29        30.54 o                         
  -7   3   6       3531.12       3575.97        63.17 o                         
  -6   3   6       1429.94       1409.81        26.60 o                         
  -5   3   6        355.08        335.40         8.20 o                         
  -4   3   6       5536.07       5588.09        91.74 o                         
  -3   3   6       2579.96       2531.73        45.07 o                         
  -2   3   6         82.82         76.96         4.12 o                         
  -1   3   6       6027.85       6043.66       109.39 o                         
   0   3   6       1099.59        971.56        17.48 o                         
   1   3   6        317.86        297.83         6.94 o                         
   2   3   6        187.31        189.55         5.54 o                         
   3   3   6       3286.46       3503.14        58.13 o                         
   4   3   6       1488.66       1582.76        32.76 o                         
   5   3   6        345.46        360.82        13.12 o                         
   6   3   6        371.38        391.08        17.89 o                         
   7   3   6       1637.73       1713.19        48.53 o                         
   8   3   6        211.30        211.68        16.72 o                         
   9   3   6          1.45         10.46        14.48 o                         
 -13   4   6        481.13        522.75        27.52 o                         
 -12   4   6        113.34        122.67        11.82 o                         
 -11   4   6        806.72        787.78        38.21 o                         
 -10   4   6       2961.04       2915.22        50.32 o                         
  -9   4   6       1280.14       1297.22        26.02 o                         
  -8   4   6         14.47         21.21         3.99 o                         
  -7   4   6       1026.29       1032.92        20.81 o                         
  -6   4   6       3779.96       3748.76        65.66 o                         
  -5   4   6        646.01        629.66        12.76 o                         
  -4   4   6       1007.44        996.96        18.32 o                         
  -3   4   6      10268.33      10145.65       172.73 o                         
  -2   4   6       7815.00       8214.24       140.28 o                         
  -1   4   6         67.15         75.57         4.25 o                         
   0   4   6       1888.01       1869.08        33.43 o                         
   1   4   6        962.34        936.28        17.86 o                         
   2   4   6         85.05        106.70         4.48 o                         
   3   4   6        344.08        360.11        11.22 o                         
   4   4   6       3508.38       3610.22        76.53 o                         
   5   4   6       2322.87       2352.65        52.29 o                         
   6   4   6         34.91         47.10         8.91 o                         
   7   4   6        497.03        517.76        22.46 o                         
   8   4   6        416.32        399.83        24.53 o                         
 -13   5   6        921.91        918.75        36.55 o                         
 -12   5   6         70.83         71.95        11.36 o                         
 -11   5   6        141.55        127.71         7.76 o                         
 -10   5   6       1913.47       1853.81        33.86 o                         
  -9   5   6       2210.96       2206.44        37.38 o                         
  -8   5   6        352.45        371.14         9.70 o                         
  -7   5   6         13.90         10.07         3.26 o                         
  -6   5   6        701.67        681.61        14.39 o                         
  -5   5   6       1392.38       1372.46        24.71 o                         
  -4   5   6        234.47        248.01         6.69 o                         
  -3   5   6       1356.21       1353.71        25.07 o                         
  -2   5   6       5334.53       5300.07        91.44 o                         
  -1   5   6        914.25        896.39        16.54 o                         
   0   5   6          0.53         -1.80         2.32 o                         
   1   5   6        489.62        512.14        11.68 o                         
   2   5   6        810.18        842.17        16.57 o                         
   3   5   6         10.35         12.57         5.16 o                         
   4   5   6        525.80        512.01        16.60 o                         
   5   5   6       3341.10       3395.99        78.83 o                         
   6   5   6        644.78        678.16        25.21 o                         
   7   5   6         50.98         22.03        12.35 o                         
 -13   6   6        296.83        306.00        20.42 o                         
 -12   6   6        491.53        531.28        24.16 o                         
 -11   6   6         96.10         97.70         7.63 o                         
 -10   6   6          3.96          7.77         5.21 o                         
  -9   6   6        621.53        630.53        14.17 o                         
  -8   6   6        523.34        525.38        12.19 o                         
  -7   6   6        113.63        116.31         5.44 o                         
  -6   6   6        649.68        655.71        13.25 o                         
  -5   6   6       1454.72       1449.76        26.12 o                         
  -4   6   6       2390.00       2333.71        40.03 o                         
  -3   6   6          3.30          7.06         2.64 o                         
  -2   6   6        246.74        225.02         6.93 o                         
  -1   6   6        243.43        237.42         7.11 o                         
   0   6   6         80.48         94.41         4.85 o                         
   1   6   6         18.92         18.28         3.18 o                         
   2   6   6        144.20        168.15         6.55 o                         
   3   6   6        447.58        439.90        14.88 o                         
   4   6   6         40.66         37.82         7.78 o                         
   5   6   6        367.88        387.09        19.71 o                         
   6   6   6        127.66        121.75        13.99 o                         
 -12   7   6        131.22        126.59        15.39 o                         
 -11   7   6          9.24         16.45         6.70 o                         
 -10   7   6         93.01         95.78         6.74 o                         
  -9   7   6         53.45         51.66         5.56 o                         
  -8   7   6        212.23        204.46         9.06 o                         
  -7   7   6         11.20         11.56         3.79 o                         
  -6   7   6         47.63         51.36         4.58 o                         
  -5   7   6        584.59        575.55        12.07 o                         
  -4   7   6         53.33         53.91         3.68 o                         
  -3   7   6         38.14         41.05         3.31 o                         
  -2   7   6         99.86         95.00         4.66 o                         
  -1   7   6        289.83        264.27         8.90 o                         
   0   7   6         17.80         20.97         5.68 o                         
   1   7   6         18.80         16.74         3.16 o                         
   2   7   6          4.73         -4.92         5.84 o                         
   3   7   6         75.82         76.42         9.42 o                         
   4   7   6         53.66         67.10        11.30 o                         
   5   7   6         33.05         54.93        12.49 o                         
 -12   8   6          4.18         26.81        11.25 o                         
 -11   8   6        152.05        157.38        10.91 o                         
 -10   8   6        149.81        157.43         9.19 o                         
  -9   8   6        143.63        141.00         7.90 o                         
  -8   8   6          0.40          0.93         4.72 o                         
  -7   8   6         37.85         40.10         4.61 o                         
  -6   8   6        373.34        363.45        10.22 o                         
  -5   8   6         73.15         75.21         4.46 o                         
  -4   8   6         20.19         21.19         3.28 o                         
  -3   8   6        800.74        772.96        16.73 o                         
  -2   8   6        137.52        131.89         6.81 o                         
  -1   8   6         32.00         32.17         6.16 o                         
   0   8   6         39.17         32.34         4.41 o                         
   1   8   6          2.92         -3.00         4.36 o                         
   2   8   6         41.60         35.06         7.71 o                         
   3   8   6         14.41         14.17        18.59 o                         
   4   8   6        417.15        456.83        25.14 o                         
 -11   9   6          6.09          8.99         9.66 o                         
 -10   9   6        259.89        290.66        14.41 o                         
  -9   9   6        347.03        386.26        16.86 o                         
  -8   9   6         81.08         73.07         7.07 o                         
  -7   9   6         35.76         35.62         4.78 o                         
  -6   9   6        223.77        234.09         8.93 o                         
  -5   9   6        587.13        569.63        13.98 o                         
  -4   9   6         53.25         57.09         8.04 o                         
  -3   9   6         88.00         80.63         5.68 o                         
  -2   9   6        487.92        470.97        13.16 o                         
  -1   9   6         39.99         47.65         5.11 o                         
   0   9   6         70.64         71.16         5.99 o                         
   1   9   6         83.15         90.44         8.05 o                         
   2   9   6          7.82          9.36        10.62 o                         
 -10  10   6         89.74         61.54        13.21 o                         
  -9  10   6        986.62        999.12        36.30 o                         
  -8  10   6         41.25         41.95        10.84 o                         
  -7  10   6        161.39        161.92        13.47 o                         
  -6  10   6       1062.87       1071.16        36.75 o                         
  -5  10   6       1272.60       1301.44        42.21 o                         
  -4  10   6        212.37        237.85        25.07 o                         
  -3  10   6          3.88          8.02         7.76 o                         
  -2  10   6        625.01        585.22        24.87 o                         
  -1  10   6        370.74        386.03        19.59 o                         
   0  10   6          7.81          7.69         7.35 o                         
  -8  11   6        430.45        450.27        41.85 o                         
  -7  11   6        667.78        694.58        36.04 o                         
  -6  11   6        162.66        161.39        18.11 o                         
  -5  11   6        279.83        265.96        22.01 o                         
  -4  11   6        552.24        568.36        30.94 o                         
  -3  11   6         66.76         81.65        13.88 o                         
  -2  11   6          4.46         45.46        25.79 o                         
   0 -13   7          4.08         28.13        17.35 o                         
   1 -13   7        350.89        370.07        30.74 o                         
   2 -13   7         46.66         52.00        16.05 o                         
   3 -13   7         14.90         24.74         9.53 o                         
   4 -13   7        153.75        145.93        13.32 o                         
   5 -13   7        533.22        532.01        25.99 o                         
   6 -13   7        135.57        117.34        13.00 o                         
   7 -13   7          5.14        -12.28        12.28 o                         
   8 -13   7        292.00        338.14        28.57 o                         
  -2 -12   7        113.26        124.44        14.48 o                         
  -1 -12   7        335.61        369.72        22.10 o                         
   0 -12   7        182.81        153.49        13.30 o                         
   1 -12   7        307.49        319.34        13.33 o                         
   2 -12   7        254.41        274.12        11.56 o                         
   3 -12   7        147.72        137.92         9.58 o                         
   4 -12   7          1.64          3.52         5.68 o                         
   5 -12   7        451.09        473.01        15.57 o                         
   6 -12   7        263.46        287.79        13.85 o                         
   7 -12   7         73.60         65.56         8.60 o                         
   8 -12   7        258.39        252.77        14.58 o                         
   9 -12   7        282.18        303.05        16.22 o                         
  -4 -11   7        213.34        227.46        25.01 o                         
  -3 -11   7          5.23         -9.65         9.65 o                         
  -2 -11   7        295.19        291.97        16.81 o                         
  -1 -11   7        130.27        130.18         8.81 o                         
   0 -11   7        322.83        336.53        13.88 o                         
   1 -11   7          9.70          8.64         3.76 o                         
   2 -11   7        130.36        138.74         6.68 o                         
   3 -11   7        228.38        225.19        11.28 o                         
   4 -11   7          4.43          2.59         4.34 o                         
   5 -11   7         19.30         25.13         5.54 o                         
   6 -11   7         87.98         92.09         7.09 o                         
   7 -11   7        451.59        456.01        15.10 o                         
   8 -11   7         68.25         44.31        15.75 o                         
   9 -11   7        216.45        204.70        14.03 o                         
  10 -11   7         35.74         35.16        16.05 o                         
  -5 -10   7         91.03         83.97        13.90 o                         
  -4 -10   7         14.67         13.12         9.87 o                         
  -3 -10   7        295.49        265.15        13.84 o                         
  -2 -10   7         85.42         90.75         7.84 o                         
  -1 -10   7        396.57        370.80        15.15 o                         
   0 -10   7          7.60          9.46         4.18 o                         
   1 -10   7          9.40         14.96         3.29 o                         
   2 -10   7         50.37         50.96         4.07 o                         
   3 -10   7          9.22          4.18         4.45 o                         
   4 -10   7         32.03         21.78         4.04 o                         
   5 -10   7          0.92         11.12         4.52 o                         
   6 -10   7        141.50        144.41         7.54 o                         
   7 -10   7         83.88         90.86         6.92 o                         
   8 -10   7          0.07          3.28         6.32 o                         
   9 -10   7         82.34         77.23         8.41 o                         
  10 -10   7          1.38         -1.22         9.69 o                         
  11 -10   7         25.61         31.39        23.44 o                         
  -7  -9   7         30.05         25.51        20.67 o                         
  -6  -9   7          4.73         -3.72        13.06 o                         
  -5  -9   7         23.26         24.32         8.09 o                         
  -4  -9   7         62.57         52.77         7.20 o                         
  -3  -9   7        166.94        140.11        11.81 o                         
  -2  -9   7        113.02        103.07         8.50 o                         
  -1  -9   7        219.71        238.82         9.64 o                         
   0  -9   7         63.76         61.77         3.68 o                         
   1  -9   7         58.03         64.04         3.94 o                         
   2  -9   7         22.16         30.19         3.45 o                         
   3  -9   7        121.93        119.27         5.38 o                         
   4  -9   7        295.61        297.65         8.66 o                         
   5  -9   7         92.68        100.63         6.74 o                         
   6  -9   7        226.40        208.72         8.47 o                         
   7  -9   7         54.55         50.31         5.84 o                         
   8  -9   7        219.99        215.17         9.75 o                         
   9  -9   7        317.44        285.50        15.29 o                         
  10  -9   7         24.50         24.17        12.08 o                         
  11  -9   7         50.54         30.76        11.04 o                         
  -8  -8   7        157.05        169.50        25.33 o                         
  -7  -8   7         48.61         47.35        12.93 o                         
  -6  -8   7        722.78        684.11        29.90 o                         
  -5  -8   7       1450.48       1441.25        40.42 o                         
  -4  -8   7        371.16        366.56        13.56 o                         
  -3  -8   7        232.30        236.98        11.58 o                         
  -2  -8   7        159.44        192.17         9.23 o                         
  -1  -8   7        835.27        863.05        18.58 o                         
   0  -8   7         25.56         18.04         2.65 o                         
   1  -8   7       1083.85       1101.69        22.05 o                         
   2  -8   7        916.70        949.17        19.40 o                         
   3  -8   7        274.53        280.14         7.76 o                         
   4  -8   7          3.68          3.18         3.23 o                         
   5  -8   7         39.78         34.97         4.04 o                         
   6  -8   7        347.30        377.91        11.75 o                         
   7  -8   7        356.39        354.13        10.84 o                         
   8  -8   7        387.33        388.58        12.35 o                         
   9  -8   7        586.74        547.86        15.58 o                         
  10  -8   7         27.05         31.88         7.96 o                         
  11  -8   7         70.00         58.71        14.17 o                         
  -8  -7   7        662.04        604.35        41.84 o                         
  -7  -7   7        850.70        826.30        30.12 o                         
  -6  -7   7          3.26          4.18         6.48 o                         
  -5  -7   7       1319.31       1275.00        25.89 o                         
  -4  -7   7        116.26        107.48         6.27 o                         
  -3  -7   7        782.29        768.22        17.87 o                         
  -2  -7   7        906.74        915.26        19.06 o                         
  -1  -7   7       2331.48       2425.84        43.95 o                         
   0  -7   7        709.18        665.63        14.36 o                         
   1  -7   7         65.94         69.82         3.81 o                         
   2  -7   7       1606.41       1663.49        28.10 o                         
   3  -7   7        364.39        370.98         8.83 o                         
   4  -7   7        420.02        428.12         9.83 o                         
   5  -7   7         51.88         53.94         4.28 o                         
   6  -7   7       1854.56       1863.89        33.32 o                         
   7  -7   7       1068.43       1074.53        21.25 o                         
   8  -7   7         82.62         64.61         5.72 o                         
   9  -7   7        726.29        717.26        19.80 o                         
  10  -7   7       1452.71       1435.86        35.16 o                         
  11  -7   7        140.53        154.03        13.17 o                         
  -9  -6   7         19.16         46.67        13.42 o                         
  -8  -6   7        441.60        413.52        18.92 o                         
  -7  -6   7       1756.75       1713.28        43.03 o                         
  -6  -6   7        723.08        728.14        17.85 o                         
  -5  -6   7          5.30         -0.25         4.33 o                         
  -4  -6   7        590.49        572.14        14.58 o                         
  -3  -6   7       4408.55       4347.01        80.33 o                         
  -2  -6   7        293.70        297.89         8.96 o                         
  -1  -6   7        633.07        641.32        12.31 o                         
   0  -6   7       3225.40       3324.62        55.71 o                         
   1  -6   7       3704.28       3922.06        65.07 o                         
   2  -6   7        386.24        413.71         9.03 o                         
   3  -6   7        971.78        982.37        17.71 o                         
   4  -6   7       1018.65       1002.74        18.16 o                         
   5  -6   7         90.94         89.98         4.61 o                         
   6  -6   7        185.42        180.84         7.18 o                         
   7  -6   7       2517.34       2495.49        43.48 o                         
   8  -6   7        289.26        306.63        10.15 o                         
   9  -6   7         93.70         79.63         7.12 o                         
  10  -6   7        245.22        285.96        14.14 o                         
  11  -6   7       1078.42       1165.25        40.04 o                         
 -10  -5   7        625.02        614.24        43.77 o                         
  -9  -5   7        404.03        402.41        23.69 o                         
  -8  -5   7         12.82         11.23         6.95 o                         
  -7  -5   7        421.47        408.84        13.77 o                         
  -6  -5   7        217.20        228.00         9.66 o                         
  -5  -5   7        232.19        216.19         9.26 o                         
  -4  -5   7        178.07        182.38         7.36 o                         
  -3  -5   7       4368.82       4366.68        80.56 o                         
  -2  -5   7       2226.39       2267.44        40.95 o                         
  -1  -5   7         13.25         20.87         2.17 o                         
   0  -5   7        370.06        338.31         9.41 o                         
   1  -5   7       1714.23       1705.47        29.74 o                         
   2  -5   7       1293.28       1265.13        23.81 o                         
   3  -5   7         22.56         11.79         2.57 o                         
   4  -5   7       1806.07       1875.27        31.34 o                         
   5  -5   7       1944.25       2016.76        33.66 o                         
   6  -5   7         61.54         66.74         4.60 o                         
   7  -5   7        414.64        380.16        10.28 o                         
   8  -5   7        943.98        970.18        21.86 o                         
   9  -5   7       1160.57       1172.05        27.16 o                         
  10  -5   7          2.83          1.67         6.82 o                         
  11  -5   7        578.43        537.49        22.55 o                         
 -11  -4   7         13.34          0.23        33.93 o                         
 -10  -4   7        115.63        125.00        17.37 o                         
  -9  -4   7        294.45        307.69        11.56 o                         
  -8  -4   7         87.66         94.77         6.08 o                         
  -7  -4   7         61.25         59.44         4.82 o                         
  -6  -4   7        240.12        231.88         9.51 o                         
  -5  -4   7       5039.04       5066.34        96.55 o                         
  -4  -4   7        243.75        258.35         8.26 o                         
  -3  -4   7        718.38        710.27        13.22 o                         
  -2  -4   7       1689.14       1580.25        26.37 o                         
  -1  -4   7       2793.13       2954.89        47.35 o                         
   0  -4   7         30.53         32.88         2.79 o                         
   1  -4   7        117.35         88.87         4.03 o                         
   2  -4   7       1727.04       1800.26        29.79 o                         
   3  -4   7       1559.20       1517.45        26.85 o                         
   4  -4   7        463.27        475.78        10.52 o                         
   5  -4   7       1894.75       1840.87        30.85 o                         
   6  -4   7        480.25        470.33        11.66 o                         
   7  -4   7        143.79        106.47         5.57 o                         
   8  -4   7        239.58        249.41         8.65 o                         
   9  -4   7        276.12        297.37        11.68 o                         
  10  -4   7         88.91        105.43         8.87 o                         
  11  -4   7          0.28         -8.93         8.93 o                         
 -11  -3   7         86.23         58.47        17.46 o                         
 -10  -3   7         27.38         28.47         6.87 o                         
  -9  -3   7        181.96        197.50        11.10 o                         
  -8  -3   7          2.96         10.92         3.28 o                         
  -7  -3   7        312.47        319.87         8.21 o                         
  -6  -3   7          2.13          3.61         2.76 o                         
  -5  -3   7       2483.05       2482.42        42.17 o                         
  -4  -3   7       1108.16       1103.44        20.35 o                         
  -3  -3   7        142.10        151.08         5.28 o                         
  -2  -3   7        806.35        787.50        14.30 o                         
  -1  -3   7       1987.54       2040.34        34.85 o                         
   0  -3   7        191.06        177.04         5.32 o                         
   1  -3   7        104.39        103.52         4.24 o                         
   2  -3   7         27.65         29.12         2.71 o                         
   3  -3   7        581.30        576.02        11.76 o                         
   4  -3   7       1469.69       1536.10        27.18 o                         
   5  -3   7        212.38        224.03         6.76 o                         
   6  -3   7        488.59        522.93        11.82 o                         
   7  -3   7        237.34        224.59         8.08 o                         
   8  -3   7        567.97        490.89        12.61 o                         
   9  -3   7        137.91        126.69         7.67 o                         
  10  -3   7         18.27         29.05         7.34 o                         
  11  -3   7         10.79         14.16        10.21 o                         
 -11  -2   7         95.71         66.88        10.33 o                         
 -10  -2   7         67.81         62.57         5.54 o                         
  -9  -2   7          4.25         -3.69         3.69 o                         
  -8  -2   7         45.66         52.11         3.94 o                         
  -7  -2   7          5.57          8.24         2.94 o                         
  -6  -2   7        681.56        676.23        13.21 o                         
  -5  -2   7         22.85         23.85         2.68 o                         
  -4  -2   7        121.06        118.99         4.57 o                         
  -3  -2   7         42.04         55.99         3.26 o                         
  -2  -2   7         82.71         76.85         3.66 o                         
  -1  -2   7        117.16        148.70         4.51 o                         
   0  -2   7         63.91         91.36         3.62 o                         
   1  -2   7          0.99          0.06         2.01 o                         
   2  -2   7          0.46          1.77         2.05 o                         
   3  -2   7          9.63         13.80         2.66 o                         
   4  -2   7         18.95         10.58         2.62 o                         
   5  -2   7         17.42         19.19         3.14 o                         
   6  -2   7         49.24         34.52         3.74 o                         
   7  -2   7        164.19        157.05         7.16 o                         
   8  -2   7         12.54         12.15         4.79 o                         
   9  -2   7         22.95         23.57         5.60 o                         
  10  -2   7        104.42        112.07        13.42 o                         
  11  -2   7         18.93         29.47        11.57 o                         
 -12  -1   7         11.23          9.75        10.39 o                         
 -11  -1   7         38.09         43.51         7.93 o                         
 -10  -1   7         46.88         49.46         6.75 o                         
  -9  -1   7         16.37         14.26         3.64 o                         
  -8  -1   7       1164.00       1143.24        20.66 o                         
  -7  -1   7        275.71        259.52         7.40 o                         
  -6  -1   7        323.57        317.83         7.89 o                         
  -5  -1   7        371.19        378.34         8.48 o                         
  -4  -1   7         90.41         89.47         4.00 o                         
  -3  -1   7          7.26         18.62         2.35 o                         
  -2  -1   7        121.85        105.15         4.15 o                         
  -1  -1   7        212.83        238.56         6.08 o                         
   0  -1   7        607.04        537.09        10.67 o                         
   1  -1   7       1104.99       1164.53        19.90 o                         
   2  -1   7        297.08        283.80         6.97 o                         
   3  -1   7        164.71        170.79         5.48 o                         
   4  -1   7        118.57        126.66         6.33 o                         
   5  -1   7        217.05        220.04         7.22 o                         
   6  -1   7        184.02        175.57         9.58 o                         
   7  -1   7        137.73        153.14         6.78 o                         
   8  -1   7        382.92        384.16        17.26 o                         
   9  -1   7        347.08        344.50        21.53 o                         
  10  -1   7        102.26         93.30        10.26 o                         
 -12   0   7        393.40        413.42        26.25 o                         
 -11   0   7         81.17         63.98         8.50 o                         
 -10   0   7        140.87        157.35         9.07 o                         
  -9   0   7       1435.16       1429.08        26.61 o                         
  -8   0   7         77.02         77.30         4.50 o                         
  -7   0   7        586.62        601.80        12.36 o                         
  -6   0   7       2560.32       2572.79        43.81 o                         
  -5   0   7       4559.34       4537.03        71.94 o                         
  -4   0   7        123.26        121.23         4.50 o                         
  -3   0   7       1006.42        976.62        17.98 o                         
  -2   0   7       1899.92       1789.24        32.50 o                         
  -1   0   7       2141.62       2139.55        38.06 o                         
   0   0   7         21.92         16.38         2.00 o                         
   1   0   7       2934.72       2967.44        47.44 o                         
   2   0   7       1609.90       1604.84        26.73 o                         
   3   0   7        188.83        175.91         6.71 o                         
   4   0   7          5.12          2.76         2.73 o                         
   5   0   7        313.40        347.82         9.27 o                         
   6   0   7        270.99        285.61         9.09 o                         
   7   0   7        281.61        234.47         9.27 o                         
   8   0   7        797.38        788.53        20.98 o                         
   9   0   7       1211.51       1161.57        48.31 o                         
  10   0   7          1.67         29.71        10.02 o                         
 -12   1   7       1042.71       1035.06        33.32 o                         
 -11   1   7        815.86        839.29        25.67 o                         
 -10   1   7         19.45         21.59         6.15 o                         
  -9   1   7       1000.38        998.47        19.88 o                         
  -8   1   7       2664.71       2681.88        44.18 o                         
  -7   1   7       2019.39       2010.38        33.68 o                         
  -6   1   7        510.14        512.42        10.78 o                         
  -5   1   7       4817.66       4887.83        77.35 o                         
  -4   1   7       2414.24       2325.94        37.95 o                         
  -3   1   7          0.87          0.20         2.00 o                         
  -2   1   7       4265.36       4384.75        80.21 o                         
  -1   1   7      10318.96      10495.09       188.60 o                         
   0   1   7       2899.32       2954.57        54.97 o                         
   1   1   7        127.30        131.09         4.68 o                         
   2   1   7       3577.03       3570.58        59.34 o                         
   3   1   7       4598.09       4689.33        77.40 o                         
   4   1   7          2.01          1.37         3.26 o                         
   5   1   7        157.54        195.28         7.23 o                         
   6   1   7       1440.95       1463.04        29.89 o                         
   7   1   7       1048.20       1014.88        23.96 o                         
   8   1   7          2.50         -1.78         5.29 o                         
   9   1   7        694.85        641.01        37.84 o                         
 -13   2   7          1.42         27.38        12.50 o                         
 -12   2   7        450.00        439.75        28.37 o                         
 -11   2   7       2258.11       2141.69        49.09 o                         
 -10   2   7        416.75        408.37        10.94 o                         
  -9   2   7         33.81         35.21         4.88 o                         
  -8   2   7       1127.64       1174.43        22.39 o                         
  -7   2   7       2558.97       2652.93        43.55 o                         
  -6   2   7        291.39        295.57         7.72 o                         
  -5   2   7       1594.34       1554.15        26.36 o                         
  -4   2   7       4066.70       4175.24        66.29 o                         
  -3   2   7       3749.97       3949.25        72.95 o                         
  -2   2   7         10.19          9.58         2.71 o                         
  -1   2   7       4852.42       5010.51        97.11 o                         
   0   2   7       2949.83       2922.43        54.59 o                         
   1   2   7        925.63        922.28        16.29 o                         
   2   2   7        486.04        496.92        10.06 o                         
   3   2   7       3575.22       3771.52        62.78 o                         
   4   2   7       3101.16       3188.05        53.53 o                         
   5   2   7         10.47          2.42         3.51 o                         
   6   2   7       1621.19       1593.02        33.95 o                         
   7   2   7       2510.47       2505.05        76.75 o                         
   8   2   7        159.21        152.05        15.88 o                         
   9   2   7         22.14         22.28        18.14 o                         
 -13   3   7        120.04        132.68        15.31 o                         
 -12   3   7          6.83          3.39        10.72 o                         
 -11   3   7       1890.27       1842.25        40.66 o                         
 -10   3   7       2701.64       2666.21        48.79 o                         
  -9   3   7       1106.02       1079.22        22.56 o                         
  -8   3   7          5.90          4.08         4.06 o                         
  -7   3   7        347.22        332.69         9.76 o                         
  -6   3   7         16.44         15.67         3.33 o                         
  -5   3   7         30.97         35.21         2.98 o                         
  -4   3   7       1608.53       1584.78        26.67 o                         
  -3   3   7      11888.73      12008.88       204.54 o                         
  -2   3   7       2024.13       2135.76        40.76 o                         
  -1   3   7        224.39        214.25         7.58 o                         
   0   3   7       1388.19       1408.08        27.95 o                         
   1   3   7        858.14        813.37        15.35 o                         
   2   3   7         86.35         99.50         4.24 o                         
   3   3   7        283.76        297.27         7.72 o                         
   4   3   7       2547.11       2566.94        45.44 o                         
   5   3   7       2489.79       2444.23        53.43 o                         
   6   3   7         33.88         32.99         8.88 o                         
   7   3   7        739.79        787.77        30.61 o                         
   8   3   7         69.19         72.35        15.00 o                         
 -13   4   7        199.36        191.14        17.26 o                         
 -12   4   7        227.69        246.61        19.05 o                         
 -11   4   7         32.44         29.56         6.51 o                         
 -10   4   7       1167.19       1145.08        22.88 o                         
  -9   4   7       1033.11       1048.57        20.99 o                         
  -8   4   7         80.30         69.32         5.27 o                         
  -7   4   7        687.61        701.23        15.74 o                         
  -6   4   7          7.13          4.51         3.26 o                         
  -5   4   7         54.30         52.59         3.96 o                         
  -4   4   7         94.15         93.47         4.31 o                         
  -3   4   7       2319.56       2381.02        44.36 o                         
  -2   4   7       1536.56       1517.56        29.06 o                         
  -1   4   7         17.33         21.36         3.45 o                         
   0   4   7        123.33        119.73         6.69 o                         
   1   4   7        945.90        967.95        18.62 o                         
   2   4   7         48.89         30.41         3.10 o                         
   3   4   7         16.40         10.57         3.60 o                         
   4   4   7        448.81        461.13        17.29 o                         
   5   4   7       1965.80       1950.95        48.45 o                         
   6   4   7        890.67        919.44        50.53 o                         
   7   4   7         53.70         56.53        15.32 o                         
 -12   5   7        155.73        184.39        14.80 o                         
 -11   5   7         65.84         57.78         9.93 o                         
 -10   5   7          0.56         -3.47         5.41 o                         
  -9   5   7        117.78        104.64         6.12 o                         
  -8   5   7        181.55        177.06         7.35 o                         
  -7   5   7        132.86        130.78         6.58 o                         
  -6   5   7          0.59          1.22         3.38 o                         
  -5   5   7         81.06         83.27         5.14 o                         
  -4   5   7        592.64        539.17        13.44 o                         
  -3   5   7         38.51         31.19         3.95 o                         
  -2   5   7          0.85          7.47         3.22 o                         
  -1   5   7        142.17        125.19         6.51 o                         
   0   5   7          3.78          5.75         2.82 o                         
   1   5   7         25.47         19.67         3.19 o                         
   2   5   7          1.18          1.93         2.94 o                         
   3   5   7          1.42          4.41         3.62 o                         
   4   5   7          5.52         -0.74         7.03 o                         
   5   5   7         38.48         31.08        13.55 o                         
   6   5   7         15.34         24.37        12.20 o                         
 -12   6   7          1.19          6.52        10.91 o                         
 -11   6   7        153.30        157.68        22.36 o                         
 -10   6   7        149.78        131.68         8.37 o                         
  -9   6   7        181.22        166.02         8.09 o                         
  -8   6   7         15.55         26.86         4.46 o                         
  -7   6   7        496.77        484.04        11.48 o                         
  -6   6   7        925.28        928.96        20.50 o                         
  -5   6   7        628.65        615.65        13.61 o                         
  -4   6   7        977.56        966.21        19.18 o                         
  -3   6   7        616.00        627.66        15.28 o                         
  -2   6   7         12.01         12.28         3.75 o                         
  -1   6   7          0.53          3.10         2.49 o                         
   0   6   7        126.18        118.71         5.66 o                         
   1   6   7          5.28          8.15         3.30 o                         
   2   6   7         28.23         28.03         7.33 o                         
   3   6   7         35.72         48.72         7.69 o                         
   4   6   7         54.08         51.25         8.89 o                         
   5   6   7          0.66         -2.56        11.01 o                         
 -12   7   7          5.87          3.09        12.05 o                         
 -11   7   7        887.54        916.54        25.67 o                         
 -10   7   7        780.15        805.63        23.90 o                         
  -9   7   7         49.58         44.47         6.60 o                         
  -8   7   7        488.91        494.43        13.23 o                         
  -7   7   7        251.10        255.67        11.21 o                         
  -6   7   7        778.35        752.97        16.02 o                         
  -5   7   7        244.21        238.19         7.40 o                         
  -4   7   7        662.24        654.08        13.27 o                         
  -3   7   7       1210.98       1162.69        22.94 o                         
  -2   7   7         49.12         49.00         5.87 o                         
  -1   7   7         39.86         44.38         4.28 o                         
   0   7   7        786.56        731.10        17.27 o                         
   1   7   7          3.54          1.32         3.64 o                         
   2   7   7          9.03          8.83         3.85 o                         
   3   7   7        136.34        133.87        11.06 o                         
   4   7   7        300.51        353.84        21.93 o                         
 -11   8   7          0.41        -11.30        11.30 o                         
 -10   8   7        413.18        421.35        23.66 o                         
  -9   8   7        871.00        871.00        25.49 o                         
  -8   8   7         25.67         10.16         5.98 o                         
  -7   8   7        199.38        206.05        13.20 o                         
  -6   8   7        259.91        269.74         9.25 o                         
  -5   8   7        499.04        472.39        12.85 o                         
  -4   8   7         48.69         44.39         4.62 o                         
  -3   8   7        339.17        339.30        10.92 o                         
  -2   8   7        867.05        857.43        21.90 o                         
  -1   8   7        154.44        149.49         7.41 o                         
   0   8   7         93.31         94.39         5.50 o                         
   1   8   7        180.94        181.29         8.86 o                         
   2   8   7         83.37        109.33        12.60 o                         
   3   8   7         21.41         19.73        19.90 o                         
 -10   9   7        135.48        143.82        12.09 o                         
  -9   9   7       1403.69       1469.91        41.82 o                         
  -8   9   7        496.24        518.60        20.13 o                         
  -7   9   7       1467.28       1445.72        40.24 o                         
  -6   9   7        840.66        852.35        23.23 o                         
  -5   9   7       1367.22       1354.52        32.10 o                         
  -4   9   7         67.60         74.23         6.07 o                         
  -3   9   7         31.53         30.03         6.78 o                         
  -2   9   7       1614.08       1522.49        38.97 o                         
  -1   9   7       1165.42       1087.75        26.83 o                         
   0   9   7         59.57         62.88         6.50 o                         
   1   9   7        297.29        306.30        14.23 o                         
  -9  10   7        224.13        239.79        28.74 o                         
  -8  10   7        221.29        252.48        25.55 o                         
  -7  10   7        826.46        805.88        37.81 o                         
  -6  10   7        208.53        211.89        19.22 o                         
  -5  10   7         47.94         51.34        13.58 o                         
  -4  10   7        273.28        310.48        24.03 o                         
  -3  10   7        373.80        314.59        24.04 o                         
  -2  10   7        122.57        128.84        14.68 o                         
  -1  10   7        249.62        167.10        82.55 o                         
   0 -13   8         45.95         24.47        21.65 o                         
   1 -13   8        267.71        220.61        23.00 o                         
   2 -13   8          1.87         -7.12        16.34 o                         
   3 -13   8         22.15         19.60        12.65 o                         
   4 -13   8          0.15         15.08        17.14 o                         
   5 -13   8         22.86         47.63        17.94 o                         
   6 -13   8          9.52         17.41        14.92 o                         
   7 -13   8         88.61        103.34        23.98 o                         
  -2 -12   8         14.68         21.04        12.66 o                         
  -1 -12   8        157.88        146.94        23.27 o                         
   0 -12   8         64.59         72.97        12.09 o                         
   1 -12   8        330.14        332.54        20.35 o                         
   2 -12   8          4.30         -5.02         5.88 o                         
   3 -12   8        122.70        124.22         8.39 o                         
   4 -12   8         73.30         73.39         7.38 o                         
   5 -12   8         21.49         21.17         8.12 o                         
   6 -12   8        101.83         95.65         8.42 o                         
   7 -12   8         49.21         48.17         8.99 o                         
   8 -12   8         21.19         21.44         9.30 o                         
  -4 -11   8        145.41        102.70        32.15 o                         
  -3 -11   8        220.63        179.45        16.52 o                         
  -2 -11   8         20.98         29.28        11.73 o                         
  -1 -11   8         76.98         76.75         9.18 o                         
   0 -11   8         20.45         18.13         6.74 o                         
   1 -11   8         85.69         92.72         5.66 o                         
   2 -11   8          0.32          1.23         4.87 o                         
   3 -11   8         83.61         81.94         5.64 o                         
   4 -11   8        252.24        232.59         9.59 o                         
   5 -11   8         74.85         66.56         6.15 o                         
   6 -11   8          5.04         -0.46         6.89 o                         
   7 -11   8         42.68         43.18         7.69 o                         
   8 -11   8         49.94         56.71         8.52 o                         
   9 -11   8          0.18         12.60        10.17 o                         
  -5 -10   8         11.44          9.00        13.95 o                         
  -4 -10   8        184.05        189.27        15.02 o                         
  -3 -10   8          7.00          9.33         9.12 o                         
  -2 -10   8         79.37         63.61         8.38 o                         
  -1 -10   8        270.85        277.69        14.46 o                         
   0 -10   8        757.86        766.15        20.33 o                         
   1 -10   8        208.74        206.99         8.36 o                         
   2 -10   8          4.17          2.26         4.74 o                         
   3 -10   8         46.36         44.09         4.70 o                         
   4 -10   8        444.37        452.67        12.63 o                         
   5 -10   8          5.45          9.67         4.89 o                         
   6 -10   8        277.04        277.20        11.68 o                         
   7 -10   8          6.13         11.43         6.34 o                         
   8 -10   8        610.01        638.61        21.06 o                         
   9 -10   8         37.69         33.49        12.43 o                         
  10 -10   8         67.57         41.09        10.93 o                         
  -6  -9   8        323.09        301.79        44.07 o                         
  -5  -9   8        304.25        319.07        24.84 o                         
  -4  -9   8         46.65         46.10         8.17 o                         
  -3  -9   8          6.40          0.42         6.09 o                         
  -2  -9   8         52.12         61.71         6.34 o                         
  -1  -9   8       1756.01       1797.91        41.05 o                         
   0  -9   8        154.57        157.69         7.06 o                         
   1  -9   8        827.95        815.90        16.09 o                         
   2  -9   8       1967.57       2018.32        34.25 o                         
   3  -9   8        354.43        371.41         9.91 o                         
   4  -9   8        221.50        234.37         8.26 o                         
   5  -9   8         25.37         28.33         4.65 o                         
   6  -9   8        359.76        364.99        11.88 o                         
   7  -9   8         29.15         29.66         6.05 o                         
   8  -9   8        296.14        293.98        14.23 o                         
   9  -9   8        640.81        690.34        23.35 o                         
  10  -9   8         53.25         64.60        11.26 o                         
  -7  -8   8        431.93        393.82        52.01 o                         
  -6  -8   8         16.18          1.50        12.80 o                         
  -5  -8   8        354.60        349.62        14.65 o                         
  -4  -8   8        157.93        150.83         9.10 o                         
  -3  -8   8          0.80          2.79         5.17 o                         
  -2  -8   8        131.67        132.07         7.49 o                         
  -1  -8   8       1079.12       1105.76        24.03 o                         
   0  -8   8        309.63        298.36         8.74 o                         
   1  -8   8        393.87        423.35        10.05 o                         
   2  -8   8       1792.30       1860.35        31.63 o                         
   3  -8   8        804.04        839.37        16.31 o                         
   4  -8   8        161.50        160.57         6.72 o                         
   5  -8   8          2.69          6.31         5.08 o                         
   6  -8   8       1554.50       1542.58        28.90 o                         
   7  -8   8        615.90        627.44        15.33 o                         
   8  -8   8          6.61          7.61         8.31 o                         
   9  -8   8        298.67        316.02        15.72 o                         
  10  -8   8        861.93        911.95        28.45 o                         
  11  -8   8        525.05        505.04        28.53 o                         
  -8  -7   8         91.07         78.92        19.25 o                         
  -7  -7   8        338.99        333.00        21.29 o                         
  -6  -7   8        128.02        123.83        10.24 o                         
  -5  -7   8        217.52        211.77        10.32 o                         
  -4  -7   8        234.17        224.64         9.54 o                         
  -3  -7   8       4426.29       4436.83        81.89 o                         
  -2  -7   8          0.28         -4.02         4.02 o                         
  -1  -7   8        439.14        426.10        11.52 o                         
   0  -7   8       1125.13       1094.21        21.77 o                         
   1  -7   8       1807.88       1919.36        32.27 o                         
   2  -7   8         94.49         97.91         4.68 o                         
   3  -7   8        430.74        417.47        11.02 o                         
   4  -7   8       1887.71       1936.83        36.93 o                         
   5  -7   8        341.79        319.60         9.15 o                         
   6  -7   8        690.41        679.86        15.30 o                         
   7  -7   8       1245.69       1191.84        23.35 o                         
   8  -7   8        430.56        441.03        14.27 o                         
   9  -7   8          2.64          6.42         6.99 o                         
  10  -7   8        621.46        617.20        22.60 o                         
  11  -7   8        350.63        333.99        20.11 o                         
  -9  -6   8          5.74         -5.34        13.82 o                         
  -8  -6   8         40.36         43.99        14.19 o                         
  -7  -6   8        244.02        247.17        19.82 o                         
  -6  -6   8        424.76        426.28        25.77 o                         
  -5  -6   8        110.47        109.16         6.66 o                         
  -4  -6   8          1.81          2.38         4.44 o                         
  -3  -6   8       3579.39       3639.00        64.65 o                         
  -2  -6   8        668.64        674.28        17.79 o                         
  -1  -6   8         30.87         39.50         2.95 o                         
   0  -6   8        631.91        654.92        13.65 o                         
   1  -6   8        733.75        782.68        16.40 o                         
   2  -6   8        249.55        235.17         6.96 o                         
   3  -6   8         10.01         12.95         3.12 o                         
   4  -6   8       1546.91       1569.34        27.08 o                         
   5  -6   8       1800.16       1791.54        30.67 o                         
   6  -6   8        169.77        155.76         6.93 o                         
   7  -6   8        128.39        150.73         8.69 o                         
   8  -6   8        931.51        928.02        21.78 o                         
   9  -6   8        296.84        274.29        13.42 o                         
  10  -6   8          1.21         -6.28         8.70 o                         
  11  -6   8        331.24        257.65        23.50 o                         
 -10  -5   8        185.50        131.45        21.23 o                         
  -9  -5   8        538.42        490.02        27.32 o                         
  -8  -5   8          3.83          6.96         7.44 o                         
  -7  -5   8        116.04        117.39        10.41 o                         
  -6  -5   8        448.36        457.72        17.49 o                         
  -5  -5   8        977.50        977.49        21.74 o                         
  -4  -5   8          6.11          3.02         4.04 o                         
  -3  -5   8        592.23        605.76        14.09 o                         
  -2  -5   8        737.46        751.88        14.19 o                         
  -1  -5   8        757.36        746.49        14.09 o                         
   0  -5   8        125.90        138.86         5.50 o                         
   1  -5   8          8.32          5.71         2.75 o                         
   2  -5   8         39.87         46.74         3.54 o                         
   3  -5   8        240.22        252.27         7.17 o                         
   4  -5   8        568.95        567.89        11.96 o                         
   5  -5   8        309.43        327.03         8.73 o                         
   6  -5   8        258.29        259.41         8.71 o                         
   7  -5   8         40.85         20.80         4.64 o                         
   8  -5   8         76.74         71.61         6.55 o                         
   9  -5   8        511.55        484.28        15.79 o                         
  10  -5   8          4.01         -8.21         8.42 o                         
  11  -5   8         12.41          6.35        10.10 o                         
 -10  -4   8         13.19         10.75        15.72 o                         
  -9  -4   8        201.16        199.48        15.74 o                         
  -8  -4   8         88.71         93.26         9.01 o                         
  -7  -4   8        429.27        410.91        12.83 o                         
  -6  -4   8          2.23         -0.35         4.52 o                         
  -5  -4   8       1411.37       1458.86        31.45 o                         
  -4  -4   8         90.07         90.45         3.72 o                         
  -3  -4   8        320.99        334.34         7.85 o                         
  -2  -4   8        318.45        333.14         7.99 o                         
  -1  -4   8        538.98        597.14        11.71 o                         
   0  -4   8          1.64          4.80         2.23 o                         
   1  -4   8        113.84        116.81         5.03 o                         
   2  -4   8         84.35         89.18         4.38 o                         
   3  -4   8         70.08         82.35         4.39 o                         
   4  -4   8        298.85        292.92         7.91 o                         
   5  -4   8        118.88        121.14         5.42 o                         
   6  -4   8          0.63          6.02         3.85 o                         
   7  -4   8         24.06         17.02         4.56 o                         
   8  -4   8         81.60         68.38         6.36 o                         
   9  -4   8         41.12         37.90         6.69 o                         
  10  -4   8          3.36          7.43        14.49 o                         
  11  -4   8         44.28         37.41        17.27 o                         
 -11  -3   8        484.10        472.15        53.50 o                         
 -10  -3   8        149.43        126.53        27.43 o                         
  -9  -3   8          2.94          4.91         9.06 o                         
  -8  -3   8         69.72         82.56         5.25 o                         
  -7  -3   8        391.34        401.36        10.32 o                         
  -6  -3   8          9.33          5.47         3.07 o                         
  -5  -3   8          1.06          1.30         3.08 o                         
  -4  -3   8        515.05        519.39        12.14 o                         
  -3  -3   8        119.35        116.25         4.54 o                         
  -2  -3   8        286.78        321.30         7.53 o                         
  -1  -3   8          3.06          6.77         2.56 o                         
   0  -3   8        143.31        134.76         4.78 o                         
   1  -3   8         19.74         18.52         2.68 o                         
   2  -3   8        411.13        407.77        10.24 o                         
   3  -3   8        277.50        263.31         7.85 o                         
   4  -3   8       1046.54       1042.11        20.73 o                         
   5  -3   8        113.66        109.39         5.09 o                         
   6  -3   8        146.15        127.82         6.16 o                         
   7  -3   8         12.69         14.28         4.31 o                         
   8  -3   8        207.92        190.20         9.10 o                         
   9  -3   8         35.84         50.07         7.05 o                         
  10  -3   8        528.84        482.22        20.34 o                         
 -11  -2   8         40.23         36.76        15.82 o                         
 -10  -2   8        587.95        591.54        19.86 o                         
  -9  -2   8        375.54        394.76        11.34 o                         
  -8  -2   8        127.78        125.75         5.63 o                         
  -7  -2   8       1517.40       1531.90        26.66 o                         
  -6  -2   8       4923.73       4935.67        78.47 o                         
  -5  -2   8        473.11        463.15        10.50 o                         
  -4  -2   8       1259.88       1259.36        24.30 o                         
  -3  -2   8       1054.21       1100.18        20.41 o                         
  -2  -2   8        743.03        711.14        14.14 o                         
  -1  -2   8        358.59        392.75         8.50 o                         
   0  -2   8       1007.76        988.65        17.52 o                         
   1  -2   8       2336.47       2393.33        42.91 o                         
   2  -2   8        247.07        255.95         7.04 o                         
   3  -2   8       2347.36       2309.98        41.61 o                         
   4  -2   8       1651.41       1575.53        28.10 o                         
   5  -2   8        944.95        925.72        19.08 o                         
   6  -2   8         53.49         49.96         4.69 o                         
   7  -2   8         44.89         65.99         5.64 o                         
   8  -2   8        921.42        888.36        20.99 o                         
   9  -2   8        184.49        180.53        10.88 o                         
  10  -2   8         83.19         65.44        11.64 o                         
 -12  -1   8        215.72        180.89        28.78 o                         
 -11  -1   8          7.57         32.13        12.90 o                         
 -10  -1   8       1134.04       1137.52        28.17 o                         
  -9  -1   8       1168.69       1163.27        22.59 o                         
  -8  -1   8       1073.88       1033.52        19.40 o                         
  -7  -1   8         70.56         78.35         5.92 o                         
  -6  -1   8       4441.88       4487.99        71.67 o                         
  -5  -1   8       2078.98       2118.36        35.18 o                         
  -4  -1   8          2.19          3.98         2.56 o                         
  -3  -1   8       2090.82       2096.91        38.10 o                         
  -2  -1   8       3500.67       3593.72        60.07 o                         
  -1  -1   8        480.92        493.47        10.50 o                         
   0  -1   8         61.36         67.35         3.63 o                         
   1  -1   8       4612.24       4690.88        74.16 o                         
   2  -1   8       4227.33       4255.63        70.47 o                         
   3  -1   8          2.72          5.20         2.76 o                         
   4  -1   8       1641.75       1675.06        31.16 o                         
   5  -1   8       1140.91       1228.34        24.88 o                         
   6  -1   8        830.98        834.95        22.61 o                         
   7  -1   8         99.12         88.59         6.82 o                         
   8  -1   8       1748.36       1721.22        48.85 o                         
   9  -1   8       1601.08       1582.69        43.33 o                         
  10  -1   8         54.20         38.52         9.06 o                         
 -12   0   8        564.06        568.68        27.52 o                         
 -11   0   8        132.38        124.42        11.57 o                         
 -10   0   8        228.46        240.61        14.26 o                         
  -9   0   8       2313.04       2287.28        40.40 o                         
  -8   0   8       2547.68       2539.71        42.26 o                         
  -7   0   8        820.37        808.51        15.77 o                         
  -6   0   8        748.12        753.56        14.69 o                         
  -5   0   8       1884.39       1800.89        30.37 o                         
  -4   0   8       1951.96       1988.56        33.04 o                         
  -3   0   8          5.27          3.82         2.19 o                         
  -2   0   8       3996.61       4178.05        73.01 o                         
  -1   0   8      12023.11      12020.72       204.27 o                         
   0   0   8        360.21        375.03         8.21 o                         
   1   0   8         75.00         77.23         3.64 o                         
   2   0   8       3344.72       3460.21        55.31 o                         
   3   0   8       1383.25       1329.34        23.99 o                         
   4   0   8         13.00         15.84         3.30 o                         
   5   0   8       1141.68       1109.20        24.84 o                         
   6   0   8       2672.09       2613.59        66.07 o                         
   7   0   8        538.25        509.31        16.02 o                         
   8   0   8         57.46         44.47         6.50 o                         
   9   0   8        555.56        551.30        21.38 o                         
 -12   1   8        180.15        193.67        21.38 o                         
 -11   1   8       1319.81       1332.05        36.45 o                         
 -10   1   8        353.69        338.68        11.45 o                         
  -9   1   8        332.22        327.70        11.59 o                         
  -8   1   8       1979.86       1995.46        34.01 o                         
  -7   1   8         11.32         15.19         3.59 o                         
  -6   1   8        257.32        248.86         7.38 o                         
  -5   1   8        540.92        553.27        11.45 o                         
  -4   1   8       2357.02       2277.77        37.44 o                         
  -3   1   8       1806.97       1783.39        29.73 o                         
  -2   1   8        299.21        320.54         9.50 o                         
  -1   1   8       6622.96       6786.75       123.29 o                         
   0   1   8       4956.23       5061.22        92.68 o                         
   1   1   8        128.30        131.80         5.16 o                         
   2   1   8          3.49         -0.68         2.56 o                         
   3   1   8        568.58        584.32        12.45 o                         
   4   1   8        462.60        561.36        15.37 o                         
   5   1   8         21.82         17.64         3.94 o                         
   6   1   8       2430.30       2349.17        51.48 o                         
   7   1   8       1534.75       1488.01        50.58 o                         
   8   1   8        609.50        584.33        21.61 o                         
   9   1   8         94.71        103.76        19.94 o                         
 -12   2   8         90.15         97.72        17.50 o                         
 -11   2   8        293.13        306.75        17.86 o                         
 -10   2   8       1582.43       1588.17        31.66 o                         
  -9   2   8        126.36        130.31         6.73 o                         
  -8   2   8        600.90        606.87        13.35 o                         
  -7   2   8         15.52         17.71         3.70 o                         
  -6   2   8          6.03          6.59         3.09 o                         
  -5   2   8         62.94         57.02         3.60 o                         
  -4   2   8        470.37        465.73         9.84 o                         
  -3   2   8       2046.25       2033.63        37.38 o                         
  -2   2   8       2962.06       2971.14        55.89 o                         
  -1   2   8        133.88        140.79         7.01 o                         
   0   2   8        770.76        795.86        17.51 o                         
   1   2   8        299.16        280.06         8.08 o                         
   2   2   8        235.67        222.58         6.46 o                         
   3   2   8        191.74        178.27         6.36 o                         
   4   2   8        759.33        771.81        17.45 o                         
   5   2   8        908.56        901.40        18.62 o                         
   6   2   8         55.24         59.21         5.50 o                         
   7   2   8        252.45        300.66        24.14 o                         
   8   2   8         30.41         12.97        13.53 o                         
 -12   3   8        199.00        198.02        20.21 o                         
 -11   3   8         12.42          8.01        11.59 o                         
 -10   3   8        206.61        203.57         8.55 o                         
  -9   3   8        171.29        168.79         7.75 o                         
  -8   3   8         74.39         73.62         6.05 o                         
  -7   3   8        226.39        230.92         7.79 o                         
  -6   3   8        178.73        175.61         6.44 o                         
  -5   3   8        109.54        118.52         4.70 o                         
  -4   3   8         11.09         10.90         3.60 o                         
  -3   3   8       3870.69       3906.83        68.90 o                         
  -2   3   8          1.68          1.65         3.33 o                         
  -1   3   8         26.11         22.35         3.66 o                         
   0   3   8         20.31         19.67         3.80 o                         
   1   3   8          1.82          2.61         2.47 o                         
   2   3   8         52.00         38.18         3.22 o                         
   3   3   8         52.85         49.96         4.23 o                         
   4   3   8         32.02         37.00         3.58 o                         
   5   3   8         53.67         42.37         4.59 o                         
   6   3   8        233.41        260.54        25.24 o                         
   7   3   8         20.00         34.71        21.40 o                         
 -12   4   8         47.80         55.80        13.20 o                         
 -11   4   8         22.30         17.27         8.79 o                         
 -10   4   8          2.15         -5.72         5.72 o                         
  -9   4   8        664.22        634.34        16.23 o                         
  -8   4   8        170.68        168.81         7.92 o                         
  -7   4   8        805.83        824.44        17.10 o                         
  -6   4   8         34.45         39.87         3.72 o                         
  -5   4   8        117.23        124.26         4.69 o                         
  -4   4   8         54.99         56.84         4.62 o                         
  -3   4   8         76.64         73.03         5.10 o                         
  -2   4   8         21.72         18.75         3.74 o                         
  -1   4   8        113.35        112.69         6.07 o                         
   0   4   8         36.12         38.94         4.33 o                         
   1   4   8          0.14          1.19         2.82 o                         
   2   4   8         13.20          8.09         4.11 o                         
   3   4   8        166.46        162.98         6.39 o                         
   4   4   8          9.58          2.65         4.10 o                         
   5   4   8        201.69        181.69        13.05 o                         
   6   4   8         17.93         18.33        16.16 o                         
 -12   5   8        102.37        145.88        15.15 o                         
 -11   5   8        342.49        394.98        23.20 o                         
 -10   5   8        219.43        232.33        10.60 o                         
  -9   5   8        160.19        168.10         8.32 o                         
  -8   5   8        259.48        280.05        11.81 o                         
  -7   5   8         78.86         83.76         8.41 o                         
  -6   5   8        111.86        119.88         6.04 o                         
  -5   5   8         65.09         65.39         5.65 o                         
  -4   5   8        170.14        155.34         7.41 o                         
  -3   5   8        648.93        629.95        15.31 o                         
  -2   5   8        151.87        148.23         7.04 o                         
  -1   5   8        187.25        199.24         8.83 o                         
   0   5   8         38.33         42.48         4.80 o                         
   1   5   8         41.31         33.74         3.34 o                         
   2   5   8         60.44         59.63         4.52 o                         
   3   5   8         39.64         37.01         7.71 o                         
   4   5   8        163.28        153.03        14.50 o                         
   5   5   8         30.90         28.02        12.32 o                         
   6   5   8        152.72        148.81        28.27 o                         
 -12   6   8         14.03         -0.25        12.98 o                         
 -11   6   8        712.82        751.81        27.29 o                         
 -10   6   8        972.17        979.35        24.10 o                         
  -9   6   8         58.62         72.53         6.82 o                         
  -8   6   8        229.05        240.02        10.01 o                         
  -7   6   8       1491.24       1496.52        31.32 o                         
  -6   6   8        309.34        288.45         9.58 o                         
  -5   6   8        273.96        266.06        10.36 o                         
  -4   6   8       3112.88       3060.88        61.71 o                         
  -3   6   8       2095.11       2025.79        39.94 o                         
  -2   6   8        401.48        383.54        12.22 o                         
  -1   6   8        238.18        249.48        11.04 o                         
   0   6   8       1245.30       1163.34        32.15 o                         
   1   6   8         97.13         99.79         5.71 o                         
   2   6   8          5.20          4.86         4.25 o                         
   3   6   8        539.46        534.49        23.06 o                         
   4   6   8        425.98        398.78        22.43 o                         
 -11   7   8        177.25        196.62        19.56 o                         
 -10   7   8        405.52        454.73        17.49 o                         
  -9   7   8        720.16        754.29        24.11 o                         
  -8   7   8        572.20        571.55        15.69 o                         
  -7   7   8        359.71        377.33        12.07 o                         
  -6   7   8        394.39        409.46        12.44 o                         
  -5   7   8        213.02        199.19        13.78 o                         
  -4   7   8         54.12         56.08         6.31 o                         
  -3   7   8        790.89        780.11        22.13 o                         
  -2   7   8       1617.76       1657.97        40.45 o                         
  -1   7   8        410.57        389.49        15.75 o                         
   0   7   8        490.79        441.35        12.48 o                         
   1   7   8        700.20        704.60        20.42 o                         
   2   7   8       1071.83       1061.88        27.89 o                         
   3   7   8          3.03        -11.89        13.42 o                         
 -10   8   8        146.47        168.81        23.17 o                         
  -9   8   8       1236.41       1210.70        36.31 o                         
  -8   8   8       1591.42       1591.97        41.26 o                         
  -7   8   8        214.82        212.67        10.33 o                         
  -6   8   8        326.39        339.94        12.31 o                         
  -5   8   8       1414.06       1449.00        37.00 o                         
  -4   8   8         82.23         87.55         6.94 o                         
  -3   8   8        137.63        121.26         7.74 o                         
  -2   8   8       1213.92       1169.95        31.45 o                         
  -1   8   8       2184.38       2067.88        50.19 o                         
   0   8   8        331.07        301.07        13.23 o                         
   1   8   8        877.61        877.57        26.87 o                         
   2   8   8       1292.00       1248.89        83.33 o                         
  -9   9   8        318.63        253.17        47.84 o                         
  -8   9   8        568.90        555.50        26.19 o                         
  -7   9   8        306.18        354.38        20.01 o                         
  -6   9   8        489.97        481.67        23.05 o                         
  -5   9   8         99.63         94.61        10.83 o                         
  -4   9   8        293.48        331.22        27.97 o                         
  -3   9   8        122.24        124.83        11.65 o                         
  -2   9   8        377.59        347.98        20.21 o                         
  -1   9   8        503.49        477.08        51.09 o                         
   0   9   8        838.53        752.04        30.43 o                         
  -7  10   8        263.19        230.46        30.20 o                         
  -6  10   8         31.34         31.04        19.74 o                         
  -5  10   8          7.73          6.26        17.88 o                         
  -4  10   8         90.37        105.39        17.33 o                         
  -3  10   8        331.44        210.56        38.68 o                         
   1 -13   9         84.61         94.32        34.15 o                         
   2 -13   9         12.78         60.63        34.17 o                         
   3 -13   9          5.37         28.47        17.73 o                         
   4 -13   9         71.76         70.70        14.14 o                         
   5 -13   9         18.24         -5.33        12.22 o                         
  -1 -12   9          1.01          8.46        18.05 o                         
   0 -12   9          7.60          4.00        11.66 o                         
   1 -12   9        272.26        276.95        19.79 o                         
   2 -12   9        147.81        169.82        13.00 o                         
   3 -12   9        110.76        121.04         9.72 o                         
   4 -12   9         54.75         49.89         9.05 o                         
   5 -12   9         39.76         57.63         8.79 o                         
   6 -12   9          5.51         18.24        10.49 o                         
   7 -12   9         10.42         15.93         9.37 o                         
   8 -12   9         20.33         32.12        30.08 o                         
  -3 -11   9        211.20        243.96        19.20 o                         
  -2 -11   9         70.25         55.41        11.02 o                         
  -1 -11   9          7.44         11.22         9.13 o                         
   0 -11   9        148.99        126.31        10.46 o                         
   1 -11   9        717.45        695.53        23.21 o                         
   2 -11   9          3.50         13.18         4.94 o                         
   3 -11   9        163.00        157.12         8.75 o                         
   4 -11   9         15.54         21.52         6.45 o                         
   5 -11   9         66.02         67.49         6.93 o                         
   6 -11   9         77.42         81.83         8.01 o                         
   7 -11   9         21.32         15.24         8.38 o                         
   8 -11   9        438.64        450.21        20.44 o                         
   9 -11   9         76.97         64.92        12.39 o                         
  -5 -10   9        406.81        368.93        33.66 o                         
  -4 -10   9        164.62        171.78        17.26 o                         
  -3 -10   9         52.31         40.34        10.67 o                         
  -2 -10   9        422.24        438.74        19.23 o                         
  -1 -10   9       1054.98       1027.06        27.48 o                         
   0 -10   9         40.68         41.85         6.89 o                         
   1 -10   9        942.79        947.37        21.83 o                         
   2 -10   9        975.23        974.74        21.03 o                         
   3 -10   9        499.74        515.70        13.89 o                         
   4 -10   9         14.08         11.58         5.40 o                         
   5 -10   9        287.19        323.49        11.67 o                         
   6 -10   9        824.10        814.48        20.81 o                         
   7 -10   9          0.87          9.09         9.30 o                         
   8 -10   9        157.88        159.40        12.00 o                         
   9 -10   9        411.68        448.97        24.16 o                         
  -6  -9   9          3.11         16.77        15.89 o                         
  -5  -9   9        298.86        298.28        21.77 o                         
  -4  -9   9        996.68        938.15        46.73 o                         
  -3  -9   9          3.80          2.00         7.33 o                         
  -2  -9   9         84.47         70.27         8.96 o                         
  -1  -9   9       2092.58       2136.79        65.01 o                         
   0  -9   9        635.20        647.82        14.81 o                         
   1  -9   9          0.45         -4.38         4.65 o                         
   2  -9   9        624.60        630.47        13.93 o                         
   3  -9   9       1149.20       1176.21        21.98 o                         
   4  -9   9        540.93        553.25        14.29 o                         
   5  -9   9        227.10        231.12        13.49 o                         
   6  -9   9        924.29        912.02        22.30 o                         
   7  -9   9        824.18        807.25        22.22 o                         
   8  -9   9         37.35         21.45         8.55 o                         
   9  -9   9        262.57        274.74        20.29 o                         
  10  -9   9        324.22        310.47        19.55 o                         
  -7  -8   9        186.82        190.80        21.31 o                         
  -6  -8   9         85.75        101.74        13.88 o                         
  -5  -8   9        209.05        186.58        13.41 o                         
  -4  -8   9        479.47        459.72        17.20 o                         
  -3  -8   9        261.87        254.94        11.91 o                         
  -2  -8   9          4.19         -3.05         6.08 o                         
  -1  -8   9        510.89        483.63        13.99 o                         
   0  -8   9        449.45        443.28        11.97 o                         
   1  -8   9        261.54        263.49        10.10 o                         
   2  -8   9         18.57         18.20         3.95 o                         
   3  -8   9       1194.42       1222.29        22.50 o                         
   4  -8   9       1392.39       1409.77        25.43 o                         
   5  -8   9         67.33         60.94         6.06 o                         
   6  -8   9         81.36         74.07         5.76 o                         
   7  -8   9        327.46        361.76        13.70 o                         
   8  -8   9        396.34        384.74        17.09 o                         
   9  -8   9         16.58        -11.14        11.14 o                         
  10  -8   9        196.95        181.36        14.57 o                         
  -8  -7   9         18.27         18.93        16.41 o                         
  -7  -7   9        329.49        322.14        21.71 o                         
  -6  -7   9        229.46        228.72        15.46 o                         
  -5  -7   9         58.35         46.36         7.38 o                         
  -4  -7   9        667.42        660.22        18.72 o                         
  -3  -7   9        657.45        669.29        16.24 o                         
  -2  -7   9         53.99         47.62         5.23 o                         
  -1  -7   9         71.69         71.42         4.34 o                         
   0  -7   9        193.75        198.55         7.36 o                         
   1  -7   9         25.16         28.72         4.21 o                         
   2  -7   9          0.66         -2.87         3.36 o                         
   3  -7   9        517.54        539.85        12.12 o                         
   4  -7   9       1542.85       1554.17        27.40 o                         
   5  -7   9          1.38          0.43         4.16 o                         
   6  -7   9         25.97         20.19         4.96 o                         
   7  -7   9         41.29         36.25         8.71 o                         
   8  -7   9        208.52        206.00        11.06 o                         
   9  -7   9          5.95         20.77         8.90 o                         
  10  -7   9          2.74          1.50        14.63 o                         
  -9  -6   9          0.19         -0.53        18.63 o                         
  -8  -6   9         36.47         66.55        15.48 o                         
  -7  -6   9         53.67         27.60        10.59 o                         
  -6  -6   9         29.58          7.60         8.88 o                         
  -5  -6   9        156.97        156.03         8.23 o                         
  -4  -6   9         15.64          9.89         6.18 o                         
  -3  -6   9        121.44        114.45         6.57 o                         
  -2  -6   9         25.94         25.24         2.36 o                         
  -1  -6   9         36.39         35.19         3.22 o                         
   0  -6   9        197.28        200.48         6.56 o                         
   1  -6   9        257.04        277.97         8.35 o                         
   2  -6   9        135.18        135.21         6.99 o                         
   3  -6   9        588.66        610.21        15.10 o                         
   4  -6   9         18.97         19.07         3.91 o                         
   5  -6   9          8.24         12.04         4.23 o                         
   6  -6   9          9.06          7.05         4.38 o                         
   7  -6   9        134.69        122.02         7.48 o                         
   8  -6   9         47.82         47.08         7.18 o                         
   9  -6   9         91.51        103.91        10.21 o                         
  10  -6   9          0.37          7.08         9.87 o                         
  -9  -5   9          0.47         -1.17        14.78 o                         
  -8  -5   9          3.74         -4.88        10.56 o                         
  -7  -5   9         64.21         61.53         9.04 o                         
  -6  -5   9        144.40        125.79         7.68 o                         
  -5  -5   9       1012.67       1012.87        22.90 o                         
  -4  -5   9        482.96        489.77        13.13 o                         
  -3  -5   9          5.15          1.23         2.28 o                         
  -2  -5   9         17.68         19.24         2.75 o                         
  -1  -5   9        335.41        328.31         8.27 o                         
   0  -5   9         72.48         77.02         4.17 o                         
   1  -5   9         55.62         57.11         4.14 o                         
   2  -5   9        269.28        250.87         7.85 o                         
   3  -5   9       2091.83       2201.58        36.81 o                         
   4  -5   9         18.82         18.63         3.81 o                         
   5  -5   9        117.92        127.54         5.94 o                         
   6  -5   9          1.91         -0.27         4.42 o                         
   7  -5   9        199.10        193.72        10.06 o                         
   8  -5   9          0.28          1.48         6.02 o                         
   9  -5   9         35.79         40.87         9.03 o                         
  10  -5   9         88.45         96.46        11.50 o                         
 -10  -4   9        144.69        101.52        21.17 o                         
  -9  -4   9          0.33        -10.83        11.80 o                         
  -8  -4   9        417.62        394.38        16.53 o                         
  -7  -4   9        283.66        289.68        12.47 o                         
  -6  -4   9        125.00        114.92         4.55 o                         
  -5  -4   9       1590.22       1584.79        28.67 o                         
  -4  -4   9       1410.72       1435.09        25.10 o                         
  -3  -4   9        237.98        235.36         6.91 o                         
  -2  -4   9         32.85         37.98         3.27 o                         
  -1  -4   9        286.34        278.73         7.41 o                         
   0  -4   9        185.54        173.38         5.88 o                         
   1  -4   9        119.29        121.02         5.60 o                         
   2  -4   9       1078.64       1068.03        20.29 o                         
   3  -4   9       6424.93       6499.95       112.20 o                         
   4  -4   9        879.90        895.92        20.20 o                         
   5  -4   9         83.43         87.79         5.14 o                         
   6  -4   9          3.33          2.45         4.31 o                         
   7  -4   9        388.96        433.23        14.01 o                         
   8  -4   9         64.36         74.32         7.31 o                         
   9  -4   9         73.42         79.34        10.19 o                         
  10  -4   9       1200.88       1182.51        37.59 o                         
 -10  -3   9        684.78        673.23        66.03 o                         
  -9  -3   9        207.51        197.23        10.83 o                         
  -8  -3   9          7.66         12.73         5.02 o                         
  -7  -3   9       1713.06       1659.11        30.34 o                         
  -6  -3   9        844.88        838.97        18.34 o                         
  -5  -3   9          4.89          8.55         3.48 o                         
  -4  -3   9       1011.95       1028.55        20.89 o                         
  -3  -3   9       2194.67       2139.25        35.69 o                         
  -2  -3   9        833.05        829.90        15.60 o                         
  -1  -3   9         63.64         53.89         3.51 o                         
   0  -3   9       1844.46       1849.28        30.99 o                         
   1  -3   9       9058.61       9129.70       142.35 o                         
   2  -3   9        560.14        564.42        14.61 o                         
   3  -3   9       2341.48       2350.52        56.42 o                         
   4  -3   9       1087.55       1087.02        23.36 o                         
   5  -3   9       1047.32       1053.11        20.61 o                         
   6  -3   9          2.31          3.28         4.48 o                         
   7  -3   9        423.24        428.37        14.48 o                         
   8  -3   9       1125.06       1133.42        25.75 o                         
   9  -3   9        198.01        213.68        15.03 o                         
  10  -3   9        281.64        277.09        55.23 o                         
 -11  -2   9        128.66        148.36        19.85 o                         
 -10  -2   9        407.91        393.07        19.27 o                         
  -9  -2   9       1830.22       1829.20        36.81 o                         
  -8  -2   9        663.49        651.68        14.90 o                         
  -7  -2   9        539.91        533.35        12.15 o                         
  -6  -2   9       1411.75       1368.13        24.35 o                         
  -5  -2   9         27.06         39.19         4.21 o                         
  -4  -2   9        106.70         84.82         5.00 o                         
  -3  -2   9       1903.89       1884.26        33.30 o                         
  -2  -2   9       2157.16       2158.17        35.82 o                         
  -1  -2   9        176.49        174.98         6.99 o                         
   0  -2   9        649.57        650.19        12.87 o                         
   1  -2   9       8739.53       8942.86       144.33 o                         
   2  -2   9       2020.91       2028.78        35.87 o                         
   3  -2   9         57.18         52.64         4.26 o                         
   4  -2   9        871.92        838.73        23.62 o                         
   5  -2   9       1885.44       1918.01        34.20 o                         
   6  -2   9        352.31        369.99        13.88 o                         
   7  -2   9          3.35         -0.43         5.69 o                         
   8  -2   9       1181.38       1119.48        31.30 o                         
   9  -2   9       1215.42       1153.04        39.84 o                         
 -11  -1   9         50.33         50.08        10.78 o                         
 -10  -1   9        530.72        548.38        17.62 o                         
  -9  -1   9       1035.93       1014.73        20.80 o                         
  -8  -1   9       1836.62       1788.77        34.22 o                         
  -7  -1   9        115.07        112.38         5.46 o                         
  -6  -1   9         10.92         10.53         3.51 o                         
  -5  -1   9        367.07        379.79         9.30 o                         
  -4  -1   9        903.88        901.57        18.79 o                         
  -3  -1   9          2.92          7.31         3.23 o                         
  -2  -1   9       1761.15       1832.70        32.26 o                         
  -1  -1   9       4148.07       4285.53        68.30 o                         
   0  -1   9       3285.45       3386.38        56.87 o                         
   1  -1   9         34.43         33.18         3.17 o                         
   2  -1   9         13.56         15.09         3.78 o                         
   3  -1   9        871.45        826.60        23.98 o                         
   4  -1   9        128.07        116.41         5.61 o                         
   5  -1   9       2276.81       2258.83        41.49 o                         
   6  -1   9       1835.16       1834.79        41.90 o                         
   7  -1   9        800.11        749.39        21.55 o                         
   8  -1   9         66.47         69.24         9.77 o                         
   9  -1   9        358.20        344.56        17.99 o                         
 -11   0   9        604.09        609.15        27.68 o                         
 -10   0   9        325.99        367.05        16.48 o                         
  -9   0   9        891.88        835.12        18.06 o                         
  -8   0   9       1875.26       1863.43        33.77 o                         
  -7   0   9        393.52        410.57        11.51 o                         
  -6   0   9        459.46        466.55        10.82 o                         
  -5   0   9         82.60         74.63         4.18 o                         
  -4   0   9       1329.15       1317.06        23.08 o                         
  -3   0   9        119.86        148.05         5.59 o                         
  -2   0   9        273.26        275.28         8.16 o                         
  -1   0   9       7856.17       8062.20       138.25 o                         
   0   0   9         41.01         45.90         3.11 o                         
   1   0   9        105.52        109.83         4.48 o                         
   2   0   9        946.58        971.43        20.00 o                         
   3   0   9        248.82        239.87         7.31 o                         
   4   0   9        308.07        348.53         9.75 o                         
   5   0   9         29.87         29.20         4.96 o                         
   6   0   9        970.45        940.10        24.30 o                         
   7   0   9        609.81        570.58        18.68 o                         
   8   0   9        215.31        205.92        14.94 o                         
 -12   1   9        100.18        122.34        16.68 o                         
 -11   1   9        227.54        251.39        15.45 o                         
 -10   1   9        828.00        827.04        22.48 o                         
  -9   1   9          5.73          5.90         5.13 o                         
  -8   1   9        576.22        585.40        13.42 o                         
  -7   1   9          2.50         13.03         3.92 o                         
  -6   1   9       1427.83       1405.11        24.89 o                         
  -5   1   9        145.50        144.27         5.76 o                         
  -4   1   9         47.40         49.20         3.68 o                         
  -3   1   9        260.51        258.27         9.21 o                         
  -2   1   9       1665.49       1683.35        33.60 o                         
  -1   1   9        279.38        275.04         9.29 o                         
   0   1   9         11.59          9.64         3.58 o                         
   1   1   9          3.02          1.26         1.99 o                         
   2   1   9         19.52         13.79         3.82 o                         
   3   1   9          2.27          5.78         3.30 o                         
   4   1   9          2.02         -0.29         3.76 o                         
   5   1   9        365.75        356.43        12.17 o                         
   6   1   9         59.92         59.38         6.17 o                         
   7   1   9        253.56        274.17        11.80 o                         
   8   1   9         54.14         54.06         7.30 o                         
 -12   2   9          2.78          1.13        12.17 o                         
 -11   2   9         88.75         85.26         9.88 o                         
 -10   2   9          0.04         -1.87         6.70 o                         
  -9   2   9          0.04         -0.88         5.53 o                         
  -8   2   9         31.01         35.10         4.89 o                         
  -7   2   9        313.90        315.67         9.29 o                         
  -6   2   9        163.17        171.27         7.34 o                         
  -5   2   9          0.48          3.87         4.20 o                         
  -4   2   9        102.74        103.15         5.69 o                         
  -3   2   9         52.64         44.89         4.41 o                         
  -2   2   9        726.96        721.25        17.02 o                         
  -1   2   9        242.13        249.77         9.08 o                         
   0   2   9          5.90          3.67         3.73 o                         
   1   2   9        693.96        683.52        15.37 o                         
   2   2   9        436.91        428.23         9.83 o                         
   3   2   9        250.33        230.76         7.46 o                         
   4   2   9        120.11        122.56         6.56 o                         
   5   2   9        179.34        203.51        10.42 o                         
   6   2   9         37.30         42.10         5.87 o                         
   7   2   9         15.68          4.66        13.00 o                         
 -12   3   9         10.32         25.54        20.54 o                         
 -11   3   9        151.38        191.44        15.36 o                         
 -10   3   9          0.91          3.61         7.05 o                         
  -9   3   9       1337.12       1298.99        27.12 o                         
  -8   3   9        173.87        167.91         7.66 o                         
  -7   3   9         55.60         54.12         4.88 o                         
  -6   3   9        160.35        158.86         6.17 o                         
  -5   3   9        863.00        854.10        17.42 o                         
  -4   3   9        130.14        127.85         6.39 o                         
  -3   3   9          0.47          8.86         3.83 o                         
  -2   3   9       3038.42       3117.20        67.09 o                         
  -1   3   9        446.38        450.45        14.52 o                         
   0   3   9          6.75          9.73         4.14 o                         
   1   3   9        120.38        111.90         7.11 o                         
   2   3   9        133.79        110.78         4.75 o                         
   3   3   9         50.51         70.01         5.36 o                         
   4   3   9         54.18         61.76         5.11 o                         
   5   3   9        530.57        480.47        19.02 o                         
   6   3   9        192.10        196.17        18.04 o                         
 -12   4   9        162.74        170.39        19.62 o                         
 -11   4   9        691.51        734.27        26.65 o                         
 -10   4   9        441.43        446.25        15.64 o                         
  -9   4   9       1011.18       1001.51        22.44 o                         
  -8   4   9        725.26        789.95        17.54 o                         
  -7   4   9       1399.09       1446.18        27.14 o                         
  -6   4   9         87.12         90.97         4.82 o                         
  -5   4   9        660.31        675.95        17.60 o                         
  -4   4   9         22.50         22.06         4.67 o                         
  -3   4   9       1112.74       1086.86        23.72 o                         
  -2   4   9        352.87        359.93        12.25 o                         
  -1   4   9        656.54        663.87        16.58 o                         
   0   4   9        135.16        159.84         8.16 o                         
   1   4   9         55.21         58.80         5.91 o                         
   2   4   9        821.26        816.31        25.70 o                         
   3   4   9        737.33        734.86        20.01 o                         
   4   4   9        334.57        303.92        12.47 o                         
   5   4   9          6.03         13.66        11.81 o                         
   6   4   9        289.97        239.10        25.24 o                         
 -11   5   9        737.74        749.25        28.98 o                         
 -10   5   9        827.01        833.05        26.26 o                         
  -9   5   9        315.65        284.29        11.45 o                         
  -8   5   9        694.37        698.26        17.32 o                         
  -7   5   9       3731.66       3790.45        67.67 o                         
  -6   5   9       1195.22       1171.56        25.88 o                         
  -5   5   9         37.10         39.24         5.63 o                         
  -4   5   9        658.36        660.42        16.65 o                         
  -3   5   9       3072.35       3010.72        57.49 o                         
  -2   5   9        314.40        302.83        11.51 o                         
  -1   5   9        499.83        508.45        16.50 o                         
   0   5   9       2598.45       2652.10        61.69 o                         
   1   5   9       3219.34       3116.07        78.49 o                         
   2   5   9          1.52          5.23         3.68 o                         
   3   5   9       1230.98       1170.26        39.52 o                         
   4   5   9        551.12        585.63        37.97 o                         
   5   5   9          2.55          9.62        16.35 o                         
 -11   6   9        530.08        563.84        31.53 o                         
 -10   6   9        809.26        843.10        25.30 o                         
  -9   6   9        756.17        824.36        21.47 o                         
  -8   6   9        118.44        110.66         7.74 o                         
  -7   6   9       1796.76       1706.15        35.28 o                         
  -6   6   9       1681.42       1727.33        38.84 o                         
  -5   6   9        429.35        439.48        15.78 o                         
  -4   6   9        476.42        479.39        18.13 o                         
  -3   6   9        532.96        550.84        18.00 o                         
  -2   6   9        967.65        974.43        28.90 o                         
  -1   6   9        379.74        382.91        16.62 o                         
   0   6   9       1572.73       1536.22        41.72 o                         
   1   6   9       2755.92       2786.09        77.93 o                         
   2   6   9        917.72        930.86        30.33 o                         
   3   6   9          4.86         25.13        16.40 o                         
 -10   7   9         89.35        105.31        13.76 o                         
  -9   7   9       1327.29       1263.12        36.44 o                         
  -8   7   9        409.95        408.47        20.53 o                         
  -7   7   9        507.47        484.65        18.46 o                         
  -6   7   9         36.32         33.90         7.77 o                         
  -5   7   9       1297.18       1349.32        38.37 o                         
  -4   7   9        105.92        101.83         8.18 o                         
  -3   7   9        199.03        186.89        11.62 o                         
  -2   7   9        741.04        729.44        21.71 o                         
  -1   7   9       1950.70       1787.61        48.09 o                         
   0   7   9        123.74        100.89         8.87 o                         
   1   7   9        296.64        311.53        13.95 o                         
   2   7   9        191.62        199.50        12.93 o                         
  -9   8   9        264.44        271.17        19.84 o                         
  -8   8   9        400.24        396.52        22.63 o                         
  -7   8   9         12.11         20.93        10.29 o                         
  -6   8   9        139.83        119.91        12.31 o                         
  -5   8   9        215.19        219.19        16.00 o                         
  -4   8   9        130.11        132.87        12.14 o                         
  -3   8   9         17.20          9.26         9.43 o                         
  -2   8   9        211.79        202.38        15.18 o                         
  -1   8   9        546.13        523.29        24.36 o                         
   0   8   9         13.96          6.97         7.81 o                         
  -7   9   9          0.43          5.53        19.07 o                         
  -6   9   9         14.53         -4.78        19.79 o                         
  -5   9   9          6.89         20.95        16.81 o                         
  -4   9   9         66.59         50.60        23.15 o                         
  -3   9   9        167.14        128.12        17.52 o                         
  -1 -12  10         13.24          1.38        15.22 o                         
   0 -12  10        135.32        131.12        16.14 o                         
   1 -12  10       1135.03       1083.57        41.52 o                         
   2 -12  10         68.89         64.85        13.40 o                         
   3 -12  10          7.00          6.07        10.67 o                         
   4 -12  10        313.47        326.64        18.59 o                         
   5 -12  10        522.38        529.18        22.22 o                         
   6 -12  10         10.96         15.71         9.86 o                         
  -3 -11  10        186.69        143.96        24.09 o                         
  -2 -11  10        165.38        172.86        17.40 o                         
  -1 -11  10        395.98        453.07        22.54 o                         
   0 -11  10         53.44         51.11        10.44 o                         
   1 -11  10        174.32        171.94        13.14 o                         
   2 -11  10        178.94        151.86        10.98 o                         
   3 -11  10        123.65        116.03         8.50 o                         
   4 -11  10        192.52        178.48        11.80 o                         
   5 -11  10        941.03        916.37        23.58 o                         
   6 -11  10        334.87        312.85        18.71 o                         
   7 -11  10          9.65         14.84        13.54 o                         
   8 -11  10         63.53         65.83        12.66 o                         
  -4 -10  10        113.31        130.13        17.52 o                         
  -3 -10  10          0.28          7.75        15.64 o                         
  -2 -10  10        566.03        523.47        23.31 o                         
  -1 -10  10        545.90        550.94        21.98 o                         
   0 -10  10         73.55         63.86         8.16 o                         
   1 -10  10         11.22         11.89         5.21 o                         
   2 -10  10        185.28        192.11         9.53 o                         
   3 -10  10        254.01        274.09        10.80 o                         
   4 -10  10         23.04         10.55         5.92 o                         
   5 -10  10        215.72        198.77        10.16 o                         
   6 -10  10        353.84        381.21        14.26 o                         
   7 -10  10         48.39         47.03        11.13 o                         
   8 -10  10          0.47          1.72        11.84 o                         
  -5  -9  10         97.18         93.41        16.25 o                         
  -4  -9  10        128.23        158.13        21.19 o                         
  -3  -9  10        119.82        116.19        12.88 o                         
  -2  -9  10          1.07          8.31         7.54 o                         
  -1  -9  10        393.30        386.82        15.14 o                         
   0  -9  10         21.97         29.89         3.78 o                         
   1  -9  10          4.06          3.54         5.53 o                         
   2  -9  10        210.79        205.41         9.32 o                         
   3  -9  10        725.93        755.14        17.82 o                         
   4  -9  10         51.47         49.20         7.09 o                         
   5  -9  10         36.31         34.60         6.26 o                         
   6  -9  10         40.19         29.87         6.64 o                         
   7  -9  10        196.05        236.87        14.09 o                         
   8  -9  10         24.99         46.09        11.49 o                         
   9  -9  10         41.03         57.05        12.48 o                         
  -6  -8  10          0.15         -2.54        18.59 o                         
  -5  -8  10        142.88        138.79        16.17 o                         
  -4  -8  10          0.17         -0.70        10.03 o                         
  -3  -8  10          0.53          0.94         6.77 o                         
  -2  -8  10         22.06         28.18         6.04 o                         
  -1  -8  10         53.73         42.59         6.27 o                         
   0  -8  10        243.93        251.58         8.48 o                         
   1  -8  10         35.14         33.28         4.78 o                         
   2  -8  10         36.09         34.57         5.01 o                         
   3  -8  10          4.13          7.17         4.50 o                         
   4  -8  10        115.85        122.10         6.78 o                         
   5  -8  10        242.30        223.55         9.40 o                         
   6  -8  10         42.42         43.99         6.49 o                         
   7  -8  10         33.15         41.82        11.16 o                         
   8  -8  10          1.59          4.27         9.67 o                         
   9  -8  10          0.45         -2.39        10.90 o                         
  -7  -7  10          1.38        -12.94        14.86 o                         
  -6  -7  10        157.40        159.41        15.70 o                         
  -5  -7  10          1.18          4.71         8.22 o                         
  -4  -7  10          5.33         -2.35         6.69 o                         
  -3  -7  10        157.65        154.89         8.64 o                         
  -2  -7  10        256.80        231.48         9.99 o                         
  -1  -7  10         39.98         39.50         3.79 o                         
   0  -7  10         99.86        108.89         5.34 o                         
   1  -7  10        178.07        163.15         7.42 o                         
   2  -7  10         48.21         52.57         5.10 o                         
   3  -7  10        225.03        230.29         8.50 o                         
   4  -7  10        430.12        404.65        11.12 o                         
   5  -7  10        451.22        459.75        12.28 o                         
   6  -7  10         27.22         12.88         5.61 o                         
   7  -7  10         17.60         17.64         7.45 o                         
   8  -7  10         16.08         21.92        18.39 o                         
   9  -7  10         58.98         82.82        14.74 o                         
  -8  -6  10         82.06         83.13        17.85 o                         
  -7  -6  10          2.34          3.18        15.02 o                         
  -6  -6  10        552.76        501.03        23.18 o                         
  -5  -6  10        755.45        752.34        19.78 o                         
  -4  -6  10        333.88        356.79        12.36 o                         
  -3  -6  10         31.81         26.78         5.49 o                         
  -2  -6  10        238.46        231.32         7.37 o                         
  -1  -6  10        465.70        474.07        11.03 o                         
   0  -6  10         67.14         69.30         4.81 o                         
   1  -6  10        164.53        148.31         6.78 o                         
   2  -6  10       1442.29       1441.49        29.72 o                         
   3  -6  10       1130.80       1169.43        22.80 o                         
   4  -6  10        471.36        461.39        13.57 o                         
   5  -6  10         21.61         18.41         4.83 o                         
   6  -6  10         91.44        117.37         7.01 o                         
   7  -6  10        397.68        414.13        15.72 o                         
   8  -6  10         11.39          7.12         9.37 o                         
   9  -6  10        127.66        133.16        13.24 o                         
  -9  -5  10          0.59          8.46        15.64 o                         
  -8  -5  10        139.69        132.78        16.01 o                         
  -7  -5  10        763.11        755.23        31.55 o                         
  -6  -5  10         25.56         31.36         7.10 o                         
  -5  -5  10       1567.10       1462.81        41.18 o                         
  -4  -5  10       2292.37       2263.21        39.56 o                         
  -3  -5  10        126.21        149.66         6.80 o                         
  -2  -5  10         62.67         53.62         3.87 o                         
  -1  -5  10        882.24        876.10        18.92 o                         
   0  -5  10       1835.69       1835.40        35.02 o                         
   1  -5  10          2.41          1.20         3.56 o                         
   2  -5  10       1591.10       1602.73        33.54 o                         
   3  -5  10       3181.60       3235.65        63.79 o                         
   4  -5  10          8.84          8.19         4.35 o                         
   5  -5  10          4.28         -0.09         4.36 o                         
   6  -5  10        601.97        593.12        15.84 o                         
   7  -5  10        441.32        410.12        15.35 o                         
   8  -5  10         93.56        104.92        11.25 o                         
   9  -5  10         18.67         14.87        10.68 o                         
  -9  -4  10        114.75        118.16        16.05 o                         
  -8  -4  10        131.33        134.15        12.07 o                         
  -7  -4  10        645.54        632.53        17.02 o                         
  -6  -4  10        852.45        829.57        18.30 o                         
  -5  -4  10         97.92         91.34         4.99 o                         
  -4  -4  10        589.19        633.97        13.51 o                         
  -3  -4  10       1224.17       1283.37        23.06 o                         
  -2  -4  10        307.01        303.35         8.37 o                         
  -1  -4  10          1.20         -0.78         3.08 o                         
   0  -4  10       1687.78       1706.87        34.24 o                         
   1  -4  10       5339.52       5354.31       110.36 o                         
   2  -4  10       1628.90       1669.41        30.26 o                         
   3  -4  10        238.71        235.19         9.26 o                         
   4  -4  10        590.29        586.23        13.72 o                         
   5  -4  10        902.29        864.00        20.22 o                         
   6  -4  10          3.58         -1.26         9.01 o                         
   7  -4  10        768.13        711.93        25.42 o                         
   8  -4  10        712.68        663.04        32.24 o                         
   9  -4  10        142.80         97.81        14.02 o                         
 -10  -3  10        366.09        342.44        30.01 o                         
  -9  -3  10        910.60        929.49        36.44 o                         
  -8  -3  10         86.92         92.30         7.12 o                         
  -7  -3  10        290.68        273.64        10.33 o                         
  -6  -3  10       1316.71       1307.71        28.00 o                         
  -5  -3  10        558.07        548.11        13.87 o                         
  -4  -3  10          8.48         10.32         3.50 o                         
  -3  -3  10       1442.26       1456.66        25.54 o                         
  -2  -3  10       2338.80       2305.37        38.46 o                         
  -1  -3  10        259.99        232.59         7.26 o                         
   0  -3  10        658.29        669.65        13.62 o                         
   1  -3  10       2381.47       2461.14        40.70 o                         
   2  -3  10        532.03        526.57        15.89 o                         
   3  -3  10        604.98        594.52        14.02 o                         
   4  -3  10        493.50        486.29        16.39 o                         
   5  -3  10       2313.29       2181.19        40.78 o                         
   6  -3  10        194.38        205.55        10.66 o                         
   7  -3  10          1.33         -5.59         6.62 o                         
   8  -3  10        738.88        704.26        25.94 o                         
   9  -3  10        456.93        463.92        24.95 o                         
 -10  -2  10         35.94         40.18        21.25 o                         
  -9  -2  10       2046.13       2097.08        48.17 o                         
  -8  -2  10        913.93        891.00        19.07 o                         
  -7  -2  10        118.73        127.97         6.57 o                         
  -6  -2  10         76.63        100.50         5.91 o                         
  -5  -2  10         14.22          3.03         4.12 o                         
  -4  -2  10        488.30        461.93        12.10 o                         
  -3  -2  10        150.21        140.38         6.54 o                         
  -2  -2  10       2003.21       1972.50        33.28 o                         
  -1  -2  10       1090.18       1084.33        19.78 o                         
   0  -2  10        773.71        804.04        15.52 o                         
   1  -2  10        330.07        325.52         8.52 o                         
   2  -2  10         27.50         30.58         3.65 o                         
   3  -2  10       1406.00       1360.64        28.23 o                         
   4  -2  10          0.60         -4.01         4.01 o                         
   5  -2  10        427.94        436.40        14.87 o                         
   6  -2  10        307.49        330.76        13.24 o                         
   7  -2  10        449.80        401.91        15.55 o                         
   8  -2  10        153.94        139.21        15.57 o                         
   9  -2  10        180.41        181.19        25.14 o                         
 -11  -1  10         76.71         38.15        18.78 o                         
 -10  -1  10         78.74         75.73         9.79 o                         
  -9  -1  10        303.18        318.16        11.92 o                         
  -8  -1  10        819.63        785.34        17.57 o                         
  -7  -1  10        452.69        432.53        11.82 o                         
  -6  -1  10         11.12         11.64         3.78 o                         
  -5  -1  10         83.68         81.59         5.13 o                         
  -4  -1  10         70.56         54.11         5.01 o                         
  -3  -1  10        198.57        185.99         7.59 o                         
  -2  -1  10        114.80        110.20         6.43 o                         
  -1  -1  10       2337.67       2361.97        40.40 o
[truncated: 79,624 more chars]
